# Supplementary material for: Crystal structure, DFT calculations and Hirshfeld surface analysis of 3-(4-methyl­phen­yl)-6-nitro-1H-indazole
Source: Acta Crystallogr E Crystallogr Commun. 2018 Nov 22;74(Pt 12):1857–61. doi: 10.1107/S205698901801647X (PMC6281119; doi:10.1107/S205698901801647X)
Supplement: Supplementary file 1 [file e-74-01857-sup1.cif]

##############################################################################
#                                                                            #
# This CIF contains the data in a paper accepted for publication in          #
# Acta Crystallographica Section E. It conforms to the requirements of       #
# Notes for Authors for Acta Crystallographica Section E, and has been       #
# peer reviewed under the auspices of the IUCr Commission on Journals.       #
#                                                                            #
# Full details of the Crystallographic Information File format               #
# are given in the paper "The Crystallographic Information File (CIF):       #
# a New Standard Archive File for Crystallography" by S. R. Hall, F. H.      #
# Allen and I. D. Brown [Acta Cryst. (1991), A47, 655-685].                  #
#                                                                            #
# The current version of the core CIF dictionary is obtainable from          #
# ftp://ftp.iucr.org/pub/cif_core.dic.                                       #
#                                                                            #
# Software is freely available for graphical display of the structure(s)     #
# in this CIF. For information consult the CIF software page                 #
# http://www.iucr.org/resources/cif/software.                                #
#                                                                            #
# This file may be used for bona fide research purposes within the           #
# scientific community so long as proper attribution is given to the journal # 
# article from which it was obtained.                                        #
#                                                                            #
##############################################################################
data_global
_audit_creation_method     'APEX3 v2015.9-0'
_journal_date_recd_electronic     2018-10-23
_journal_date_accepted     2018-11-19
_journal_name_full     'Acta Crystallographica, Section E'
_journal_year     2018
_journal_volume     74
_journal_issue     12
_journal_page_first     1857
_journal_page_last     1861
_journal_paper_category     GO
_journal_paper_doi     10.1107/S205698901801647X
_journal_coeditor_code     FF2156
_publ_contact_author_name     'Youness El Bakri'
_publ_contact_author_address
;
Laboratory of Organic Heterocyclic Chemistry
Faculty of Science, Mohamed V University
Rabat, Morocco
;
_publ_contact_author_email     'yns.elbakri@gmail.com'
_publ_contact_author_fax     ?
_publ_contact_author_phone     ?
_publ_section_title
;
Crystal structure, DFT calculations and Hirshfeld surface analysis of
3-(4-methylphenyl)-6-nitro-1<i>H</i>-indazole
;
_publ_section_title_footnote     .
loop_
    _publ_author_name
    _publ_author_footnote
    _publ_author_address
    'Ben-Yahia, Ali' .
;
Laboratoire de Chimie Organique H\'et\'erocyclique,
Centre de Recherche des Sciences des M\'edicaments,
URAC 21, P\^ole de Comp\'etence Pharmacochimie, Av Ibn Battouta,
BP 1014, Facult\'e des Sciences, Universit\'e Mohammed V, Rabat,
Morocco
;
    'El Bakri, Youness' .
;
Laboratoire de Chimie Organique H\'et\'erocyclique,
Centre de Recherche des Sciences des M\'edicaments,
URAC 21, P\^ole de Comp\'etence Pharmacochimie, Av Ibn Battouta,
BP 1014, Facult\'e des Sciences, Universit\'e Mohammed V, Rabat,
Morocco
Department of Chemistry,
Peoples' Friendship University of Russia (RUDN University),
6 Miklukho-Maklaya St, Moscow 117198
Russian Federation
;
    'Lai, Chin-Hung' .
;
Department of Medical Applied Chemistry, Chung Shan Medical University,
Taichung 40241,
Taiwan
;
    'Essassi, El Mokhtar' .
;
Laboratoire de Chimie Organique H\'et\'erocyclique,
Centre de Recherche des Sciences des M\'edicaments,
URAC 21, P\^ole de Comp\'etence Pharmacochimie, Av Ibn Battouta,
BP 1014, Facult\'e des Sciences, Universit\'e Mohammed V, Rabat,
Morocco
;
    'Mague, Joel T.' .
;
Department of Chemistry
Tulane University
New Orleans
LA 70118
USA
;
_publ_section_synopsis
;
The asymmetric unit of the title compound consist of two independent molecules.
In the crystal, N--H...O and C---H...O hydrogen bonds form zigzag chains along
the <i>b</i>-axis direction. Additional C---H...O hydrogen bonds link the
chains into layers parallel to (10\=1). These are connected by slipped
\p-stacking and C---H...\p(ring) interactions.
;
data_I
_audit_creation_method     'SHELXL-2014/7'
_chemical_name_systematic
;
3-(4-Methylphenyl)-6-nitro-1<i>H</i>-indazole
;
_chemical_name_common     ?
_chemical_formula_moiety     'C14 H11 N3 O3'
_chemical_formula_sum     'C14 H11 N3 O3'
_chemical_formula_iupac     'C14 H11 N3 O3'
_chemical_formula_weight     269.26
_chemical_melting_point     ?
_chemical_absolute_configuration     unk
_space_group_crystal_system     monoclinic
_space_group_name_H-M_alt     'P c'
_space_group_name_Hall     'P -2yc'
loop_
    _space_group_symop_operation_xyz
    'x, y, z'
    'x, -y, z+1/2'
_cell_length_a     14.1447(14)
_cell_length_b     11.8380(12)
_cell_length_c     7.4252(8)
_cell_angle_alpha     90
_cell_angle_beta     96.681(7)
_cell_angle_gamma     90
_cell_volume     1234.9(2)
_cell_formula_units_Z     4
_cell_measurement_reflns_used     1994
_cell_measurement_theta_min     3.37
_cell_measurement_theta_max     24.8
_cell_measurement_temperature     180(2)
_exptl_crystal_description     needle
_exptl_crystal_colour     orange
_exptl_crystal_size_max     0.18
_exptl_crystal_size_mid     0.02
_exptl_crystal_size_min     0.02
_exptl_crystal_density_diffrn     1.448
_exptl_crystal_density_meas     ?
_exptl_crystal_density_method     'not measured'
_exptl_crystal_F_000     560
_exptl_absorpt_coefficient_mu     0.105
_exptl_absorpt_correction_type     multi-scan
_exptl_absorpt_process_details
;
(SADABS; Bruker, 2016)
;
_exptl_absorpt_correction_T_min     0.70
_exptl_absorpt_correction_T_max     0.75
_diffrn_ambient_temperature     180(2)
_diffrn_radiation_type     MoK\a
_diffrn_radiation_wavelength     0.71073
_diffrn_radiation_source     'fine-focus sealed tube'
_diffrn_radiation_monochromator     graphite
_diffrn_measurement_device_type     'Bruker SMART APEX'
_diffrn_measurement_method     \w-\f
_diffrn_detector_area_resol_mean     8.333
_diffrn_reflns_number     25051
_diffrn_reflns_av_R_equivalents     0.1105
_diffrn_reflns_av_unetI/netI     0.1621
_diffrn_reflns_theta_min     1.720
_diffrn_reflns_theta_max     30.534
_diffrn_reflns_theta_full     30.500
_diffrn_measured_fraction_theta_max     0.995
_diffrn_measured_fraction_theta_full     0.998
_diffrn_reflns_limit_h_min     -20
_diffrn_reflns_limit_h_max     19
_diffrn_reflns_limit_k_min     -16
_diffrn_reflns_limit_k_max     16
_diffrn_reflns_limit_l_min     -10
_diffrn_reflns_limit_l_max     10
_diffrn_standards_number     0
_diffrn_standards_interval_count     0
_diffrn_standards_interval_time     0
_diffrn_standards_decay_%     0
_refine_special_details
;
H-atoms attached to carbon
were placed in calculated positions (C---H = 0.95 - 0.98 \%A) while those
attached to nitrogen were placed in locations derived from a difference
map and their parameters adjusted to give N---H = 0.91 \%A. All were
included as riding contributions with isotropic displacement
parameters 1.2 - 1.5 times those of the attached atoms.
;
_reflns_number_total     6667
_reflns_number_gt     2803
_reflns_threshold_expression     'I > 2\s(I)'
_refine_ls_structure_factor_coef     Fsqd
_refine_ls_matrix_type     full
_refine_ls_R_factor_all     0.1992
_refine_ls_R_factor_gt     0.0639
_refine_ls_wR_factor_gt     0.1152
_refine_ls_wR_factor_ref     0.1584
_refine_ls_goodness_of_fit_ref     0.939
_refine_ls_restrained_S_all     0.939
_refine_ls_number_reflns     6667
_refine_ls_number_parameters     363
_refine_ls_number_restraints     2
_refine_ls_hydrogen_treatment     constr
_refine_ls_weighting_scheme     calc
_refine_ls_weighting_details
                      'w=1/[\s^2^(Fo^2^)+(0.0622P)^2^] where P=(Fo^2^+2Fc^2^)/3'
_atom_sites_solution_hydrogens     mixed
_atom_sites_solution_primary     direct
_atom_sites_solution_secondary     difmap
_refine_ls_shift/su_max     0.000
_refine_ls_shift/su_mean     0.000
_refine_diff_density_max     0.457
_refine_diff_density_min     -0.317
_refine_ls_extinction_method     none
_refine_ls_extinction_coef     .
_refine_ls_abs_structure_details
;
Flack <i>x</i> determined using 891 quotients
[(<i>I</i>^+^)-(<i>I</i>^-^)]/[(<i>I</i>^+^)+(<i>I</i>^-^)]
(Parsons <i>et al.</i>, 2013)
;
_refine_ls_abs_structure_Flack     0.6(10)
loop_
    _atom_type_symbol
    _atom_type_description
    _atom_type_scat_dispersion_real
    _atom_type_scat_dispersion_imag
    _atom_type_scat_source
    'C' 'C' 0.0033 0.0016
                         'International Tables Vol C Tables 4.2.6.8 and 6.1.1.4'
    'H' 'H' 0.0000 0.0000
                         'International Tables Vol C Tables 4.2.6.8 and 6.1.1.4'
    'N' 'N' 0.0061 0.0033
                         'International Tables Vol C Tables 4.2.6.8 and 6.1.1.4'
    'O' 'O' 0.0106 0.0060
                         'International Tables Vol C Tables 4.2.6.8 and 6.1.1.4'
_computing_data_collection
;
<i>APEX3</i> (Bruker, 2016)
;
_computing_cell_refinement
;
<i>SAINT</i> (Bruker, 2016)
;
_computing_data_reduction
;
<i>SAINT</i>  (Bruker, 2016)
;
_computing_structure_solution
;
<i>SHELXT</i> (Sheldrick, 2015<i>a</i>)
;
_computing_structure_refinement
;
<i>SHELXL2018</i> (Sheldrick, 2015<i>b</i>)
;
_computing_molecular_graphics
;
<i>DIAMOND</i> (Brandenburg & Putz, 2012)
;
_computing_publication_material
;
<i>SHELXTL</i> (Sheldrick, 2008)
;
loop_
    _atom_site_type_symbol
    _atom_site_label
    _atom_site_fract_x
    _atom_site_fract_y
    _atom_site_fract_z
    _atom_site_U_iso_or_equiv
    _atom_site_adp_type
    _atom_site_calc_flag
    _atom_site_occupancy
    _atom_site_disorder_assembly
    _atom_site_disorder_group
    O O1 0.4650(5) 0.7694(5) 0.4740(8) 0.0490(17) Uani d 1 . .
    O O2 0.5455(5) 0.6197(5) 0.5579(8) 0.0492(19) Uani d 1 . .
    O O3 -0.2022(4) 0.3751(4) -0.0943(6) 0.0305(14) Uani d 1 . .
    N N1 0.2293(4) 0.2766(6) 0.2357(7) 0.0253(17) Uani d 1 . .
    H H2A 0.3518 0.2443 0.3613 0.030 Uiso d 1 . .
    N N2 0.3179(4) 0.3039(6) 0.3141(7) 0.0248(15) Uani d 1 . .
    N N3 0.4744(5) 0.6668(7) 0.4797(9) 0.0311(16) Uani d 1 . .
    C C1 0.3319(5) 0.4178(7) 0.3224(9) 0.0237(18) Uani d 1 . .
    C C2 0.4084(5) 0.4805(7) 0.3985(9) 0.0259(19) Uani d 1 . .
    H H2 0.4654 0.4459 0.4523 0.031 Uiso calc 1 . .
    C C3 0.3978(6) 0.5954(7) 0.3925(9) 0.0231(17) Uani d 1 . .
    C C4 0.3146(6) 0.6497(6) 0.3121(9) 0.0234(18) Uani d 1 . .
    H H4 0.3106 0.7298 0.3115 0.028 Uiso calc 1 . .
    C C5 0.2396(5) 0.5862(6) 0.2349(9) 0.0221(18) Uani d 1 . .
    H H5 0.1834 0.6216 0.1790 0.026 Uiso calc 1 . .
    C C6 0.2473(5) 0.4667(7) 0.2400(8) 0.0180(17) Uani d 1 . .
    C C7 0.1848(6) 0.3728(6) 0.1920(9) 0.019(2) Uani d 1 . .
    C C8 0.0853(6) 0.3749(7) 0.1091(9) 0.021(2) Uani d 1 . .
    C C9 0.0491(4) 0.4629(5) -0.0003(8) 0.0244(14) Uani d 1 . .
    H H9 0.0904 0.5223 -0.0269 0.029 Uiso calc 1 . .
    C C10 -0.0468(4) 0.4668(5) -0.0732(9) 0.0260(14) Uani d 1 . .
    H H10 -0.0702 0.5277 -0.1490 0.031 Uiso calc 1 . .
    C C11 -0.1067(6) 0.3808(6) -0.0330(9) 0.0205(19) Uani d 1 . .
    C C12 -0.0721(4) 0.2916(5) 0.0784(8) 0.0281(15) Uani d 1 . .
    H H12 -0.1135 0.2324 0.1054 0.034 Uiso calc 1 . .
    C C13 0.0229(4) 0.2896(5) 0.1498(8) 0.0248(14) Uani d 1 . .
    H H13 0.0459 0.2293 0.2274 0.030 Uiso calc 1 . .
    C C14 -0.2404(5) 0.4616(6) -0.2163(10) 0.0406(18) Uani d 1 . .
    H H14A -0.2092 0.4586 -0.3273 0.061 Uiso calc 1 . .
    H H14B -0.2291 0.5356 -0.1586 0.061 Uiso calc 1 . .
    H H14C -0.3090 0.4499 -0.2464 0.061 Uiso calc 1 . .
    O O4 0.5210(5) -0.2692(5) 0.0879(8) 0.0461(16) Uani d 1 . .
    O O5 0.4437(4) -0.1201(5) -0.0121(8) 0.0434(18) Uani d 1 . .
    O O6 1.1756(4) 0.1266(4) 0.7138(6) 0.0322(14) Uani d 1 . .
    N N4 0.6648(4) 0.1951(6) 0.2571(7) 0.0262(15) Uani d 1 . .
    H H4A 0.6277 0.2544 0.2145 0.031 Uiso d 1 . .
    N N5 0.7533(4) 0.2231(6) 0.3387(7) 0.0252(17) Uani d 1 . .
    N N6 0.5133(5) -0.1670(8) 0.0758(8) 0.0323(17) Uani d 1 . .
    C C15 0.6528(5) 0.0827(6) 0.2389(9) 0.0195(16) Uani d 1 . .
    C C16 0.5754(5) 0.0192(6) 0.1567(9) 0.0234(18) Uani d 1 . .
    H H16 0.5186 0.0528 0.0999 0.028 Uiso calc 1 . .
    C C17 0.5892(6) -0.0958(7) 0.1658(9) 0.0236(17) Uani d 1 . .
    C C18 0.6700(6) -0.1506(7) 0.2516(10) 0.0273(19) Uani d 1 . .
    H H18 0.6730 -0.2307 0.2574 0.033 Uiso calc 1 . .
    C C19 0.7451(6) -0.0852(6) 0.3273(9) 0.0239(18) Uani d 1 . .
    H H19 0.8013 -0.1198 0.3848 0.029 Uiso calc 1 . .
    C C20 0.7376(5) 0.0320(7) 0.3184(8) 0.0185(17) Uani d 1 . .
    C C21 0.7974(6) 0.1252(6) 0.3794(9) 0.021(2) Uani d 1 . .
    C C22 0.8960(6) 0.1244(6) 0.4662(9) 0.019(2) Uani d 1 . .
    C C23 0.9577(5) 0.0380(5) 0.4298(9) 0.0273(14) Uani d 1 . .
    H H23 0.9348 -0.0213 0.3501 0.033 Uiso calc 1 . .
    C C24 1.0518(5) 0.0361(5) 0.5068(8) 0.0284(15) Uani d 1 . .
    H H24 1.0929 -0.0232 0.4787 0.034 Uiso calc 1 . .
    C C25 1.0852(6) 0.1210(7) 0.6245(9) 0.024(2) Uani d 1 . .
    C C26 1.0248(4) 0.2077(5) 0.6667(8) 0.0267(15) Uani d 1 . .
    H H26 1.0479 0.2652 0.7496 0.032 Uiso calc 1 . .
    C C27 0.9311(4) 0.2099(5) 0.5878(8) 0.0261(14) Uani d 1 . .
    H H27 0.8903 0.2695 0.6159 0.031 Uiso calc 1 . .
    C C28 1.2406(5) 0.0424(7) 0.6675(11) 0.0450(19) Uani d 1 . .
    H H28A 1.2483 0.0484 0.5384 0.067 Uiso calc 1 . .
    H H28B 1.2159 -0.0326 0.6926 0.067 Uiso calc 1 . .
    H H28C 1.3024 0.0535 0.7398 0.067 Uiso calc 1 . .
loop_
    _atom_site_aniso_label
    _atom_site_aniso_U_11
    _atom_site_aniso_U_22
    _atom_site_aniso_U_33
    _atom_site_aniso_U_12
    _atom_site_aniso_U_13
    _atom_site_aniso_U_23
    O1 0.049(4) 0.028(5) 0.067(4) -0.012(4) -0.006(3) -0.007(3)
    O2 0.035(4) 0.038(4) 0.067(4) -0.006(3) -0.023(3) -0.001(3)
    O3 0.024(3) 0.030(3) 0.036(3) -0.001(2) -0.005(2) 0.004(2)
    N1 0.016(3) 0.026(5) 0.032(3) 0.000(3) -0.002(3) 0.001(3)
    N2 0.027(4) 0.012(3) 0.033(3) -0.001(3) -0.004(3) 0.004(3)
    N3 0.032(4) 0.026(4) 0.036(4) -0.012(4) 0.006(3) -0.003(4)
    C1 0.023(4) 0.024(5) 0.024(4) 0.001(4) 0.003(3) 0.002(3)
    C2 0.018(4) 0.034(6) 0.025(4) 0.007(4) 0.001(3) 0.007(3)
    C3 0.022(4) 0.019(4) 0.028(4) -0.009(4) 0.000(3) 0.000(3)
    C4 0.025(4) 0.015(4) 0.030(4) 0.002(4) -0.001(3) 0.001(3)
    C5 0.019(4) 0.024(5) 0.023(4) 0.000(4) 0.000(3) -0.001(3)
    C6 0.016(4) 0.018(4) 0.020(3) 0.001(4) 0.002(3) 0.000(3)
    C7 0.019(5) 0.021(6) 0.016(4) 0.000(3) 0.001(4) 0.002(3)
    C8 0.019(5) 0.026(6) 0.017(4) 0.003(3) 0.002(4) 0.000(3)
    C9 0.026(3) 0.025(3) 0.024(3) -0.005(3) 0.006(3) 0.003(3)
    C10 0.024(4) 0.024(3) 0.029(3) -0.001(3) -0.003(3) 0.000(3)
    C11 0.020(5) 0.019(5) 0.023(4) -0.001(3) 0.003(3) -0.003(3)
    C12 0.031(4) 0.023(4) 0.029(3) -0.004(3) -0.004(3) 0.004(3)
    C13 0.029(4) 0.023(3) 0.021(3) 0.000(3) -0.002(3) 0.003(3)
    C14 0.035(4) 0.042(4) 0.041(4) 0.000(3) -0.012(3) 0.014(4)
    O4 0.042(4) 0.028(5) 0.067(4) -0.010(4) -0.001(3) -0.005(3)
    O5 0.029(4) 0.045(5) 0.053(4) -0.004(3) -0.009(3) 0.001(3)
    O6 0.023(3) 0.030(3) 0.041(3) -0.001(2) -0.008(2) -0.004(2)
    N4 0.020(4) 0.024(4) 0.034(3) 0.007(3) -0.003(3) 0.001(3)
    N5 0.026(4) 0.021(4) 0.027(3) -0.005(3) -0.001(3) -0.001(3)
    N6 0.027(4) 0.037(5) 0.032(4) -0.010(4) 0.003(3) -0.004(3)
    C15 0.016(4) 0.020(5) 0.023(3) 0.001(4) 0.003(3) -0.005(3)
    C16 0.026(4) 0.020(5) 0.024(4) -0.005(4) 0.001(3) -0.004(3)
    C17 0.022(4) 0.028(5) 0.021(3) -0.009(4) 0.004(3) -0.010(3)
    C18 0.033(5) 0.022(4) 0.029(4) -0.006(4) 0.013(4) -0.002(4)
    C19 0.027(5) 0.019(4) 0.026(4) 0.004(4) 0.004(3) 0.005(3)
    C20 0.024(4) 0.017(4) 0.015(3) 0.003(4) 0.002(3) 0.000(3)
    C21 0.026(6) 0.014(6) 0.023(4) -0.001(4) 0.002(4) 0.002(3)
    C22 0.022(5) 0.013(5) 0.022(4) -0.002(3) 0.002(4) -0.002(3)
    C23 0.027(4) 0.026(4) 0.028(3) -0.002(3) 0.001(3) -0.003(3)
    C24 0.027(4) 0.032(4) 0.027(3) 0.003(3) 0.007(3) -0.002(3)
    C25 0.021(5) 0.032(6) 0.018(4) -0.003(4) -0.005(4) 0.001(3)
    C26 0.032(4) 0.030(4) 0.018(3) -0.010(3) 0.002(3) -0.002(3)
    C27 0.030(4) 0.020(3) 0.029(3) 0.000(3) 0.005(3) -0.001(3)
    C28 0.024(4) 0.054(5) 0.054(5) 0.004(3) -0.005(3) -0.010(4)
_geom_special_details
;
 All esds (except the esd in the dihedral angle between two l.s. planes)
 are estimated using the full covariance matrix.  The cell esds are taken
 into account individually in the estimation of esds in distances, angles
 and torsion angles; correlations between esds in cell parameters are only
 used when they are defined by crystal symmetry.  An approximate (isotropic)
 treatment of cell esds is used for estimating esds involving l.s. planes.
;
loop_
    _geom_bond_atom_site_label_1
    _geom_bond_atom_site_label_2
    _geom_bond_site_symmetry_2
    _geom_bond_distance
    _geom_bond_publ_flag
    O1 N3 . 1.222(8) ?
    O2 N3 . 1.233(9) ?
    O3 C11 . 1.377(9) ?
    O3 C14 . 1.431(7) ?
    N1 C7 . 1.323(9) y
    N1 N2 . 1.358(8) y
    N2 C1 . 1.363(10) y
    N2 H2A . 0.9007 ?
    N3 C3 . 1.465(10) ?
    C1 C2 . 1.378(11) y
    C1 C6 . 1.404(10) y
    C2 C3 . 1.368(9) y
    C2 H2 . 0.9500 ?
    C3 C4 . 1.410(11) y
    C4 C5 . 1.370(10) y
    C4 H4 . 0.9500 ?
    C5 C6 . 1.420(10) y
    C5 H5 . 0.9500 ?
    C6 C7 . 1.438(10) y
    C7 C8 . 1.470(11) ?
    C8 C9 . 1.381(9) ?
    C8 C13 . 1.398(9) ?
    C9 C10 . 1.402(8) ?
    C9 H9 . 0.9500 ?
    C10 C11 . 1.378(9) ?
    C10 H10 . 0.9500 ?
    C11 C12 . 1.395(9) ?
    C12 C13 . 1.385(8) ?
    C12 H12 . 0.9500 ?
    C13 H13 . 0.9500 ?
    C14 H14A . 0.9800 ?
    C14 H14B . 0.9800 ?
    C14 H14C . 0.9800 ?
    O4 N6 . 1.217(9) ?
    O5 N6 . 1.248(8) ?
    O6 C25 . 1.372(9) ?
    O6 C28 . 1.425(8) ?
    N4 C15 . 1.346(10) ?
    N4 N5 . 1.367(8) ?
    N4 H4A . 0.9100 ?
    N5 C21 . 1.334(9) ?
    N6 C17 . 1.463(10) ?
    C15 C16 . 1.407(10) ?
    C15 C20 . 1.408(10) ?
    C16 C17 . 1.375(10) ?
    C16 H16 . 0.9500 ?
    C17 C18 . 1.401(12) ?
    C18 C19 . 1.380(11) ?
    C18 H18 . 0.9500 ?
    C19 C20 . 1.393(10) ?
    C19 H19 . 0.9500 ?
    C20 C21 . 1.431(10) ?
    C21 C22 . 1.467(12) ?
    C22 C23 . 1.392(9) ?
    C22 C27 . 1.407(9) ?
    C23 C24 . 1.385(8) ?
    C23 H23 . 0.9500 ?
    C24 C25 . 1.379(9) ?
    C24 H24 . 0.9500 ?
    C25 C26 . 1.394(9) ?
    C26 C27 . 1.385(7) ?
    C26 H26 . 0.9500 ?
    C27 H27 . 0.9500 ?
    C28 H28A . 0.9800 ?
    C28 H28B . 0.9800 ?
    C28 H28C . 0.9800 ?
loop_
    _geom_angle_atom_site_label_1
    _geom_angle_atom_site_label_2
    _geom_angle_atom_site_label_3
    _geom_angle_site_symmetry_1
    _geom_angle_site_symmetry_3
    _geom_angle
    _geom_angle_publ_flag
    C11 O3 C14 . . 117.2(5) ?
    C7 N1 N2 . . 106.8(7) y
    N1 N2 C1 . . 112.1(6) ?
    N1 N2 H2A . . 113.8 ?
    C1 N2 H2A . . 133.6 ?
    O1 N3 O2 . . 123.0(9) ?
    O1 N3 C3 . . 119.1(8) ?
    O2 N3 C3 . . 117.9(8) ?
    N2 C1 C2 . . 130.9(7) ?
    N2 C1 C6 . . 106.0(7) ?
    C2 C1 C6 . . 123.0(7) ?
    C3 C2 C1 . . 116.3(8) ?
    C3 C2 H2 . . 121.8 ?
    C1 C2 H2 . . 121.8 ?
    C2 C3 C4 . . 123.4(8) ?
    C2 C3 N3 . . 119.0(8) ?
    C4 C3 N3 . . 117.5(7) ?
    C5 C4 C3 . . 119.6(7) ?
    C5 C4 H4 . . 120.2 ?
    C3 C4 H4 . . 120.2 ?
    C4 C5 C6 . . 118.8(8) ?
    C4 C5 H5 . . 120.6 ?
    C6 C5 H5 . . 120.6 ?
    C1 C6 C5 . . 118.8(8) ?
    C1 C6 C7 . . 104.9(7) ?
    C5 C6 C7 . . 136.1(7) ?
    N1 C7 C6 . . 110.1(7) ?
    N1 C7 C8 . . 121.5(7) ?
    C6 C7 C8 . . 128.4(7) ?
    C9 C8 C13 . . 118.1(7) ?
    C9 C8 C7 . . 122.0(7) ?
    C13 C8 C7 . . 119.7(7) ?
    C8 C9 C10 . . 121.8(6) ?
    C8 C9 H9 . . 119.1 ?
    C10 C9 H9 . . 119.1 ?
    C11 C10 C9 . . 118.9(6) ?
    C11 C10 H10 . . 120.6 ?
    C9 C10 H10 . . 120.6 ?
    O3 C11 C10 . . 124.7(6) ?
    O3 C11 C12 . . 115.0(6) ?
    C10 C11 C12 . . 120.4(7) ?
    C13 C12 C11 . . 119.9(6) ?
    C13 C12 H12 . . 120.1 ?
    C11 C12 H12 . . 120.1 ?
    C12 C13 C8 . . 120.9(6) ?
    C12 C13 H13 . . 119.6 ?
    C8 C13 H13 . . 119.6 ?
    O3 C14 H14A . . 109.5 ?
    O3 C14 H14B . . 109.5 ?
    H14A C14 H14B . . 109.5 ?
    O3 C14 H14C . . 109.5 ?
    H14A C14 H14C . . 109.5 ?
    H14B C14 H14C . . 109.5 ?
    C25 O6 C28 . . 116.2(6) ?
    C15 N4 N5 . . 112.5(6) ?
    C15 N4 H4A . . 131.8 ?
    N5 N4 H4A . . 115.3 ?
    C21 N5 N4 . . 105.7(7) ?
    O4 N6 O5 . . 122.7(9) ?
    O4 N6 C17 . . 119.0(8) ?
    O5 N6 C17 . . 118.3(8) ?
    N4 C15 C16 . . 130.9(7) ?
    N4 C15 C20 . . 106.7(6) ?
    C16 C15 C20 . . 122.4(7) ?
    C17 C16 C15 . . 114.1(8) ?
    C17 C16 H16 . . 122.9 ?
    C15 C16 H16 . . 122.9 ?
    C16 C17 C18 . . 125.7(8) ?
    C16 C17 N6 . . 117.1(8) ?
    C18 C17 N6 . . 117.2(8) ?
    C19 C18 C17 . . 118.3(7) ?
    C19 C18 H18 . . 120.8 ?
    C17 C18 H18 . . 120.8 ?
    C18 C19 C20 . . 119.2(8) ?
    C18 C19 H19 . . 120.4 ?
    C20 C19 H19 . . 120.4 ?
    C19 C20 C15 . . 120.1(8) ?
    C19 C20 C21 . . 135.6(7) ?
    C15 C20 C21 . . 104.3(7) ?
    N5 C21 C20 . . 110.8(7) ?
    N5 C21 C22 . . 120.0(7) ?
    C20 C21 C22 . . 129.1(7) ?
    C23 C22 C27 . . 118.1(7) ?
    C23 C22 C21 . . 120.3(6) ?
    C27 C22 C21 . . 121.6(6) ?
    C24 C23 C22 . . 121.7(6) ?
    C24 C23 H23 . . 119.2 ?
    C22 C23 H23 . . 119.2 ?
    C25 C24 C23 . . 119.5(6) ?
    C25 C24 H24 . . 120.3 ?
    C23 C24 H24 . . 120.3 ?
    O6 C25 C24 . . 125.0(7) ?
    O6 C25 C26 . . 114.7(7) ?
    C24 C25 C26 . . 120.3(7) ?
    C27 C26 C25 . . 120.0(6) ?
    C27 C26 H26 . . 120.0 ?
    C25 C26 H26 . . 120.0 ?
    C26 C27 C22 . . 120.4(6) ?
    C26 C27 H27 . . 119.8 ?
    C22 C27 H27 . . 119.8 ?
    O6 C28 H28A . . 109.5 ?
    O6 C28 H28B . . 109.5 ?
    H28A C28 H28B . . 109.5 ?
    O6 C28 H28C . . 109.5 ?
    H28A C28 H28C . . 109.5 ?
    H28B C28 H28C . . 109.5 ?
loop_
    _geom_torsion_atom_site_label_1
    _geom_torsion_atom_site_label_2
    _geom_torsion_atom_site_label_3
    _geom_torsion_atom_site_label_4
    _geom_torsion_site_symmetry_1
    _geom_torsion_site_symmetry_2
    _geom_torsion_site_symmetry_3
    _geom_torsion_site_symmetry_4
    _geom_torsion
    _geom_torsion_publ_flag
    C7 N1 N2 C1 . . . . 0.1(7) ?
    N1 N2 C1 C2 . . . . 176.2(7) ?
    N1 N2 C1 C6 . . . . -1.4(7) ?
    N2 C1 C2 C3 . . . . -176.4(7) ?
    C6 C1 C2 C3 . . . . 0.9(10) ?
    C1 C2 C3 C4 . . . . -0.7(10) ?
    C1 C2 C3 N3 . . . . 176.7(6) ?
    O1 N3 C3 C2 . . . . 179.9(7) ?
    O2 N3 C3 C2 . . . . -1.1(9) ?
    O1 N3 C3 C4 . . . . -2.5(9) ?
    O2 N3 C3 C4 . . . . 176.5(6) ?
    C2 C3 C4 C5 . . . . -0.1(10) ?
    N3 C3 C4 C5 . . . . -177.6(6) ?
    C3 C4 C5 C6 . . . . 0.8(10) ?
    N2 C1 C6 C5 . . . . 177.6(6) ?
    C2 C1 C6 C5 . . . . -0.2(10) ?
    N2 C1 C6 C7 . . . . 2.0(6) ?
    C2 C1 C6 C7 . . . . -175.8(6) ?
    C4 C5 C6 C1 . . . . -0.6(9) ?
    C4 C5 C6 C7 . . . . 173.2(6) ?
    N2 N1 C7 C6 . . . . 1.3(7) ?
    N2 N1 C7 C8 . . . . -177.9(6) ?
    C1 C6 C7 N1 . . . . -2.1(7) ?
    C5 C6 C7 N1 . . . . -176.5(7) ?
    C1 C6 C7 C8 . . . . 177.0(6) ?
    C5 C6 C7 C8 . . . . 2.6(11) ?
    N1 C7 C8 C9 . . . . -153.8(7) ?
    C6 C7 C8 C9 . . . . 27.2(10) ?
    N1 C7 C8 C13 . . . . 30.2(9) ?
    C6 C7 C8 C13 . . . . -148.8(7) ?
    C13 C8 C9 C10 . . . . -1.4(9) ?
    C7 C8 C9 C10 . . . . -177.4(6) ?
    C8 C9 C10 C11 . . . . 0.5(9) ?
    C14 O3 C11 C10 . . . . 3.6(9) ?
    C14 O3 C11 C12 . . . . -177.0(6) ?
    C9 C10 C11 O3 . . . . 179.4(6) ?
    C9 C10 C11 C12 . . . . 0.0(9) ?
    O3 C11 C12 C13 . . . . -179.2(6) ?
    C10 C11 C12 C13 . . . . 0.2(9) ?
    C11 C12 C13 C8 . . . . -1.1(9) ?
    C9 C8 C13 C12 . . . . 1.7(9) ?
    C7 C8 C13 C12 . . . . 177.8(6) ?
    C15 N4 N5 C21 . . . . -2.4(7) ?
    N5 N4 C15 C16 . . . . -176.9(6) ?
    N5 N4 C15 C20 . . . . 1.9(7) ?
    N4 C15 C16 C17 . . . . -179.6(6) ?
    C20 C15 C16 C17 . . . . 1.8(9) ?
    C15 C16 C17 C18 . . . . 1.8(10) ?
    C15 C16 C17 N6 . . . . -177.3(5) ?
    O4 N6 C17 C16 . . . . -176.7(7) ?
    O5 N6 C17 C16 . . . . 4.0(9) ?
    O4 N6 C17 C18 . . . . 4.2(9) ?
    O5 N6 C17 C18 . . . . -175.1(6) ?
    C16 C17 C18 C19 . . . . -3.2(11) ?
    N6 C17 C18 C19 . . . . 175.8(6) ?
    C17 C18 C19 C20 . . . . 0.9(10) ?
    C18 C19 C20 C15 . . . . 2.4(10) ?
    C18 C19 C20 C21 . . . . 179.5(7) ?
    N4 C15 C20 C19 . . . . 177.2(6) ?
    C16 C15 C20 C19 . . . . -3.9(10) ?
    N4 C15 C20 C21 . . . . -0.7(6) ?
    C16 C15 C20 C21 . . . . 178.2(5) ?
    N4 N5 C21 C20 . . . . 1.8(7) ?
    N4 N5 C21 C22 . . . . 178.7(6) ?
    C19 C20 C21 N5 . . . . -178.2(7) ?
    C15 C20 C21 N5 . . . . -0.7(7) ?
    C19 C20 C21 C22 . . . . 5.3(12) ?
    C15 C20 C21 C22 . . . . -177.2(7) ?
    N5 C21 C22 C23 . . . . -147.3(7) ?
    C20 C21 C22 C23 . . . . 28.9(10) ?
    N5 C21 C22 C27 . . . . 32.7(10) ?
    C20 C21 C22 C27 . . . . -151.0(7) ?
    C27 C22 C23 C24 . . . . -1.4(10) ?
    C21 C22 C23 C24 . . . . 178.7(6) ?
    C22 C23 C24 C25 . . . . 0.9(9) ?
    C28 O6 C25 C24 . . . . 5.4(9) ?
    C28 O6 C25 C26 . . . . -177.1(6) ?
    C23 C24 C25 O6 . . . . 177.7(6) ?
    C23 C24 C25 C26 . . . . 0.4(10) ?
    O6 C25 C26 C27 . . . . -178.7(5) ?
    C24 C25 C26 C27 . . . . -1.1(9) ?
    C25 C26 C27 C22 . . . . 0.6(8) ?
    C23 C22 C27 C26 . . . . 0.6(9) ?
    C21 C22 C27 C26 . . . . -179.5(6) ?
loop_
    _geom_hbond_atom_site_label_D
    _geom_hbond_atom_site_label_H
    _geom_hbond_atom_site_label_A
    _geom_hbond_site_symmetry_A
    _geom_hbond_distance_DH
    _geom_hbond_distance_HA
    _geom_hbond_distance_DA
    _geom_hbond_angle_DHA
    N2 H2A O5 2 0.90 2.11 3.005(9) 173
    C2 H2 O4 2 0.95 2.41 3.201(10) 140
    C4 H4 O6 2_464 0.95 2.60 3.329(9) 134
    N4 H4A O2 2_564 0.91 2.15 3.043(9) 168
    C16 H16 O1 2_564 0.95 2.39 3.171(10) 139
    C18 H18 O3 2_655 0.95 2.61 3.340(10) 134
_shelx_space_group_comment
;
The symmetry employed for this shelxl refinement is uniquely defined
by the following loop, which should always be used as a source of
symmetry information in preference to the above space-group names.
They are only intended as comments.
;
_shelx_estimated_absorpt_T_min     ?
_shelx_estimated_absorpt_T_max     ?
_shelx_hkl_file
;
   0   0   1   -1.17    1.43
   0   0   1    0.00    0.77
   0   0  -1   -1.04    0.76
   0   0  -1   -0.11    0.47
   0   0  -1    1.54    1.15
   0   0  -1    0.04    1.18
   0   0   1   -1.17    0.81
   0   0  -2   64.11    3.12
   0   0  -2   63.51    5.40
   0   0   2   60.13    3.26
   0   0   2   65.21    3.24
   0   0   2   60.06    3.00
   0   0   2   64.38    2.89
   0   0   2   69.69    5.15
   0   0  -2   65.86    4.26
   0   0   3    1.78    1.95
   0   0   3    0.19    1.86
   0   0   3   -0.61    1.67
   0   0   3   -1.48    3.13
   0   0   3   -1.28    1.65
   0   0  -3   -2.40    1.75
   0   0  -3   -0.52    1.29
   0   0  -3   -3.93    3.02
   0   0  -3   -0.54    3.29
   0   0   4   16.65    2.64
   0   0  -4    9.89    4.03
   0   0   4   18.48    2.37
   0   0  -4   21.95    4.21
   0   0   4   17.80    2.47
   0   0   4   17.61    2.45
   0   0   4   19.27    4.16
   0   0  -5    2.51    3.67
   0   0  -5   -0.46    1.14
   0   0   5    7.45    4.26
   0   0  -5   -0.99    3.55
   0   0   5    0.79    2.17
   0   0   5   -0.71    2.25
   0   0   5    0.49    2.16
   0   0   5   -1.25    2.26
   0   0   6   11.54    5.05
   0   0   6   11.29    3.21
   0   0   6   10.17    2.94
   0   0   6   11.95    2.93
   0   0  -6    7.41    4.45
   0   0   7   -0.89    3.16
   0   0   7   -0.88    3.02
   0   0   7    4.00    5.70
   0   0  -7   -2.39    4.90
   0   0   8   -1.10    6.23
   0   0   8    7.13    3.20
   0   0   8    9.85    3.99
   0   0  -8   -0.01    5.26
   0   0   8   14.63    3.93
   0   0  -9   -5.89    5.75
   0   0   9    2.98    3.98
   0   0 -10   -2.31    6.57
   0   0  10    1.36    4.37
   0  -1   0    0.67    0.53
   0   1   0    0.39    0.51
   0  -1   0   -0.39    0.52
   0  -1   0    0.46    0.64
   0   1   0   -0.37    0.70
   0   1   0    0.21    0.53
   0   1   0   -0.79    0.49
   0  -1   0    0.40    0.61
   0   1   0   -0.06    0.49
   0   1   0    0.15    0.33
   0  -1   0   -1.03    0.52
   0  -1   0   -0.15    0.18
   0   1   1    0.17    1.55
   0  -1   1    1.42    1.09
   0  -1  -1   -0.66    0.64
   0   1   1    1.17    2.17
   0  -1   1    1.80    1.02
   0   1   1   -0.38    1.29
   0  -1  -1    0.28    1.06
   0  -1  -1   -0.66    1.55
   0   1   1   -1.25    1.15
   0  -1  -1   -1.03    1.11
   0   1  -1   -0.57    0.92
   0   1   1    0.75    1.05
   0   1   1    1.23    1.43
   0  -1   1   -0.31    0.91
   0   1   1    0.69    1.13
   0   1  -1   -0.30    0.81
   0  -1   1    1.49    1.60
   0  -1   1   -0.66    0.98
   0  -1  -1   -0.11    1.26
   0  -1  -1   -0.67    0.65
   0  -1  -1    2.40    1.29
   0   1   2  181.38    6.78
   0   1   2  173.41    6.66
   0  -1  -2  166.86    9.10
   0   1   2  174.78    6.70
   0   1   2  182.84    6.68
   0  -1  -2  183.42    6.31
   0   1  -2  182.45    6.30
   0  -1  -2  182.66    6.74
   0  -1   2  169.87    7.36
   0   1  -2  176.33    7.46
   0  -1   2  175.73    6.26
   0  -1   2  173.22    6.16
   0   1   2  171.86    9.62
   0  -1   2  165.44    6.18
   0  -1  -2  177.11    6.63
   0  -1  -2  175.28    6.28
   0  -1   2  178.51    8.45
   0  -1   2  176.94    6.32
   0  -1   3  145.87    5.62
   0  -1  -3  142.11    5.84
   0   1   3  143.27    6.08
   0   1  -3  143.27    7.16
   0  -1  -3  146.33    8.93
   0  -1   3  135.25    5.37
   0  -1   3  137.51    8.04
   0   1   3  133.04    8.92
   0  -1   3  144.42    5.37
   0   1   3  143.59    5.97
   0   1   3  144.51    6.11
   0   1   3  136.41    6.10
   0   1  -3  149.89    5.34
   0  -1   4    7.44    1.98
   0  -1   4    0.74    1.94
   0   1   4    2.57    2.35
   0  -1   4    5.61    2.00
   0   1   4    2.64    2.25
   0   1   4    2.92    2.31
   0  -1  -4    5.61    3.81
   0  -1  -4    6.97    2.09
   0  -1  -4    0.46    3.09
   0   1   4    1.90    4.10
   0   1   4    5.27    2.50
   0  -1   4   -0.10    3.32
   0   1  -4    3.23    1.22
   0   1  -4    5.26    3.63
   0  -1  -5    5.03    1.93
   0   1   5    6.73    4.62
   0   1   5    0.93    2.53
   0   1  -5    3.98    1.37
   0  -1   5    2.19    2.21
   0  -1   5    0.97    3.42
   0   1   5    3.55    2.45
   0  -1   5    4.08    2.22
   0  -1   5    4.64    2.24
   0   1  -5   -1.31    3.66
   0  -1  -5    1.48    4.14
   0   1   5    3.15    2.44
   0  -1  -5    4.28    3.66
   0   1   5    2.70    2.52
   0   1  -6   20.33    5.14
   0  -1   6   26.03    3.33
   0   1   6   33.46    3.89
   0  -1   6   24.00    3.10
   0   1   6   24.60    3.85
   0  -1  -6   24.76    5.40
   0  -1   6   20.56    5.26
   0   1   6   22.47    3.62
   0  -1   6   30.27    3.33
   0   1   6   21.92    5.87
   0  -1   7   -3.95    4.64
   0   1   7   -4.28    3.02
   0   1   7    3.35    3.52
   0  -1   7    1.42    2.67
   0   1   7   -0.35    5.38
   0  -1  -7    0.21    4.56
   0   1  -7   -5.70    4.78
   0   1   7    1.76    2.97
   0  -1   7    3.40    2.99
   0  -1   7    2.23    3.14
   0  -1   8    3.48    2.87
   0  -1   8   -1.15    3.41
   0   1   8    0.21    3.59
   0   1   8    5.88    3.31
   0   1   8    2.22    3.65
   0  -1  -8    3.95    5.29
   0   1  -8   -2.80    4.99
   0  -1   8   -1.91    3.50
   0  -1   8  -12.50    5.38
   0  -1  -9    1.61    6.07
   0  -1   9    1.13    3.84
   0   1  -9   -5.66    5.53
   0   1   9    4.46    4.29
   0  -1 -10   13.32    7.44
   0   1  10   -0.83    4.55
   0  -1  10    1.97    4.30
   0   2   0   -1.05    1.13
   0   2   0   -1.65    1.31
   0  -2   0    1.49    1.63
   0   2   0    0.27    1.29
   0   2   0   -0.73    1.32
   0  -2   0    1.45    1.64
   0   2   0   -3.34    1.49
   0  -2   0    0.13    1.51
   0  -2   0   -0.62    1.56
   0  -2   0   -0.34    0.71
   0  -2   0    2.38    1.60
   0   2   0    1.44    1.92
   0  -2   1 2101.18   65.07
   0   2  -1 2082.53   65.01
   0  -2  -1 2136.38   65.27
   0   2   1 2096.82   67.82
   0  -2   1 2104.31   68.44
   0   2  -1 2145.98   65.19
   0  -2  -1 2059.82   65.20
   0   2   1 2104.38   65.21
   0  -2  -1 2096.79   81.15
   0  -2  -1 2082.34   67.83
   0  -2  -1 2083.87   67.09
   0   2  -1 2155.10   67.12
   0   2   1 2097.48   67.14
   0   2   1 2086.84   65.31
   0   2   1 2105.42   67.21
   0  -2   1 2064.05   67.05
   0   2   1 1999.16   81.06
   0  -2   1 2073.18   68.60
   0  -2  -1 2058.46   67.80
   0  -2   1 2131.14   65.19
   0   2   2  150.05    6.10
   0   2   2  159.71    6.57
   0   2  -2  158.85    5.75
   0   2   2  146.70    6.37
   0  -2   2  150.94    5.91
   0   2   2  155.63    6.54
   0  -2   2  145.39    5.86
   0  -2  -2  159.57    6.29
   0  -2  -2  129.35    8.67
   0   2  -2  148.22    5.77
   0  -2   2  151.06    5.79
   0  -2   2  154.66    7.62
   0  -2   2  150.53    5.90
   0  -2  -2  161.13    6.44
   0   2   2  147.95    6.62
   0   2   2  168.25    6.11
   0   2   2  148.55    8.93
   0   2  -3    1.72    3.08
   0   2   3    2.41    2.55
   0  -2   3    7.10    1.87
   0   2   3    9.83    4.19
   0  -2   3    5.08    2.05
   0  -2   3    5.55    1.99
   0   2   3    8.78    2.64
   0  -2  -3    5.85    2.36
   0  -2  -3    1.26    3.55
   0  -2   3    7.92    1.93
   0   2   3    9.09    2.64
   0   2   3    8.01    2.64
   0  -2   3    6.40    3.14
   0   2   3   11.16    2.16
   0   2   3    6.48    1.97
   0   2  -3    5.96    1.83
   0  -2  -4   57.31    3.95
   0   2   4   53.51    4.27
   0   2  -4   57.47    5.25
   0  -2  -4   61.38    6.34
   0   2   4   56.31    4.63
   0  -2   4   48.22    3.47
   0   2   4   61.16    6.39
   0  -2   4   59.50    5.72
   0   2  -4   47.40    2.64
   0  -2   4   56.83    3.65
   0  -2   4   54.49    3.54
   0  -2   4   47.47    3.32
   0   2   4   58.36    4.26
   0   2   4   54.65    4.17
   0  -2   5   28.55    4.82
   0  -2   5   36.63    3.04
   0  -2  -5   31.94    3.27
   0   2  -5   29.85    4.93
   0  -2  -5   35.13    5.85
   0   2   5   32.63    3.77
   0  -2   5   33.69    3.05
   0   2   5   25.49    3.73
   0   2   5   26.86    5.68
   0  -2   5   34.93    3.13
   0  -2   5   32.34    3.14
   0   2   5   29.80    3.64
   0   2   5   33.59    3.62
   0  -2   6    2.41    2.79
   0   2   6    0.40    3.05
   0  -2   6    4.05    2.68
   0  -2  -6    3.42    4.29
   0  -2   6    7.78    2.55
   0  -2   6    2.14    4.43
   0   2   6    4.96    3.16
   0   2   6    5.09    3.44
   0   2   6    4.64    5.73
   0   2  -6   10.43    5.03
   0   2   7   -0.24    3.45
   0   2   7   -6.96    5.93
   0  -2   7  -10.20    4.49
   0   2   7    2.79    3.76
   0  -2  -7    0.71    4.90
   0  -2   7    4.60    3.17
   0   2   7    3.25    3.34
   0  -2   7    0.69    3.08
   0  -2   7   -0.47    2.55
   0   2  -7    2.13    4.80
   0   2   8    2.84    4.15
   0  -2   8   12.63    3.74
   0  -2  -8   12.55    5.95
   0   2  -8   14.70    5.97
   0   2   8   11.58    3.75
   0  -2   8   13.14    3.80
   0  -2   8   10.15    3.10
   0   2   9    7.01    4.50
   0  -2  -9    1.95    5.76
   0  -2   9    7.51    4.05
   0   2   9    8.96    4.02
   0  -2  10    6.29    4.48
   0  -2 -10   -6.90    6.14
   0   2  10   11.50    5.07
   0  -3   0   -0.21    0.90
   0  -3   0   -0.85    2.44
   0  -3   0   -2.02    2.41
   0   3   0    3.40    2.19
   0  -3   0    1.07    2.18
   0  -3   0   -2.97    2.31
   0   3   0    3.14    2.60
   0   3   0   -2.06    2.22
   0  -3   0   -0.05    2.34
   0   3   0   -1.91    1.89
   0   3   0    0.35    1.76
   0   3   0   -1.22    2.29
   0   3   1  144.23    6.76
   0  -3   1  147.64    6.42
   0   3   1  151.18    6.45
   0   3  -1  156.22    6.33
   0  -3  -1  150.05    6.81
   0   3   1  144.82    7.04
   0  -3  -1  152.05    6.51
   0   3  -1  160.21    5.58
   0   3   1  151.50    6.73
   0  -3   1  153.50    6.59
   0   3  -1  158.39    5.63
   0  -3  -1  148.31    6.39
   0   3  -1  158.01    6.44
   0  -3   1  145.07    6.21
   0   3  -1  156.19    6.29
   0  -3   1  150.22    6.18
   0  -3  -1  150.28    8.31
   0  -3   1  143.57    6.01
   0   3   1  152.38    6.63
   0  -3  -1  150.04    6.80
   0  -3   1  147.74    6.31
   0   3   2   20.76    3.33
   0  -3  -2   25.23    3.28
   0  -3  -2   19.68    4.13
   0  -3   2   18.46    2.62
   0   3   2   19.26    2.65
   0   3  -2   16.61    2.55
   0   3   2   20.69    2.84
   0  -3   2   20.05    2.62
   0   3   2   23.80    4.09
   0  -3  -2   21.84    2.79
   0  -3   2   20.29    1.68
   0   3   2   20.81    3.31
   0   3   2   18.65    3.17
   0   3   2   19.85    2.87
   0  -3  -2   18.02    2.39
   0  -3   2   16.50    2.58
   0  -3   2   18.06    1.42
   0  -3  -2   18.56    2.22
   0  -3   3   80.08    4.39
   0  -3  -3   80.85    7.47
   0  -3   3   75.59    4.36
   0  -3  -3   84.08    4.84
   0   3   3   87.76    4.95
   0   3  -3   84.79    4.17
   0   3   3   80.81    5.37
   0   3   3   77.38    5.34
   0  -3   3   82.11    4.42
   0   3   3   81.90    7.69
   0   3   3   84.64    4.78
   0  -3   3   80.27    4.62
   0   3   3   92.29    5.64
   0   3   3   83.52    5.18
   0  -3   3   87.57    5.88
   0   3   4   21.75    5.31
   0  -3   4   35.61    2.99
   0  -3  -4   32.31    3.44
   0  -3   4   26.63    2.81
   0   3   4   29.95    3.82
   0  -3   4   27.29    2.82
   0  -3   4   26.25    3.97
   0   3   4   23.19    3.40
   0  -3  -4   29.67    5.45
   0  -3   4   27.22    2.94
   0   3   4   22.45    3.60
   0   3   4   27.90    3.16
   0   3   5   28.71    3.96
   0  -3  -5   28.74    3.53
   0  -3   5   20.90    4.32
   0  -3   5   26.99    3.11
   0  -3   5   26.06    2.97
   0   3   5   28.41    3.99
   0   3   5   27.13    6.07
   0   3   5   32.76    3.90
   0  -3   5   25.22    3.06
   0  -3   5   26.39    3.08
   0   3  -5   26.64    2.01
   0  -3   6   27.70    3.32
   0   3   6   20.38    4.07
   0   3   6   29.52    4.24
   0   3   6    9.58    6.32
   0   3   6   33.56    4.68
   0  -3   6   20.52    5.20
   0  -3   6   28.48    3.57
   0  -3   6   31.52    3.61
   0   3   7    1.61    3.77
   0   3   7    1.19    3.51
   0  -3   7    4.99    3.30
   0  -3   7    2.45    2.74
   0  -3  -7    8.02    5.09
   0  -3   7    2.58    3.21
   0  -3   7   -5.11    4.59
   0   3   7    7.42    4.17
   0   3   8   10.17    4.75
   0  -3  -8   11.47    5.66
   0   3   8   15.33    4.34
   0  -3   8   10.83    3.89
   0  -3  -9    1.60    5.83
   0   3   9    0.36    4.55
   0   3   9   -1.67    3.89
   0  -3   9    5.41    4.02
   0  -3  10    2.73    4.20
   0   3  10   -7.84    4.49
   0  -3 -10    0.82    6.19
   0  -4   0   56.92    4.62
   0   4   0   50.59    3.85
   0   4   0   52.77    4.11
   0   4   0   52.37    4.17
   0  -4   0   56.94    4.57
   0  -4   0   53.55    4.36
   0  -4   0   46.25    3.96
   0   4   0   50.48    3.89
   0   4   1   50.56    4.09
   0  -4  -1   41.00    4.67
   0  -4  -1   50.31    3.94
   0  -4   1   43.80    3.74
   0  -4   1   50.22    3.97
   0  -4  -1   48.83    4.13
   0   4  -1   41.31    3.10
   0  -4   1   40.25    3.69
   0   4  -1   61.39    3.46
   0  -4   1   48.98    3.93
   0  -4   1   53.06    3.99
   0  -4   1   47.88    4.05
   0  -4  -1   49.81    4.00
   0   4   1   46.03    4.22
   0   4   1   48.08    4.08
   0  -4  -1   44.68    3.97
   0   4   1   48.15    4.09
   0   4  -1   39.74    3.89
   0   4  -1   42.60    3.53
   0  -4  -1   47.42    4.04
   0   4   2    4.91    2.70
   0   4   2    9.15    2.66
   0  -4   2    6.92    2.66
   0  -4  -2    4.94    2.32
   0  -4  -2   10.26    2.81
   0   4  -2    5.26    2.59
   0  -4   2    3.08    2.09
   0  -4   2    6.50    1.94
   0  -4   2    9.29    2.81
   0  -4   2    5.25    2.56
   0  -4  -2    3.99    2.77
   0  -4  -2    5.76    2.68
   0   4   2    6.08    3.09
   0   4   2    7.97    2.89
   0   4   2    5.94    3.03
   0  -4  -2    3.65    3.86
   0  -4  -3   52.66    2.84
   0   4   3   77.82    4.78
   0   4   3   38.27    4.26
   0  -4   3   51.85    4.14
   0   4   3   51.51    4.52
   0  -4  -3   52.56    6.10
   0  -4  -3   51.57    2.88
   0  -4  -3   49.99    4.08
   0   4   3   53.56    5.91
   0  -4   3   50.71    3.96
   0   4  -3   49.74    3.75
   0   4   3   51.02    4.31
   0  -4   3   47.31    3.95
   0   4   3   50.17    4.49
   0  -4  -3   49.53    4.40
   0   4  -4   11.29    2.19
   0   4   4   12.00    3.30
   0   4   4   11.80    4.83
   0  -4  -4   14.25    4.88
   0  -4  -4   16.49    3.28
   0  -4   4   14.78    3.45
   0  -4   4   14.40    2.70
   0   4   4   13.66    3.68
   0   4   4   13.59    3.24
   0   4   4   13.50    3.72
   0  -4   4   18.24    2.84
   0  -4   4   18.44    2.92
   0  -4   5   19.82    3.16
   0   4   5   21.73    3.95
   0  -4   5   17.82    4.08
   0  -4  -5   19.65    3.59
   0  -4   5   16.86    2.96
   0  -4   5   19.30    3.01
   0   4   5   14.91    5.87
   0   4  -5   19.02    2.11
   0   4   5   11.11    3.81
   0   4   5   13.34    4.00
   0  -4   5   12.85    3.03
   0  -4   6    2.17    2.66
   0   4   6    8.83    4.29
   0  -4   6    2.53    2.98
   0  -4   6   10.47    4.57
   0   4   6    1.77    3.56
   0   4   6    7.99    3.86
   0  -4   6    2.66    3.05
   0  -4  -6    0.44    2.82
   0  -4   7    6.22    5.32
   0  -4   7    4.32    3.24
   0  -4   7    6.11    2.99
   0  -4   7    0.46    3.22
   0   4   7    4.06    3.76
   0   4   7    4.66    4.44
   0  -4   8    2.54    3.62
   0   4   8    5.73    4.76
   0   4   8    4.11    3.97
   0  -4  -8    4.41    5.52
   0  -4   8    3.41    3.82
   0  -4   9    4.49    4.16
   0  -4  -9   10.31    6.57
   0   4   9    6.24    4.59
   0   4   9   -7.80    4.65
   0  -4 -10   10.00    7.09
   0   4  10    4.40    5.43
   0   5   0    1.17    2.16
   0   5   0    2.22    2.42
   0   5   0    0.32    3.09
   0   5   0    1.74    2.79
   0  -5   0   -1.10    0.75
   0   5   0    2.01    2.86
   0  -5   0   -0.77    2.84
   0  -5   0   -1.43    3.02
   0  -5   0    2.41    2.98
   0  -5   0   -2.72    2.74
   0  -5   1   92.18    5.47
   0  -5  -1   94.93    5.95
   0   5  -1   98.95    4.88
   0  -5  -1   98.26    7.49
   0  -5   1   89.28    5.24
   0  -5   1   93.20    5.49
   0  -5  -1   93.37    5.59
   0  -5  -1   84.30    5.72
   0  -5  -1   89.54    6.23
   0  -5   1   86.59    6.13
   0   5  -1   87.91    5.65
   0   5   1   83.44    5.91
   0   5   1   88.75    5.24
   0  -5  -1   85.93    5.58
   0   5   1   90.09    6.06
   0   5  -1   99.56    5.93
   0   5   1   80.00    5.63
   0   5   1   91.28    5.77
   0  -5   1   87.88    5.82
   0  -5  -2   -0.34    3.97
   0  -5   2    1.85    2.76
   0   5   2    3.86    3.40
   0  -5   2    0.16    2.76
   0  -5  -2    4.69    2.73
   0  -5   2    4.19    2.29
   0  -5   2    1.38    2.63
   0  -5   2    3.62    2.74
   0   5  -2    4.38    2.93
   0  -5  -2    2.68    3.09
   0   5   2    4.30    2.81
   0  -5  -2    5.05    2.93
   0   5   2    2.61    3.15
   0   5   2    4.29    3.45
   0  -5   2    2.73    2.88
   0   5   2    1.19    2.92
   0  -5  -2    6.79    2.81
   0  -5  -3   37.09    3.09
   0  -5   3   37.83    3.68
   0  -5  -3   43.79    4.14
   0  -5  -3   28.61    5.43
   0   5   3   35.20    4.34
   0  -5  -3   37.82    3.20
   0   5   3   37.22    4.17
   0  -5  -3   43.07    4.39
   0  -5   3   41.24    3.79
   0   5   3   26.17    4.15
   0   5   3   39.64    4.63
   0   5  -3   40.90    3.67
   0  -5   3   29.37    3.47
   0   5   3   38.39    3.93
   0   5   4    1.42    3.67
   0  -5   4    9.47    2.98
   0  -5   4    9.28    2.87
   0   5   4    7.51    3.21
   0   5   4    2.51    3.15
   0   5  -4    4.92    2.53
   0  -5   4    3.16    2.76
   0   5   4    4.30    3.39
   0  -5   4    6.57    2.94
   0  -5  -4    7.12    3.33
   0  -5  -4    3.40    4.57
   0   5   5    2.38    4.02
   0  -5  -5    1.53    3.16
   0  -5   5    0.26    2.78
   0  -5   5    2.66    2.87
   0   5   5   -0.25    3.47
   0   5  -5    0.22    0.82
   0  -5   5    0.13    3.41
   0   5   5    0.55    3.40
   0   5   6    2.10    4.11
   0  -5   6    0.18    3.13
   0  -5  -6    2.55    3.24
   0   5   6   -2.24    4.25
   0   5   6   -0.82    3.84
   0  -5   6   -2.44    3.99
   0  -5   6    0.24    2.88
   0  -5   7   -0.55    3.35
   0   5   7    3.00    4.47
   0   5   7    1.85    3.97
   0  -5   7   -1.54    3.00
   0  -5   8    2.21    3.97
   0  -5  -8    2.24    5.66
   0   5   8    6.84    4.56
   0   5   8    7.54    4.98
   0  -5  -9    6.89    6.61
   0   5   9    1.50    5.39
   0   5   9    0.23    4.56
   0   5  10    1.53    5.39
   0  -5 -10    3.46    6.61
   0  -6   0   30.61    4.12
   0   6   0   25.97    3.85
   0  -6   0   30.93    3.95
   0  -6   0   28.01    4.23
   0  -6   0   30.80    4.21
   0   6   0   35.32    4.46
   0   6   0   29.83    3.53
   0  -6  -1   91.17    7.28
   0  -6  -1   85.77    7.00
   0  -6  -1   84.79    5.47
   0   6  -1   82.56    5.78
   0   6   1   91.72    6.39
   0  -6  -1   81.32    5.77
   0  -6   1   76.50    5.71
   0  -6   1   91.06    6.09
   0   6  -1   93.74    5.68
   0   6   1   84.14    5.35
   0   6  -1   79.96    5.16
   0   6   1   87.73    5.99
   0  -6   1   95.54    6.72
   0  -6  -1   87.71    6.19
   0   6   1   91.92    6.08
   0  -6  -1   89.71    6.11
   0  -6   1   86.53    5.44
   0   6  -1   92.53    4.91
   0   6   1   80.76    6.12
   0  -6   1   84.92    5.74
   0  -6  -2   -1.55    1.43
   0  -6   2    6.99    2.96
   0   6   2    4.60    3.66
   0   6   2   14.42    3.48
   0  -6   2    6.15    2.74
   0  -6  -2    9.55    3.25
   0  -6  -2   11.75    3.50
   0  -6   2    7.65    3.24
   0  -6  -2    5.20    2.71
   0  -6  -2    6.29    4.16
   0  -6   2    8.13    3.28
   0  -6   2    7.02    3.09
   0   6  -2    8.18    3.20
   0   6   2    8.11    3.89
   0   6   2    8.59    3.17
   0   6   3   15.30    3.78
   0  -6   3   20.56    3.55
   0   6   3   23.77    4.46
   0  -6   3   23.06    3.46
   0   6   3   22.34    3.61
   0  -6  -3   25.98    3.19
   0  -6  -3   24.66    3.79
   0   6  -3   28.52    3.62
   0   6   3   19.54    3.86
   0  -6   3   23.14    3.54
   0  -6  -3   22.11    3.27
   0  -6  -3   23.61    5.18
   0   6   3   23.12    4.58
   0  -6  -3   15.65    3.71
   0   6   4    1.30    3.76
   0  -6   4    0.02    2.65
   0   6   4    1.49    3.26
   0   6  -4    0.41    2.66
   0  -6   4   -2.72    2.82
   0  -6   4    1.61    2.92
   0  -6  -4   -1.62    2.99
   0   6   4    2.16    4.11
   0   6   4   -6.59    3.36
   0  -6  -5   10.84    3.81
   0   6   5    0.58    3.97
   0  -6   5    7.18    3.21
   0  -6   5    4.98    3.46
   0   6   5    3.22    3.91
   0  -6   5    1.96    3.29
   0   6   5   13.25    4.87
   0   6   6    2.82    4.48
   0  -6   6   -0.82    3.16
   0   6   6   -0.04    4.23
   0  -6   6    2.76    3.55
   0  -6   7    5.84    3.86
   0  -6   7    3.71    3.35
   0   6   7    3.28    4.50
   0   6   7   -2.13    4.87
   0   6   8    5.65    5.46
   0   6   8    7.94    4.82
   0  -6  -9   11.33    6.77
   0   6   9    2.36    4.96
   0   6   9    1.48    5.86
   0  -7   0    0.66    3.27
   0   7   0   -4.57    2.95
   0  -7   0   -1.27    3.08
   0   7   0   -4.06    2.62
   0   7   0   -1.41    3.44
   0  -7   0   -4.06    3.14
   0  -7   0    2.19    3.45
   0  -7   0   -1.45    2.47
   0   7   0   -1.93    1.61
   0  -7   0    3.52    3.22
   0   7  -1   34.92    3.62
   0  -7   1   40.81    4.59
   0   7   1   32.53    3.78
   0   7   1   32.78    4.53
   0  -7  -1   30.47    4.08
   0   7  -1   39.19    4.39
   0  -7  -1   42.73    5.16
   0   7  -1   31.89    3.39
   0   7   1   36.49    4.42
   0   7  -1   38.46    4.79
   0   7   1   35.17    4.83
   0  -7   1   35.70    4.46
   0  -7  -1   47.10    4.43
   0  -7   1   40.71    4.77
   0  -7   1   35.42    4.43
   0  -7  -1   41.85    5.48
   0  -7   1   36.50    3.95
   0  -7  -1   42.91    4.49
   0  -7   2   14.36    3.61
   0   7   2   20.54    4.21
   0  -7  -2   15.20    4.65
   0  -7  -2   16.87    3.48
   0   7  -2   22.65    4.01
   0  -7  -2   16.62    3.82
   0   7   2   26.87    4.05
   0   7   2   17.30    4.17
   0  -7   2   16.50    3.61
   0  -7  -2   15.05    3.99
   0  -7   2   18.17    3.38
   0  -7   2   16.20    3.80
   0   7   2   22.07    3.98
   0   7   2   15.46    3.52
   0  -7  -3   -0.92    3.21
   0  -7   3    1.45    3.30
   0   7   3   -2.80    3.06
   0  -7  -3    1.68    4.70
   0  -7   3   -1.06    2.72
   0   7   3    7.21    4.09
   0   7  -3    2.35    3.17
   0  -7   3    2.73    3.21
   0  -7  -3    0.79    3.15
   0   7   3    4.47    3.43
   0  -7  -3   -2.87    2.75
   0  -7  -3    2.70    3.47
   0   7   3   -0.18    4.01
   0   7   3    0.28    3.44
   0  -7   3   -2.62    2.89
   0  -7  -4    5.48    2.56
   0   7  -4    8.32    3.24
   0  -7  -4    2.42    2.53
   0   7   4    2.72    3.69
   0  -7  -4   -1.63    3.52
   0  -7   4    4.59    2.84
   0   7   4   -0.11    3.81
   0  -7   4    8.88    3.54
   0  -7   4   -1.76    3.16
   0   7   4    1.58    4.00
   0   7   4    1.40    4.57
   0  -7   4    0.44    3.07
   0  -7  -5    8.46    3.93
   0   7   5    7.50    4.60
   0  -7   5    4.40    3.69
   0  -7   5    9.02    3.62
   0   7   5   15.15    4.98
   0  -7   5    7.50    3.70
   0   7   6   -3.86    4.34
   0  -7   6    4.23    3.56
   0  -7   6    2.92    3.80
   0   7   6    1.21    5.11
   0   7   7    1.34    5.22
   0   7   7   11.52    5.18
   0  -7   7    8.51    3.83
   0   7   8    3.75    5.14
   0   7   8    6.17    5.54
   0   7   9    0.33    5.26
   0   7   9    5.22    6.18
   0  -7  -9    1.77    6.54
   0  -8   0   74.71    6.34
   0  -8   0   75.44    6.31
   0  -8   0   87.08    6.28
   0  -8   0   78.12    6.50
   0  -8   0   72.57    5.60
   0  -8   0   81.25    7.26
   0   8   0   83.84    6.02
   0   8   0   71.32    6.34
   0   8   0   95.78    5.92
   0  -8   1   25.70    3.89
   0   8  -1   23.86    3.64
   0  -8  -1   26.96    3.97
   0   8   1   26.29    3.93
   0  -8   1   32.02    4.78
   0  -8  -1   19.83    4.40
   0  -8   1   26.71    4.23
   0   8  -1   25.72    4.54
   0  -8   1   31.28    4.69
   0   8   1   25.19    4.58
   0   8  -1   27.65    4.37
   0  -8  -1   23.31    4.53
   0  -8  -1   24.64    4.90
   0   8   1   33.64    5.02
   0   8  -1   28.34    3.45
   0   8   1   20.92    4.02
   0  -8  -1   21.11    4.17
   0  -8   1   31.82    4.80
   0   8   2   39.85    5.37
   0   8   2   40.28    5.39
   0  -8  -2   28.41    4.30
   0  -8  -2   30.91    4.97
   0  -8  -2   26.84    4.63
   0  -8   2   30.96    4.77
   0   8  -2   28.14    4.45
   0  -8   2   40.81    4.38
   0  -8  -2   28.82    4.33
   0   8   2   27.68    4.49
   0  -8   2   33.03    4.85
   0  -8  -2   32.64    5.77
   0   8   2   37.24    5.00
   0   8   2   31.06    4.20
   0  -8   2   31.97    4.37
   0  -8   3   16.83    4.22
   0   8   3   21.63    4.85
   0   8   3   12.64    5.10
   0  -8   3   12.79    4.14
   0   8  -3   16.57    4.07
   0  -8  -3   20.46    3.87
   0  -8   3   13.20    3.82
   0  -8   3   22.08    4.36
   0  -8  -3   12.80    4.49
   0  -8  -3   11.62    3.98
   0   8   3   20.95    4.03
   0   8   4   24.60    5.65
   0  -8  -4   28.32    3.67
   0  -8  -4   34.99    5.11
   0  -8   4   29.42    4.88
   0   8   4   23.92    5.60
   0  -8   4   26.84    4.54
   0   8  -4   29.29    4.21
   0  -8  -4   26.48    3.74
   0  -8   4   30.57    4.58
   0  -8  -5   52.02    5.80
   0   8   5   35.66    6.30
   0   8   5   52.00    6.48
   0  -8   5   44.40    5.27
   0  -8   5   43.16    5.37
   0  -8   5   43.07    5.23
   0  -8   6   -2.21    3.58
   0   8   6   -8.59    4.62
   0   8   6   -2.45    5.43
   0   8   7   37.76    6.69
   0   8   7   32.99    6.68
   0  -8   7   35.80    4.98
   0   8   8   -6.13    5.66
   0   8   8    5.98    5.24
   0   8   9   14.81    6.11
   0   8   9    4.78    6.22
   0  -9   0   -3.58    3.81
   0   9   0   -1.29    3.81
   0  -9   0    7.53    4.21
   0  -9   0   -1.64    3.56
   0   9   0   -0.17    1.39
   0  -9   0   -2.90    3.75
   0   9   0   -1.18    3.06
   0   9   0    2.45    3.62
   0  -9   0    0.27    3.43
   0  -9   0   -4.16    3.86
   0  -9   1   -1.83    3.68
   0  -9  -1    2.87    4.38
   0  -9  -1    0.51    4.31
   0  -9   1   -3.25    3.64
   0   9   1   -0.30    3.88
   0   9  -1   -1.37    3.79
   0   9   1    1.18    3.30
   0   9   1    1.02    4.32
   0   9  -1    1.68    3.67
   0  -9   1   -4.38    2.73
   0  -9  -1   -1.19    3.42
   0  -9  -1   -0.98    4.00
   0   9  -1    0.97    3.21
   0  -9  -1    3.82    3.77
   0  -9   1    6.71    4.21
   0   9   1    4.79    4.23
   0  -9   1    5.66    3.61
   0  -9   1   -0.56    3.90
   0  -9   2   15.51    4.41
   0  -9  -2   12.04    3.86
   0   9  -2   15.39    4.61
   0  -9  -2   12.28    4.45
   0   9   2   16.09    4.00
   0  -9   2   13.56    3.77
   0  -9  -2   15.98    3.93
   0  -9   2   16.81    4.64
   0   9  -2   12.90    1.70
   0  -9  -2   15.83    4.56
   0   9   2   16.38    4.71
   0   9   2   11.55    4.80
   0  -9   2    4.92    4.03
   0   9   2   19.36    5.43
   0  -9  -2    8.74    5.42
   0   9   3   20.97    4.86
   0   9   3   25.96    5.97
   0  -9  -3   12.50    4.09
   0  -9   3   15.70    4.65
   0  -9  -3   18.64    5.01
   0  -9   3   19.85    4.61
   0  -9  -3   16.57    4.54
   0  -9   3   18.88    4.84
   0   9   3   14.36    5.05
   0   9  -3   13.93    4.40
   0  -9  -4    5.59    4.32
   0   9   4    5.76    4.88
   0  -9   4   -1.45    3.92
   0  -9  -4    6.11    3.76
   0   9   4    5.69    5.56
   0  -9   4    6.06    4.38
   0  -9  -4    4.48    3.41
   0  -9   5   16.75    4.76
   0   9   5    8.59    5.63
   0  -9  -5    9.93    4.99
   0  -9   5   16.55    4.56
   0   9   5   15.39    5.95
   0   9   6   24.17    6.09
   0  -9   6   24.56    5.19
   0   9   6   25.27    7.09
   0  -9   6   32.75    5.15
   0  -9   7    3.04    4.39
   0  -9   7    1.42    4.30
   0   9   7   -5.28    5.85
   0   9   7   -3.85    5.34
   0   9   8    6.47    6.29
   0   9   8   -3.95    5.32
   0  -9   8    0.03    4.53
   0  10   0    5.26    4.96
   0  10   0    8.58    3.66
   0 -10   0    8.02    3.73
   0 -10   0    1.29    3.97
   0 -10   0    1.34    4.52
   0  10   0   11.94    4.28
   0 -10   0    4.44    4.59
   0 -10   1   81.77    6.91
   0 -10   1   76.02    6.81
   0  10   1   75.16    6.84
   0 -10  -1   73.68    7.84
   0  10   1   80.91    7.65
   0 -10  -1   57.48    6.33
   0  10  -1   71.64    5.95
   0 -10  -1   72.48    6.43
   0 -10   1   97.21    7.85
   0  10   1   80.13    6.46
   0 -10  -1   82.33    7.47
   0 -10   2   13.34    4.79
   0 -10  -2   10.90    4.79
   0  10   2   10.10    5.07
   0 -10  -2   10.85    4.87
   0  10   2    8.01    4.70
   0  10   2   11.54    5.02
   0 -10   2   13.02    4.41
   0  10  -2    9.98    1.65
   0 -10   2   -1.55    3.82
   0 -10  -2    8.58    4.01
   0  10  -2    3.45    4.53
   0  10  -3   32.12    5.44
   0 -10   3   47.91    5.91
   0 -10  -3   43.81    5.54
   0  10   3   52.51    6.89
   0 -10   3   34.21    5.31
   0 -10  -3   37.68    6.12
   0  10   3   50.02    6.72
   0 -10  -3   40.71    5.41
   0 -10   4   10.64    4.56
   0 -10   4   18.24    4.96
   0 -10  -4   11.99    5.28
   0  10   4    5.96    5.60
   0 -10  -4   11.80    4.03
   0 -10  -4   12.19    4.38
   0  10   4    3.65    5.08
   0 -10  -5   32.97    6.23
   0 -10   5   22.69    5.16
   0  10   5   31.20    6.39
   0 -10   5   19.48    5.26
   0  10   5   18.91    7.11
   0  10   6   -4.47    5.42
   0 -10   6    2.98    4.66
   0  10   6  -15.72    5.99
   0 -10   6    3.38    4.35
   0 -10   7   19.95    5.38
   0 -10   7   18.76    5.30
   0  10   7    5.19    5.91
   0 -10   8    4.01    4.86
   0  10   8   -0.68    5.87
   0  11   0    2.39    4.18
   0 -11   0   -5.67    3.86
   0 -11   0   -0.56    4.58
   0  11   0    2.24    5.24
   0 -11   0    0.83    4.62
   0  11   0   -0.48    3.66
   0 -11  -1   28.18    5.28
   0 -11  -1   29.64    6.11
   0  11   1   18.65    6.13
   0  11   1   21.79    5.30
   0 -11   1   16.55    5.43
   0 -11   1   22.70    5.21
   0  11  -1   12.36    5.30
   0  11  -1   27.06    4.42
   0  11   2   17.89    5.28
   0 -11   2   31.15    5.69
   0  11   2   18.94    6.05
   0 -11   2   22.92    5.85
   0  11  -2   26.45    5.45
   0 -11  -2   27.53    5.22
   0 -11  -2   13.78    5.65
   0  11   3   -4.64    5.10
   0 -11  -3    5.81    4.51
   0  11  -3   -8.72    4.07
   0 -11  -3   -4.44    4.34
   0 -11  -3    9.09    5.05
   0 -11   3    1.14    4.55
   0 -11   3    1.93    4.58
   0 -11  -4    6.19    4.58
   0 -11   4   -0.06    4.76
   0  11   4    2.81    5.68
   0 -11  -4    1.73    5.28
   0 -11   4   -2.22    4.54
   0 -11  -4    0.44    4.08
   0 -11   5    2.32    4.69
   0 -11   5    7.61    5.13
   0 -11  -5   15.78    5.69
   0 -11  -5    2.86    2.44
   0  11   5    2.85    5.82
   0  11   6   13.15    6.35
   0 -11   6   -3.50    4.83
   0 -11   6    9.98    5.21
   0  11   7   11.34    6.67
   0 -11   7    3.66    5.28
   0 -11   7   -5.09    4.66
   0  12   0  127.58    8.78
   0  12   0  130.47    8.34
   0  12   0  130.85   10.26
   0 -12   0  132.64   10.46
   0 -12  -1   10.25    5.48
   0  12  -1    3.99    3.89
   0  12   1    4.13    5.73
   0  12   1   12.19    5.32
   0  12  -1    4.42    4.00
   0 -12   1    4.12    5.40
   0  12  -1    8.60    5.60
   0 -12   1    9.87    5.05
   0 -12  -2    0.71    4.59
   0 -12   2   15.36    5.25
   0 -12   2    5.27    5.29
   0  12   2   15.61    6.48
   0 -12  -2    9.01    5.71
   0  12  -2    5.16    4.97
   0 -12  -3   13.51    5.70
   0 -12   3   12.35    5.49
   0 -12  -3   17.02    5.23
   0  12   3   20.78    6.65
   0 -12   3   15.25    5.20
   0 -12   4   10.54    5.39
   0  12   4    6.14    6.12
   0 -12  -4    9.73    5.53
   0 -12  -4    4.93    4.94
   0 -12  -4    7.60    4.63
   0 -12   4   11.82    5.79
   0 -12   5    6.89    5.48
   0 -12  -5    2.15    3.07
   0  12   5    2.83    5.96
   0 -12  -5    4.03    5.59
   0 -12  -5   11.77    3.44
   0 -12   5    0.79    5.35
   0 -12   6   -0.86    5.42
   0 -12   6   -0.55    5.07
   0  12   6   11.72    6.68
   0  12   7   13.29    6.86
   0 -12   7    3.19    5.59
   0 -12   7   -5.68    5.15
   0  13   0    0.01    5.80
   0  13   0    0.81    4.78
   0 -13   0   -9.67    5.52
   0 -13   1    3.44    5.61
   0 -13  -1   -4.76    5.50
   0  13  -1    3.53    3.95
   0  13   1   10.00    5.44
   0  13  -1   -4.61    5.43
   0  13   1    2.01    5.87
   0  13  -1    8.63    4.20
   0  13  -2   -1.03    5.51
   0 -13   2  -10.09    5.25
   0 -13  -2   -5.03    5.69
   0  13   2   -4.98    5.81
   0 -13   3   -6.53    4.94
   0 -13  -3   -3.61    5.45
   0 -13   3   -1.95    5.52
   0 -13  -3    7.63    5.55
   0  13   3    9.81    6.46
   0  13   4    0.52    6.30
   0 -13  -4   -3.51    4.41
   0 -13   4   -0.77    5.18
   0 -13  -4    4.95    5.90
   0 -13   4   -4.69    5.47
   0  13   5    2.84    6.77
   0 -13   5   -8.14    5.09
   0 -13  -5   -2.74    5.50
   0 -13  -5   -3.00    3.36
   0 -13   5    1.56    5.52
   0  13   6    8.79    7.23
   0 -13   6    8.65    5.93
   0 -13   6    0.35    5.58
   0  14   0   -1.84    5.84
   0  14   0   -2.73    4.78
   0 -14   0    5.34    6.12
   0 -14  -1   25.37    7.33
   0  14   1   30.99    7.36
   0  14  -1   40.30    7.48
   0 -14   1   32.85    7.72
   0  14   1   30.83    6.76
   0  14  -1   24.08    4.65
   0  14  -1   33.61    4.86
   0  14   2    8.21    6.78
   0 -14   2   17.71    6.66
   0 -14  -2   11.54    6.67
   0 -14   3   -1.60    5.89
   0 -14  -3   10.00    5.83
   0  14   3   -3.74    6.48
   0 -14  -3    5.06    6.13
   0  14   4   -0.23    6.85
   0 -14   4    4.50    6.24
   0 -14  -4   16.65    6.65
   0 -14  -4    4.42    5.01
   0 -14   5   -3.65    5.79
   0 -14   5    5.71    6.28
   0  14   5    1.89    7.28
   0 -15   0  -18.46    5.38
   0  15   0   -9.16    4.81
   0  15   0    3.02    6.47
   0  15   1    9.95    6.15
   0 -15  -1    6.78    7.04
   0 -15   1    5.28    6.56
   0  15  -1   -0.17    3.52
   0  15  -1    1.26    6.13
   0  15   1   -2.97    6.59
   0  15   2   -0.76    6.70
   0 -15  -2    0.53    6.40
   0 -15   2   -1.99    6.31
   0 -15   3    3.58    6.30
   0  15   3    0.38    6.95
   0 -15  -3   -7.01    6.31
   0 -15  -4    4.23    6.26
   0 -15   4    6.26    6.29
   0  15   4    5.67    7.86
   0  16   0   28.54    8.26
   0 -16   0   21.61    7.76
   0 -16   1   -3.65    6.45
   0  16   1   -6.13    6.97
   0 -16  -1   -0.64    6.79
   0 -16  -2   12.79    7.31
   0 -16   2    2.29    6.75
   0  16   2   -2.42    7.11
   0 -16  -3    9.19    7.26
   0 -16   3   11.53    7.38
   0  16   3   18.23    8.34
  -1   0  10    2.21    4.23
   1   0 -10    8.97    6.99
   1   0  -9  -16.00    5.40
  -1   0   9    4.32    3.96
  -1   0   9    1.01    3.64
  -1   0   8    0.20    3.34
   1   0  -8    5.11    5.85
  -1   0   8    1.05    3.39
  -1   0   8    0.82    2.68
  -1   0   8    2.88    6.48
  -1   0   7   -3.55    5.32
  -1   0   7   -2.17    2.74
  -1   0   7    1.84    3.02
   1   0  -7   -0.14    4.72
  -1   0   6   22.39    5.48
  -1   0   6   19.58    2.87
  -1   0   6   18.95    2.82
   1   0  -6   33.28    5.51
  -1   0   6   24.61    3.06
  -1   0   5   -0.72    1.98
   1   0  -5   -1.54    3.83
  -1   0   5    1.21    1.98
  -1   0   5    0.80    3.85
  -1   0   5   -0.35    1.91
  -1   0   5   -1.07    1.82
  -1   0   4  295.86   15.09
  -1   0   4  313.44   10.56
   1   0  -4  305.23   12.90
  -1   0   4  293.27   10.49
  -1   0   4  310.85   10.49
  -1   0   4  314.08   10.59
   1   0  -3    0.40    0.91
  -1   0   3   -1.74    1.46
   1   0  -3   -0.26    3.06
  -1   0   3   -1.27    1.59
  -1   0   3   -3.41    3.22
  -1   0   2  423.17   13.66
   1   0  -2  420.44   15.08
  -1   0   2  421.65   13.60
  -1   0   2  424.68   18.05
  -1   0   1  -12.59    0.66
  -1   0   1  -12.65    0.60
  -1   0   0    0.05    0.36
   1   0   0    0.27    0.59
  -1   0   0   -0.27    0.54
  -1   0   0    0.21    0.44
   1   0   0   -0.07    0.40
   1   0   0    0.02    0.42
   1   0   0   -0.07    0.37
   1   0   0   -0.37    0.39
  -1   0   0   -0.31    0.54
  -1   0   0   -0.29    0.39
   1   0   0    0.22    0.15
  -1   0  -1   -3.24    1.54
   1   0   1   -2.10    1.34
   1   0   1    0.21    1.21
  -1   0  -1   -0.44    0.76
   1   0   1   -0.90    1.32
   1   0   1    0.33    1.21
  -1   0  -1    0.57    1.19
  -1   0  -1   -1.96    0.79
   1   0   1   -1.58    1.12
  -1   0  -1    0.63    1.48
  -1   0  -1    0.88    1.14
  -1   0  -1   -1.06    1.20
  -1   0  -1   -1.03    1.16
   1   0   1   -0.59    1.37
  -1   0  -2  147.22    5.44
  -1   0  -2  139.41    5.79
   1   0   2  137.56    5.13
   1   0   2  143.00    5.76
   1   0   2  135.23    5.96
   1   0   2  140.49    5.82
  -1   0  -2  136.02    7.84
   1   0   2  146.74    7.76
  -1   0  -2  143.16    5.65
   1   0   2  136.37    5.73
  -1   0  -2  142.32    6.26
   1   0   2  145.81    5.12
   1   0   3   -0.75    0.81
  -1   0  -3   -2.01    1.96
   1   0   3   -3.77    2.13
   1   0   3    1.46    3.08
   1   0   3    1.32    2.09
   1   0   3   -3.46    2.13
   1   0   3    3.89    2.19
  -1   0  -3   -1.44    3.17
  -1   0  -3    3.37    2.71
  -1   0  -4    4.27    3.63
   1   0   4    8.26    2.42
   1   0   4    7.14    2.59
  -1   0  -4    2.09    2.15
   1   0   4    5.73    2.51
  -1   0  -4    3.50    3.16
   1   0   4   12.14    3.73
   1   0   4    3.66    2.37
   1   0   5    1.18    2.57
  -1   0  -5    0.51    3.80
  -1   0  -5   -2.02    3.25
   1   0   5   -2.00    2.40
   1   0   5   -1.74    2.28
  -1   0  -5    0.12    2.00
   1   0   5   -1.44    2.65
   1   0   5    6.50    3.81
   1   0   6   -0.58    2.96
   1   0   6    8.53    4.80
   1   0   6    3.83    2.94
   1   0   6    3.97    2.90
  -1   0  -6    2.61    4.07
  -1   0  -6    3.56    4.91
   1   0   7   -0.63    3.38
  -1   0  -7   -2.06    4.69
   1   0   7   -0.90    3.37
   1   0   8    2.39    3.26
  -1   0  -8   -3.25    4.74
   1   0   8    8.49    4.28
   1   0   8   -2.96    3.86
   1   0   9   -2.84    4.22
  -1   0  -9   -2.60    5.91
  -1   0 -10    1.12    6.69
   1   0  10    9.50    5.06
  -1   1  10   -4.94    4.10
   1  -1 -10  -10.66    5.98
   1   1 -10    0.69    6.56
  -1  -1  10    2.22    4.02
   1   1  -9   -3.13    6.24
  -1  -1   9    1.48    3.88
  -1  -1   9   13.70    4.11
  -1   1   9    2.95    3.86
   1  -1  -9   -1.53    5.90
  -1  -1   8    2.53    3.28
  -1  -1   8    3.26    3.27
  -1  -1   8    0.47    5.94
  -1   1   8   10.69    6.92
  -1   1   8   -0.31    2.94
   1   1  -8    0.22    5.80
  -1   1   8    3.57    3.61
   1  -1  -8    6.28    5.66
  -1   1   8    5.93    3.78
   1  -1  -7   -3.17    4.38
  -1   1   7    3.87    3.13
  -1  -1   7    5.62    2.82
  -1  -1   7    1.28    5.18
  -1  -1   7    2.16    2.79
  -1   1   7    0.42    3.17
  -1   1   7    5.24    2.93
   1   1  -7    6.80    5.20
  -1   1   7   -1.06    5.91
  -1  -1   7   -0.45    2.25
  -1  -1   6    6.42    2.40
  -1  -1   6    7.10    4.47
   1   1  -6    7.36    4.50
  -1  -1   6    4.34    2.19
  -1   1   6    5.37    5.37
  -1   1   6    6.08    2.94
  -1   1   6    8.87    2.88
   1  -1  -6    0.64    4.54
  -1  -1   6    5.59    2.42
  -1   1   6    7.87    2.66
  -1   1   5   10.94    4.66
   1   1  -5    9.17    4.18
  -1   1   5    9.12    2.51
  -1  -1   5    8.25    1.99
  -1   1   5    6.33    2.28
   1  -1  -5    5.52    1.48
  -1  -1   5    9.54    1.92
  -1  -1   5    3.92    3.71
  -1  -1   5    7.77    1.86
  -1   1   5    7.37    2.38
   1  -1  -5    2.40    3.78
  -1   1   5    5.54    2.43
   1  -1  -4   39.61    4.79
  -1   1   4   56.09    6.27
   1   1  -4   47.19    4.95
  -1  -1   4   33.22    4.77
   1  -1  -4   39.37    5.38
  -1  -1   4   45.61    2.96
  -1   1   4   43.47    3.19
  -1   1   4   41.88    3.51
  -1   1   4   43.62    3.51
  -1   1   4   47.24    3.36
   1  -1  -3  100.42    4.47
  -1   1   3  103.59    4.63
  -1   1   3  105.14    4.69
   1   1  -3  103.02    6.27
  -1   1   3  101.28    4.37
  -1   1   3   97.51    4.64
  -1  -1   3  102.34    6.57
  -1  -1   3  100.34    3.92
   1  -1  -3  100.35    7.59
  -1   1   3   84.85    7.36
   1  -1  -2  744.60   23.17
   1   1  -2  713.38   24.76
  -1   1   2  728.45   29.83
  -1   1   2  742.70   23.31
  -1  -1   2  723.43   23.53
   1  -1  -2  742.09   23.19
  -1   1   2  741.11   23.23
  -1   1   2  701.95   23.79
  -1   1   2  740.99   23.89
   1  -1  -2  712.16   29.73
  -1  -1   2  732.08   23.43
   1  -1  -1   -0.71    1.06
  -1   1   1    1.94    1.44
  -1   1   1    3.13    0.72
   1   1  -1    0.50    1.51
  -1  -1   1    0.37    0.94
  -1   1   1    2.50    1.47
  -1  -1   1    3.54    0.96
   1   1  -1   -0.03    0.72
   1  -1  -1    0.44    0.96
  -1  -1   1    2.43    1.67
  -1   1   1    0.93    2.20
   1  -1  -1    4.16    1.38
   1  -1  -1    0.74    1.20
   1  -1  -1    0.95    1.72
  -1   1   1    3.33    1.33
   1   1  -1   -0.42    0.21
  -1   1   1    1.10    1.28
  -1  -1   0   -1.23    0.78
  -1   1   0    0.00    1.01
  -1  -1   0    0.24    0.97
   1   1   0   -0.31    0.23
   1  -1   0   -0.25    0.57
   1   1   0   -1.70    0.73
   1   1   0    0.27    0.65
  -1  -1   0   -1.05    0.86
   1   1   0   -0.15    0.69
  -1   1   0   -0.68    0.36
  -1   1   0    0.80    0.72
  -1  -1   0   -0.08    0.79
   1  -1   0   -0.96    0.81
   1  -1   0   -0.52    0.79
   1   1   0   -1.05    0.77
   1  -1   0    0.48    0.96
  -1  -1   0    1.03    0.80
   1   1   0    0.78    0.97
  -1   1   0   -0.42    0.74
  -1  -1   0   -0.26    0.90
   1  -1   0   -0.01    0.85
  -1   1   0   -1.45    0.93
  -1   1  -1    4.57    1.70
   1  -1   1    5.93    1.34
  -1  -1  -1    5.07    1.97
  -1  -1  -1    3.13    1.34
   1  -1   1    1.54    1.47
   1  -1   1    3.65    1.69
   1   1   1    5.35    1.81
   1   1   1    4.48    1.54
  -1  -1  -1    0.93    1.44
  -1   1  -1    2.05    1.31
  -1   1  -1    4.76    1.48
  -1   1  -1    1.67    0.77
   1   1   1    8.00    1.73
  -1  -1  -1    1.17    1.29
  -1  -1  -1    4.73    1.40
  -1   1  -1    0.89    1.28
   1  -1   1    3.51    1.63
   1   1   1    5.82    1.90
   1  -1   1    6.92    1.52
   1   1   1    5.84    1.97
  -1   1  -1    5.73    1.59
  -1   1  -1    0.89    0.83
  -1  -1  -1    2.17    1.46
   1   1   1    2.32    1.67
   1  -1   1    6.38    1.66
  -1   1  -2   53.66    4.54
   1  -1   2   54.82    3.38
   1   1   2   59.33    3.29
  -1   1  -2   53.83    3.42
   1  -1   2   55.20    3.48
   1  -1   2   52.68    4.01
  -1  -1  -2   54.97    3.70
   1   1   2   55.43    3.61
  -1  -1  -2   48.07    4.81
   1   1   2   68.91    5.62
  -1   1  -2   52.12    4.11
   1  -1   2   56.73    3.49
   1   1   2   50.34    3.79
  -1  -1  -2   56.31    3.45
  -1  -1  -2   56.27    3.88
  -1   1  -2   55.83    2.88
   1  -1   2   56.81    3.42
   1   1   2   51.03    3.60
   1   1   2   55.10    3.85
   1  -1   2   46.91    4.38
  -1   1  -2   59.15    3.76
   1   1   2   54.62    3.37
   1   1   3   50.49    4.03
  -1   1  -3   50.11    4.77
   1   1   3   53.04    3.26
  -1  -1  -3   53.97    3.89
   1  -1   3   58.61    3.71
   1   1   3   57.59    3.34
  -1  -1  -3   54.78    5.43
   1   1   3   58.55    4.05
   1   1   3   68.04    6.20
  -1   1  -3   53.78    3.44
   1  -1   3   45.58    4.63
  -1   1  -3   52.73    4.38
   1  -1   3   48.58    3.54
   1  -1   3   51.60    3.79
   1   1   3   52.53    3.92
   1   1   3   55.59    4.07
  -1  -1  -4    8.90    2.35
  -1   1  -4    1.63    3.50
   1  -1   4    2.93    3.34
  -1   1  -4    9.20    2.23
  -1  -1  -4   10.47    3.55
   1   1   4    9.48    4.12
   1   1   4    8.45    2.64
   1   1   4   12.63    2.84
  -1   1  -4    5.19    3.56
  -1  -1  -4    6.71    4.07
   1  -1   4    7.22    2.44
   1  -1   4    8.71    2.49
   1   1   4    4.90    2.77
   1  -1   4    7.20    2.46
   1   1   4    7.72    2.68
  -1   1  -5   10.44    4.17
   1  -1   5   12.56    2.90
   1   1   5   11.15    3.18
   1   1   5   11.19    2.89
  -1   1  -5    8.26    1.94
   1  -1   5   14.42    2.94
   1  -1   5    6.49    3.99
  -1  -1  -5   11.33    4.94
   1   1   5   10.28    3.00
  -1  -1  -5   13.09    4.09
  -1  -1  -5   11.09    2.55
   1  -1   5    9.39    2.78
   1   1   5   15.56    3.08
   1   1   5   13.08    4.61
   1  -1   5   11.74    2.69
  -1  -1  -6    0.17    4.08
   1   1   6    3.51    3.07
   1   1   6    7.36    5.04
   1  -1   6    2.82    4.72
   1  -1   6   -4.48    2.92
   1   1   6   -0.84    3.27
  -1   1  -6   -2.91    4.01
   1  -1   6   -2.77    2.56
   1  -1   6    1.37    2.87
   1   1   6   -1.37    2.97
   1  -1   7    3.46    3.59
  -1  -1  -7    2.25    4.77
   1  -1   7    8.47    3.17
   1   1   7    1.89    3.54
   1  -1   7   -4.88    5.22
   1  -1   7   -0.04    3.24
  -1   1  -7   -4.27    4.65
   1   1   7    0.42    3.62
   1   1   7   -3.26    3.18
   1  -1   8    0.57    3.80
  -1   1  -8   -4.17    4.93
   1  -1   8    3.40    3.12
   1  -1   8    4.46    3.97
  -1  -1  -8    1.67    5.42
   1   1   8   -1.78    3.88
   1  -1   9   -1.87    4.18
   1   1   9    0.06    3.50
   1   1   9   -1.13    4.32
  -1  -1  -9   -1.89    5.53
  -1   1  -9   -9.06    5.41
   1  -1  10   10.75    4.70
   1   1  10    6.19    5.15
  -1  -1 -10    6.16    6.75
   1  -2 -10    6.24    7.13
  -1  -2  10   -1.05    3.87
  -1   2  10    4.49    4.64
  -1  -2   9    4.05    3.84
  -1  -2   9   -2.64    3.37
  -1   2   9   -0.08    4.23
   1  -2  -9   -5.33    5.61
   1   2  -8    7.95    6.32
  -1  -2   8   13.03    3.50
  -1   2   8   18.99    4.29
  -1  -2   8   -4.69    5.24
  -1   2   8   -5.35    7.18
   1  -2  -8    9.18    5.77
  -1   2   8   18.45    3.77
  -1  -2   8   12.08    3.48
  -1   2   8   18.34    4.58
  -1   2   7    6.55    3.09
  -1   2   7   14.91    3.81
  -1   2   7    1.05    6.33
   1   2  -7    7.15    5.68
   1  -2  -7    0.62    5.16
  -1  -2   7    9.67    3.03
  -1   2   7    4.17    3.42
  -1  -2   7    8.64    2.94
  -1  -2   7    5.41    4.91
  -1  -2   7    6.78    2.42
   1   2  -6    5.27    4.60
  -1   2   6    5.39    3.15
  -1  -2   6    3.87    2.31
  -1  -2   6    1.85    4.29
  -1   2   6    8.48    3.30
  -1   2   6    4.12    2.84
  -1  -2   6    5.00    2.37
  -1  -2   6    4.63    2.12
   1  -2  -6    1.60    4.48
  -1   2   6    2.99    5.60
  -1  -2   5   47.86    3.09
  -1   2   5   61.34    4.53
  -1   2   5   58.74    7.34
  -1   2   5   50.98    4.10
   1   2  -5   60.37    6.12
  -1  -2   5   50.57    3.14
  -1  -2   5   59.37    3.47
  -1  -2   5   51.00    3.26
  -1   2   5   55.17    4.41
  -1   2   5   59.19    4.69
   1  -2  -5   52.62    3.54
  -1  -2   5   56.38    5.90
   1  -2  -5   51.93    6.64
   1  -2  -4   55.94    6.33
   1  -2  -4   61.77    3.86
  -1   2   4   56.51    4.35
  -1  -2   4   65.58    5.75
   1   2  -4   60.62    5.54
  -1  -2   4   59.23    3.27
  -1  -2   4   63.94    2.82
  -1  -2   4   63.74    3.34
  -1   2   4   63.45    4.42
  -1   2   4   53.41    6.47
  -1   2   4   63.14    4.21
  -1   2   4   57.84    4.12
  -1   2   3   33.99    2.99
   1  -2  -3   23.59    4.64
   1  -2  -3   30.70    2.87
  -1   2   3   28.60    4.85
  -1   2   3   30.73    3.15
  -1  -2   3   30.33    2.28
  -1  -2   3   31.77    4.02
  -1   2   3   38.24    2.40
   1   2  -3   31.71    4.24
  -1  -2   3   31.72    2.44
  -1   2   3   30.49    3.00
  -1   2   3   27.88    3.08
  -1   2   3   28.81    2.38
  -1   2   2  539.75   17.40
  -1   2   2  509.22   17.63
  -1   2   2  496.47   17.25
   1  -2  -2  523.93   17.25
  -1   2   2  531.40   17.82
  -1   2   2  503.73   22.20
   1  -2  -2  532.72   17.37
  -1  -2   2  546.43   17.77
  -1   2   2  516.64   17.29
   1  -2  -2  513.67   17.21
  -1  -2   2  510.64   16.71
  -1   2   2  507.53   17.39
   1   2  -2  530.84   16.61
   1  -2  -2  528.15   22.19
  -1  -2   2  513.86   16.77
   1   2  -1  701.92   22.04
  -1   2   1  688.12   22.38
   1   2  -1  681.65   22.12
  -1  -2   1  725.82   22.17
   1  -2  -1  691.59   22.87
   1  -2  -1  689.98   22.95
   1  -2  -1  707.71   22.37
   1  -2  -1  701.50   27.96
  -1   2   1  679.21   23.00
  -1  -2   1  669.00   22.68
  -1  -2   1  700.45   22.71
  -1  -2   1  676.76   22.11
   1  -2  -1  698.13   22.97
   1  -2  -1  710.52   22.39
  -1   2   1  702.46   23.05
   1   2  -1  686.33   22.62
  -1   2   1  691.51   22.41
  -1   2   1  681.01   23.07
  -1   2   1  692.62   28.01
  -1   2   1  691.79   22.95
   1  -2  -1  698.13   22.92
   1  -2   0   60.80    3.58
  -1  -2   0   55.43    3.20
   1   2   0   58.58    3.22
  -1  -2   0   58.51    3.45
   1  -2   0   45.90    3.39
  -1   2   0   65.75    3.39
  -1   2   0   60.27    3.59
   1   2   0   59.77    3.13
  -1   2   0   68.38    3.67
  -1   2   0   62.81    3.50
  -1  -2   0   58.92    3.63
  -1  -2   0   63.15    3.44
   1  -2   0   68.73    3.92
  -1  -2   0   56.03    3.22
   1  -2   0   60.75    3.61
  -1   2   0   59.61    3.29
  -1   2   0   70.03    3.93
   1   2   0   65.85    3.63
   1  -2   1  105.93    4.57
   1  -2   1  108.97    4.98
  -1   2  -1  109.71    4.29
   1   2   1  104.85    5.25
  -1   2  -1  105.04    4.40
   1   2   1  112.31    4.99
  -1  -2  -1  103.96    5.08
  -1  -2  -1  102.59    4.95
   1   2   1   88.80    4.94
   1   2   1  113.53    5.21
   1   2   1  112.16    5.41
  -1   2  -1  103.42    4.97
  -1  -2  -1  106.91    5.03
  -1   2  -1  104.40    4.73
  -1   2  -1  107.51    4.87
   1  -2   1  109.18    4.80
   1  -2   1  108.88    5.02
  -1   2  -1  103.88    4.72
   1  -2   1  112.32    4.85
   1   2   1  108.06    5.37
  -1  -2  -1  110.38    5.40
  -1  -2  -1  104.96    5.17
   1   2   2  100.42    5.44
   1   2   2  102.81    5.54
  -1  -2  -2  109.39    4.47
   1   2   2   98.37    5.22
  -1   2  -2  104.58    4.74
   1  -2   2   99.02    4.88
  -1   2  -2  106.02    4.52
  -1  -2  -2  101.02    4.39
   1  -2   2  102.97    4.06
  -1  -2  -2   98.43    7.21
   1  -2   2  100.46    4.86
  -1  -2  -2  102.57    5.29
  -1  -2  -2  106.63    5.11
   1   2   2  103.37    4.90
   1  -2   2  106.07    5.61
   1  -2   2  102.11    4.09
   1   2   2   92.48    4.85
   1  -2   2   99.55    4.86
   1   2   2   91.24    5.23
   1  -2   2  105.47    4.88
  -1   2  -2  105.90    4.72
   1   2   3   90.14    5.52
  -1  -2  -3  101.19    7.87
   1   2   3   98.20    5.49
   1   2   3   97.42    5.34
   1  -2   3   96.59    6.42
   1   2   3  102.74    4.97
   1  -2   3   96.67    4.94
  -1   2  -3   96.05    4.72
   1   2   3   93.04    5.02
   1   2   3   97.54    5.55
   1  -2   3   93.63    4.81
  -1  -2  -3   98.20    5.22
   1  -2   3   94.50    4.93
   1  -2   3   88.17    4.89
   1  -2   4   82.43    6.61
  -1  -2  -4   98.99    8.49
   1   2   4   90.27    5.44
   1  -2   4   88.69    4.76
   1   2   4   88.02    5.55
   1  -2   4   77.70    4.71
   1   2   4   96.89    5.34
   1   2   4   84.98    5.39
   1   2   4   88.16    4.89
   1   2   4   82.22    7.81
   1  -2   4   88.20    4.91
   1  -2   4   83.03    4.78
  -1   2  -4   98.54    6.17
  -1  -2  -4   90.32    4.98
  -1   2  -4   89.38    4.47
   1   2   5    1.34    3.20
   1   2   5    3.17    4.48
   1   2   5    4.35    2.83
   1  -2   5    5.41    2.76
  -1   2  -5   -1.23    0.99
   1   2   5    3.74    2.91
   1  -2   5    4.98    2.64
  -1   2  -5   13.89    4.12
   1  -2   5    1.65    3.48
   1  -2   5    0.19    2.43
  -1  -2  -5    2.91    4.38
  -1  -2  -5    0.72    2.42
   1  -2   5    2.35    2.44
  -1   2  -6   25.16    5.14
   1   2   6   27.11    4.24
  -1  -2  -6   29.25    3.44
   1  -2   6   26.89    3.90
   1   2   6   31.41    4.25
   1  -2   6   31.46    3.58
  -1  -2  -6   26.08    5.23
   1  -2   6   15.46    5.35
   1  -2   6   25.36    3.59
   1   2   6   29.94    4.46
  -1   2  -7   -2.38    4.53
   1  -2   7    7.62    3.54
   1   2   7    0.36    3.95
   1  -2   7    2.16    3.49
   1  -2   7    8.58    3.09
   1  -2   7   -8.61    4.84
  -1  -2  -7   10.18    4.77
   1   2   7    6.04    3.70
   1   2   7    2.19    3.70
  -1  -2  -8    0.88    4.97
   1  -2   8   -2.42    3.68
   1   2   8    1.83    3.82
   1   2   8   -0.18    4.23
   1  -2   8   -1.67    3.10
   1  -2   8   -1.18    3.71
   1  -2   9    8.16    4.43
   1   2   9   -6.12    4.44
  -1  -2  -9    2.67    6.22
   1  -2  10    6.80    4.83
   1   2  10    8.75    5.39
  -1  -2 -10   -1.81    6.61
  -1  -3  10   -3.21    3.75
   1  -3 -10    7.72    7.24
  -1   3  10    2.48    4.71
  -1  -3   9    7.65    3.96
   1  -3  -9    3.92    6.06
  -1   3   9    5.01    4.65
  -1  -3   9    8.48    3.78
  -1   3   9    5.62    3.88
   1  -3  -8    4.68    5.51
  -1   3   8    5.17    3.76
  -1  -3   8   -1.28    3.27
  -1  -3   8   -3.69    3.04
  -1  -3   8  -13.00    5.09
  -1   3   8   -3.87    4.12
   1  -3  -7   14.63    5.66
  -1   3   7   13.27    3.73
  -1  -3   7   17.25    5.65
  -1  -3   7    9.93    3.12
  -1   3   7   16.65    4.08
  -1  -3   7   11.57    3.16
  -1  -3   7   16.62    2.69
  -1   3   7   15.23    4.26
  -1   3   7    2.33    6.77
  -1   3   6   16.48    3.82
  -1   3   6   22.47    3.91
  -1  -3   6   19.05    2.98
  -1  -3   6   18.05    2.90
  -1  -3   6   24.32    2.72
  -1   3   6   15.42    6.35
  -1  -3   6   20.28    5.19
  -1   3   6   20.98    4.03
  -1   3   5    7.71    3.25
  -1   3   5    3.64    2.87
  -1   3   5    3.44    2.85
  -1  -3   5    1.32    1.96
  -1  -3   5    0.11    1.97
  -1   3   5    4.89    2.89
  -1   3   5    1.68    4.84
  -1  -3   5   -0.84    1.85
   1  -3  -5    2.29    2.38
  -1  -3   5   -0.47    1.95
  -1  -3   5    8.94    3.79
  -1   3   4   27.51    5.56
  -1  -3   4   28.07    2.61
  -1   3   4   33.63    3.53
  -1  -3   4   27.45    2.53
   1  -3  -4   24.72    3.21
  -1  -3   4   26.50    2.33
  -1  -3   4   37.37    4.46
  -1   3   4   31.25    3.51
  -1  -3   4   32.83    2.49
  -1   3   4   26.44    3.68
   1  -3  -4   28.79    5.41
  -1   3   4   24.72    3.51
   1  -3  -3  110.38    5.55
  -1   3   3  111.55    6.05
  -1   3   3  109.64    6.07
  -1   3   3  105.01    5.42
  -1  -3   3  108.72    4.89
  -1  -3   3  112.60    4.72
  -1  -3   3  120.81    4.96
  -1   3   3  115.01    5.41
  -1   3   3  112.31    5.97
   1   3  -3  110.65    4.43
   1  -3  -3   95.07    8.25
  -1   3   3  102.16    8.49
  -1   3   3  106.76    5.67
  -1  -3   3  103.70    4.63
  -1  -3   2   76.59    4.14
  -1   3   2   81.17    5.09
  -1   3   2   76.13    4.35
  -1  -3   2   78.15    4.06
  -1  -3   2   79.46    4.02
  -1   3   2   77.34    5.28
  -1   3   2   82.76    4.49
   1   3  -2   78.85    3.97
   1  -3  -2   81.90    4.48
   1   3  -2   82.36    4.02
  -1   3   2   80.27    4.82
   1  -3  -2   79.25    3.70
   1  -3  -2   78.10    6.62
  -1   3   2   74.07    4.82
  -1   3   2   82.02    7.03
   1  -3  -2   82.81    4.88
   1  -3  -2   75.08    3.60
   1  -3  -1   13.75    2.87
  -1   3   1   18.54    3.12
  -1   3   1   13.38    2.62
   1  -3  -1   14.65    2.49
   1  -3  -1   15.83    2.73
  -1   3   1   19.68    3.67
   1  -3  -1   15.70    3.30
  -1   3   1   19.28    2.79
  -1  -3   1   16.95    2.65
  -1  -3   1   17.93    1.96
  -1  -3   1   14.68    2.56
  -1   3   1   11.42    3.13
   1  -3  -1   14.34    2.50
   1   3  -1   14.54    2.48
  -1   3   1   15.09    2.54
   1   3  -1   11.49    2.33
  -1  -3   1   15.33    2.43
   1   3  -1   17.35    2.36
  -1  -3   1   19.35    2.11
  -1  -3   1   14.13    2.36
  -1   3   1   14.52    2.84
  -1  -3   0  132.85    6.02
   1  -3   0  132.36    6.04
  -1  -3   0  139.27    6.24
   1  -3   0  128.48    5.98
  -1   3   0  127.53    5.87
   1  -3   0  129.51    5.93
  -1   3   0  130.81    6.11
  -1   3   0  135.97    5.76
   1   3   0  133.47    6.03
   1   3   0  129.42    5.98
   1  -3   0  135.81    6.33
  -1   3   0  121.59    5.88
   1   3   0  136.11    5.66
  -1  -3   0  115.66    5.65
  -1  -3   0  133.21    5.99
  -1   3   0  131.37    6.04
   1  -3   0  137.76    6.58
   1   3   0  132.43    5.81
  -1   3   0  130.00    6.25
  -1  -3   0  136.01    5.97
   1   3   0  133.63    6.01
   1  -3   0  128.05    6.07
  -1  -3   0  130.41    5.90
   1  -3   1  135.59    5.99
   1  -3   1  140.90    6.04
  -1   3  -1  132.92    6.13
   1  -3   1  135.54    5.85
  -1  -3  -1  139.66    6.59
   1   3   1  132.49    5.92
   1   3   1  134.64    6.38
  -1  -3  -1  123.34    6.23
   1  -3   1  135.56    6.20
   1   3   1  139.60    6.62
  -1   3  -1  129.95    5.51
   1   3   1  137.55    6.65
  -1  -3  -1  136.19    6.14
  -1   3  -1  138.31    5.48
   1   3   1  133.74    6.36
   1  -3   1  136.74    6.04
  -1   3  -1  136.01    6.18
  -1  -3  -1  117.94    6.08
  -1  -3  -1  133.52    6.06
   1  -3   2  149.45    5.88
  -1  -3  -2  144.74    6.29
   1  -3   2  141.31    6.45
  -1  -3  -2  147.01    6.71
  -1  -3  -2  152.60    6.27
   1  -3   2  151.95    6.04
   1  -3   2  147.05    6.26
  -1   3  -2  150.18    6.36
  -1  -3  -2  146.61    9.00
   1  -3   2  145.80    6.40
   1   3   2  148.43    6.85
   1   3   2  149.32    6.89
   1   3   2  142.08    7.15
   1   3   2  137.02    6.43
  -1   3  -2  154.54    6.25
  -1  -3  -2  140.22    6.66
   1   3   2  150.20    6.64
   1  -3   2  143.51    6.76
   1   3   3    4.69    2.51
   1  -3   3   12.27    1.71
   1  -3   3    9.24    2.57
  -1  -3  -3   -0.89    2.34
   1  -3   3    7.33    2.61
   1  -3   3    5.20    2.42
   1  -3   3    3.72    2.48
   1   3   3    5.37    3.22
  -1  -3  -3    6.09    2.95
   1   3   3    1.16    2.77
   1   3   3    1.00    2.82
   1  -3   3    5.90    2.81
   1   3   3    8.59    3.07
  -1   3  -3    1.70    2.38
  -1  -3  -3    1.51    4.06
   1  -3   4    9.79    2.63
  -1   3  -4    9.58    2.47
  -1  -3  -4    6.55    4.53
   1  -3   4    7.55    3.39
   1   3   4   13.66    3.44
   1  -3   4    9.86    2.67
   1   3   4    9.83    2.89
   1   3   4   12.87    3.42
  -1  -3  -4    8.65    2.89
   1  -3   4   12.58    2.77
   1  -3   4   10.62    2.73
   1   3   4   13.75    3.29
   1   3   5   70.51    5.62
   1  -3   5   77.41    4.96
   1  -3   5   75.21    6.85
   1  -3   5   77.17    4.80
   1  -3   5   65.40    4.87
   1   3   5   70.73    5.56
  -1  -3  -5   72.26    5.14
   1   3   5   79.77    5.64
   1   3   6   11.40    3.73
   1  -3   6   10.04    3.31
   1   3   6    4.75    3.85
   1  -3   6    8.13    3.41
  -1  -3  -6    7.57    3.02
   1  -3   6   -0.25    4.41
   1   3   6    6.86    3.61
   1  -3   6    4.22    3.02
   1   3   7    2.83    4.32
   1  -3   7    4.02    3.42
   1  -3   7  -18.07    4.71
   1  -3   7    1.57    3.05
   1   3   7   -1.29    3.79
   1  -3   7    5.60    3.57
  -1  -3  -7    0.52    4.65
   1   3   7   -2.69    3.67
   1  -3   8    3.26    3.87
   1  -3   8    0.00    3.22
   1   3   8   -4.04    4.42
   1   3   8   -4.52    3.65
  -1  -3  -8    1.65    5.18
   1  -3   8   -3.89    3.57
   1   3   9    3.73    4.86
  -1  -3  -9   -5.37    5.80
   1  -3   9    4.31    4.40
   1   3   9    5.18    4.35
   1   3  10   -2.40    4.99
  -1  -3 -10   -1.51    6.54
   1  -3  10   -7.66    4.17
   1  -4 -10   -7.58    6.63
  -1   4  10    4.07    5.03
  -1  -4   9   -3.44    3.60
  -1  -4   9   10.73    3.87
  -1   4   9   -0.93    4.09
  -1   4   9   -2.23    4.73
   1  -4  -9    5.01    6.17
  -1   4   8   -3.30    3.71
  -1   4   8   -5.86    4.02
  -1  -4   8   -3.62    3.40
  -1  -4   8    1.07    3.23
   1  -4  -8    4.16    5.25
  -1  -4   7    6.00    3.07
  -1   4   7   -0.38    7.05
  -1  -4   7    0.80    3.04
  -1   4   7    7.12    4.36
  -1  -4   7    8.63    2.68
  -1   4   7   10.02    3.96
  -1  -4   7   -2.30    4.76
  -1   4   7   -0.19    3.97
  -1   4   6   28.85    4.69
  -1   4   6   27.23    4.33
  -1  -4   6   28.39    3.45
  -1  -4   6   26.16    3.28
  -1  -4   6   26.00    3.21
  -1   4   6   12.54    6.80
  -1   4   6   27.99    4.70
  -1  -4   6   26.70    5.20
  -1   4   5   16.73    3.76
   1  -4  -5    8.68    3.08
  -1  -4   5   14.28    2.66
  -1  -4   5   14.18    2.61
  -1  -4   5   12.06    2.60
  -1  -4   5   14.10    2.75
  -1  -4   5   17.43    4.13
  -1   4   5   10.16    5.72
  -1   4   5   19.78    3.66
  -1   4   5   13.11    3.69
  -1  -4   4    0.29    2.22
  -1  -4   4    2.46    3.18
   1   4  -4    2.41    1.37
  -1  -4   4    3.02    2.24
  -1   4   4   -3.72    2.99
  -1   4   4    4.65    4.59
  -1   4   4    3.51    2.74
  -1  -4   4   -3.21    2.10
   1  -4  -4   -0.96    3.95
   1  -4  -4    2.72    2.70
  -1   4   4   -5.25    2.52
  -1   4   4    0.17    2.98
  -1   4   3   69.00    5.09
  -1  -4   3   68.70    4.45
  -1  -4   3   75.33    4.36
  -1   4   3   77.05    7.50
  -1   4   3   68.14    4.83
  -1  -4   3   67.61    4.41
   1   4  -3   69.37    3.97
   1  -4  -3   63.56    6.68
  -1   4   3   73.45    5.73
   1  -4  -3   76.24    5.09
  -1   4   3   77.94    5.24
  -1   4   3   69.11    5.28
  -1  -4   2   50.66    3.93
  -1   4   2   52.62    4.43
   1  -4  -2   51.39    5.53
  -1   4   2   64.50    4.90
   1  -4  -2   52.50    4.13
  -1   4   2   53.09    4.19
  -1   4   2   42.82    5.45
  -1  -4   2   59.88    3.19
  -1  -4   2   52.93    4.09
  -1  -4   2   55.76    3.97
   1  -4  -2   56.12    3.92
  -1   4   2   62.95    4.84
   1  -4  -2   51.17    4.10
   1  -4  -2   52.31    4.45
  -1   4   2   52.29    4.48
   1   4  -2   51.87    4.09
  -1  -4   2   48.89    4.14
  -1  -4   2   52.81    3.08
   1  -4  -1   87.35    6.68
  -1   4   1   99.18    6.66
  -1   4   1   74.23    5.09
   1  -4  -1   84.59    5.33
   1  -4  -1   89.39    5.08
   1  -4  -1   87.70    5.17
  -1  -4   1   79.16    4.79
   1  -4  -1   83.59    5.32
  -1   4   1   90.93    5.05
   1   4  -1   91.06    5.28
  -1  -4   1   78.23    4.84
   1   4  -1   87.74    3.91
  -1  -4   1   88.40    5.13
  -1   4   1   84.58    5.38
  -1   4   1   91.02    5.64
  -1  -4   1   86.93    5.05
  -1  -4   1   84.07    5.05
   1   4  -1   86.90    4.87
  -1  -4   1   88.02    4.72
   1   4   0   23.07    2.70
   1   4   0   27.55    3.03
  -1   4   0   23.91    3.36
  -1  -4   0   12.73    2.29
   1   4   0   24.40    2.99
  -1   4   0   22.73    2.76
  -1   4   0   28.53    3.26
   1  -4   0   24.11    3.29
  -1  -4   0   27.48    3.34
   1  -4   0   27.99    3.41
   1  -4   0   20.66    3.10
   1  -4   0   23.07    3.15
   1   4   0   18.59    3.40
  -1   4   0   26.53    3.12
  -1   4   0   24.47    3.13
   1  -4   0   22.47    3.29
  -1  -4   0   14.95    2.99
  -1  -4   0   26.39    3.13
  -1  -4   0   19.65    3.13
   1  -4   1    8.64    2.46
  -1  -4  -1   12.54    3.07
  -1   4  -1   13.45    2.74
   1  -4   1    7.46    2.84
  -1  -4  -1   16.32    3.08
  -1   4  -1   10.10    2.46
   1  -4   1    7.67    2.70
   1  -4   1   12.20    2.89
  -1  -4  -1   10.51    3.02
  -1  -4  -1   10.16    2.79
   1   4   1   10.31    3.09
  -1  -4  -1    7.42    3.22
   1  -4   1    8.60    2.79
   1   4   1   14.77    3.38
   1   4   1    9.99    2.88
  -1   4  -1   10.05    2.28
   1  -4   1    6.55    2.74
  -1   4  -1    8.30    2.96
   1   4   1    7.06    2.64
   1   4   1   11.89    2.93
   1  -4   2  137.65    6.34
  -1   4  -2  146.33    6.37
  -1  -4  -2  144.52    6.68
   1  -4   2  134.22    6.40
   1   4   2  140.66    6.85
   1   4   2  131.63    6.60
  -1  -4  -2  132.11    6.79
   1   4   2  138.69    7.07
  -1  -4  -2  135.37    6.70
   1   4   2  141.75    6.86
   1   4   2  128.12    7.16
  -1  -4  -2  139.53    9.24
  -1   4  -2  127.18    6.42
   1  -4   2  135.04    6.07
   1  -4   2  125.70    6.32
  -1  -4  -2  141.88    6.41
   1  -4   2  130.33    6.59
  -1  -4  -3   56.66    4.59
  -1   4  -3   54.23    4.02
  -1  -4  -3   54.19    4.68
   1  -4   3   64.09    4.81
   1   4   3   57.60    4.64
   1   4   3   47.52    4.83
   1   4   3   58.18    4.91
   1  -4   3   56.79    3.64
   1  -4   3   48.02    4.24
  -1  -4  -3   52.58    3.63
   1  -4   3   52.60    4.08
   1  -4   3   52.51    4.19
   1   4   3   51.57    4.89
  -1  -4  -3   55.88    3.70
   1   4   3   57.75    4.51
  -1  -4  -3   47.20    6.25
   1   4   4  101.86    6.82
   1   4   4  107.00    6.05
  -1   4  -4  104.50    5.36
   1   4   4  107.03    6.60
   1  -4   4  101.08    5.78
   1  -4   4   97.25    5.68
  -1  -4  -4  110.03    9.22
   1  -4   4  106.78    6.75
   1   4   4   99.22    6.30
  -1  -4  -4  104.49    6.14
   1  -4   4   98.06    5.44
  -1  -4  -5   -1.07    3.05
   1   4   5   -1.54    3.16
   1   4   5    2.30    3.53
   1  -4   5    1.18    2.90
   1  -4   5   -2.60    2.50
  -1   4  -5   -3.53    2.02
   1  -4   5    5.54    2.81
   1  -4   5   -2.16    2.70
   1   4   5    4.38    3.77
   1  -4   5    2.57    3.60
   1   4   6   -2.15    3.95
   1   4   6    0.65    3.60
   1  -4   6    0.34    3.23
  -1  -4  -6    2.68    3.17
   1  -4   6   -3.47    4.20
   1   4   6   -2.33    3.60
   1  -4   6   -1.37    3.24
   1  -4   6    2.59    2.96
   1  -4   7   -1.02    2.91
   1  -4   7  -13.46    4.82
  -1  -4  -7    5.98    4.95
   1   4   7   -3.48    4.35
   1  -4   7   -0.29    3.37
   1  -4   7    1.90    3.50
   1   4   7   -3.82    3.82
  -1  -4  -8   31.34    6.72
   1   4   8   13.23    5.51
   1  -4   8   21.05    4.84
   1  -4   8   23.31    3.99
   1  -4   8   21.93    4.66
   1   4   8   32.74    5.41
  -1  -4  -9   11.45    6.42
   1  -4   9   12.80    4.64
   1   4   9    8.16    4.69
   1   4   9   12.20    5.52
   1   4  10    8.14    5.46
  -1   5  10   -0.72    5.23
   1  -5 -10    2.85    7.15
   1  -5  -9    8.49    6.66
  -1   5   9   -3.13    4.07
  -1   5   9   -5.75    4.95
   1  -5  -8   -0.16    5.56
  -1  -5   8    2.30    3.59
  -1   5   8    0.20    4.18
  -1   5   8   -1.54    4.75
  -1  -5   7    0.20    3.27
  -1   5   7    3.34    4.46
  -1  -5   7   -1.70    2.71
  -1   5   7    1.46    3.99
  -1   5   6   10.88    4.55
  -1   5   6   10.88    4.07
  -1  -5   6    9.05    3.24
  -1  -5   6    6.49    2.77
  -1  -5   6    9.87    4.53
  -1   5   6    2.59    6.50
  -1   5   6   17.05    4.41
   1  -5  -5   -3.22    2.98
  -1   5   5    0.38    3.49
  -1   5   5    0.91    3.86
  -1  -5   5    8.72    3.87
  -1   5   5   -2.20    3.16
  -1  -5   5    4.49    2.62
  -1  -5   5    0.59    2.75
  -1   5   5   -1.50    5.11
  -1   5   4    4.91    3.25
   1   5  -4    0.30    1.97
  -1  -5   4   -1.26    2.30
  -1  -5   4    0.89    2.39
  -1   5   4    0.25    3.14
  -1   5   4    0.78    3.48
   1  -5  -4    0.42    4.21
  -1   5   4   -1.68    4.63
  -1   5   4    0.89    3.07
   1  -5  -4   -1.11    2.75
  -1  -5   4    1.89    2.64
  -1  -5   3   20.38    2.97
  -1  -5   3   18.31    3.05
   1  -5  -3   16.01    3.55
   1  -5  -3   16.20    2.26
   1  -5  -3   15.71    2.28
   1  -5  -3   23.38    3.35
  -1   5   3   15.35    3.92
  -1   5   3   13.10    4.90
  -1   5   3   17.61    3.53
  -1   5   3   17.73    4.01
   1   5  -3   14.18    2.82
  -1   5   3   21.74    3.49
  -1  -5   3   16.75    3.05
   1  -5  -3   19.09    4.98
  -1   5   3   18.52    3.19
  -1  -5   2    6.23    2.98
  -1  -5   2    8.14    2.72
   1  -5  -2    6.82    3.03
  -1  -5   2    7.34    2.27
   1   5  -2    5.67    2.86
   1  -5  -2    2.92    2.60
  -1  -5   2    4.56    2.84
  -1   5   2    7.49    2.87
   1  -5  -2    5.55    3.38
  -1   5   2    4.87    3.04
  -1  -5   2    8.89    2.53
  -1   5   2    7.36    3.39
   1  -5  -2    5.38    2.92
  -1   5   2    4.21    3.52
   1  -5  -2    6.65    3.92
  -1   5   2    9.67    3.10
  -1  -5   2    7.57    2.91
  -1  -5   1   11.44    2.99
   1   5  -1    6.31    2.79
   1   5  -1   10.43    2.25
  -1   5   1    9.29    3.58
  -1   5   1    9.51    3.06
  -1   5   1   11.85    3.04
  -1  -5   1   11.43    2.94
   1   5  -1   13.83    3.45
  -1   5   1   11.55    2.93
  -1  -5   1   11.92    2.66
  -1  -5   1    5.52    2.88
   1  -5  -1   14.73    3.25
   1  -5  -1   13.18    3.40
   1  -5  -1   10.57    3.37
   1   5  -1   11.59    2.21
   1  -5  -1   12.44    3.61
  -1   5   1    9.93    3.56
   1  -5  -1   14.66    3.14
  -1  -5   1    9.45    2.99
   1  -5  -1   14.14    3.62
   1  -5   0   24.13    2.92
  -1   5   0   16.59    3.61
   1   5   0   16.27    3.11
   1   5   0   24.33    3.99
  -1  -5   0   20.35    3.49
   1   5   0   18.98    2.85
   1  -5   0   18.52    3.55
  -1   5   0   23.28    3.50
   1  -5   0   25.01    3.51
  -1  -5   0   23.71    3.68
   1  -5   0   19.04    3.53
  -1   5   0   19.10    3.30
  -1  -5   0   20.15    3.66
   1  -5   0   19.43    3.36
  -1   5   0   20.40    3.11
  -1  -5   0   25.88    3.45
   1  -5   0   20.77    3.47
  -1   5   0   23.13    3.26
   1  -5   1    3.48    3.13
   1   5   1    3.59    3.56
  -1  -5  -1    5.51    3.30
   1   5   1    5.69    2.91
  -1   5  -1    4.42    2.76
   1   5   1    5.54    3.27
   1  -5   1    2.28    2.95
   1   5   1    4.93    2.74
   1  -5   1    1.43    3.11
  -1   5  -1    5.13    3.34
  -1  -5  -1    2.28    2.88
   1  -5   1    5.26    2.65
  -1   5  -1    4.98    3.06
   1  -5   1   11.01    3.35
  -1  -5  -1    7.14    3.17
  -1  -5  -1    3.64    2.86
  -1   5  -1    3.14    2.47
  -1  -5  -1    5.43    3.31
   1   5   1    6.38    3.19
  -1   5  -2    4.21    2.81
  -1  -5  -2   -3.24    3.02
   1  -5   2    4.80    2.93
  -1  -5  -2    2.65    2.73
   1   5   2    0.53    3.22
   1   5   2    2.20    3.26
  -1   5  -2    4.69    2.74
   1  -5   2    5.14    2.98
  -1  -5  -2   -1.81    1.52
   1   5   2    3.49    2.84
   1   5   2    5.24    3.07
   1  -5   2   10.94    2.55
   1  -5   2    8.33    2.87
   1   5   2   -0.18    2.46
  -1  -5  -2    2.55    2.99
  -1  -5  -2    3.16    4.05
   1  -5   3   11.28    2.51
  -1   5  -3   10.89    2.88
  -1  -5  -3   16.32    3.27
  -1  -5  -3    9.27    4.76
   1  -5   3   12.74    2.36
  -1  -5  -3   14.09    2.89
  -1  -5  -3   13.23    2.70
   1   5   3    7.74    3.48
  -1  -5  -3   16.33    3.65
   1  -5   3    7.97    2.99
   1   5   3   14.03    3.35
   1  -5   3   14.35    3.18
   1   5   3   11.91    3.09
   1   5   3   11.12    3.53
   1   5   3   15.39    3.74
   1  -5   4   17.16    3.36
  -1   5  -4   26.20    3.42
  -1  -5  -4   20.82    5.53
   1   5   4   11.45    4.21
   1  -5   4   21.43    3.55
   1  -5   4   23.58    3.36
   1  -5   4   23.43    3.44
   1   5   4   19.15    4.29
   1   5   4   24.73    3.87
   1   5   4   16.78    4.08
  -1  -5  -4   17.60    3.77
  -1   5  -5    2.51    2.49
   1  -5   5   -1.31    3.04
   1   5   5    3.97    3.62
   1   5   5   -4.74    3.95
   1   5   5   -1.50    3.66
   1  -5   5   -1.29    2.91
   1  -5   5    4.36    3.64
  -1  -5  -5    0.68    3.30
   1   5   5   -4.33    3.52
   1   5   6    5.26    4.54
   1   5   6   -3.78    3.81
   1  -5   6   -4.28    2.94
   1  -5   6   -4.49    3.99
  -1  -5  -6    3.29    3.31
   1  -5   6    3.32    3.33
   1   5   7    1.36    4.21
   1   5   7   -5.36    4.45
   1  -5   7   -5.20    3.00
   1  -5   7    3.25    3.67
  -1  -5  -8    1.27    5.37
   1  -5   8   -2.81    3.43
   1   5   8    2.08    5.24
   1   5   8   -4.32    4.16
   1   5   9   -1.19    5.05
   1   5   9    1.45    4.96
  -1  -5  -9   -4.01    5.81
   1  -6  -9    6.96    6.77
  -1   6   9   -0.06    5.64
  -1   6   9    3.06    4.82
  -1  -6   8    0.22    3.76
  -1   6   8    4.10    5.23
  -1   6   8    3.96    4.53
  -1   6   7    7.54    4.95
  -1  -6   7    4.78    3.11
  -1  -6   7   -1.55    3.39
  -1   6   7    1.33    4.15
  -1  -6   6    2.89    4.13
  -1   6   6    0.59    4.16
  -1  -6   6    4.04    3.31
  -1  -6   6    0.76    2.91
  -1   6   6    1.04    4.45
  -1   6   5   12.70    4.74
  -1   6   5    6.07    3.81
   1  -6  -5    6.94    3.53
  -1   6   5   -1.95    3.97
  -1  -6   5    6.09    3.70
  -1  -6   5    7.71    3.25
  -1  -6   5   10.20    3.13
  -1   6   5    8.53    4.26
  -1  -6   4    4.45    3.15
   1   6  -4    2.22    2.58
  -1   6   4    2.89    3.46
  -1   6   4    4.21    3.91
  -1   6   4    2.25    3.96
   1  -6  -4   -3.59    3.00
  -1   6   4    1.31    3.53
  -1  -6   4    1.50    2.86
  -1  -6   4    1.61    2.65
   1   6  -3   58.35    4.44
   1  -6  -3   53.53    4.16
  -1   6   3   59.42    5.29
   1  -6  -3   60.77    4.70
  -1   6   3   49.80    4.54
   1  -6  -3   53.83    5.00
  -1  -6   3   60.50    4.68
   1  -6  -3   63.95    7.03
  -1  -6   3   48.27    4.42
  -1   6   3   55.03    5.22
   1  -6  -3   56.54    4.33
  -1  -6   3   58.75    4.71
  -1   6   3   52.59    5.32
   1  -6  -2    0.73    2.64
   1  -6  -2    4.56    2.77
  -1   6   2   -2.24    2.56
   1   6  -2    4.02    3.00
  -1  -6   2    9.14    3.15
  -1   6   2    2.92    3.78
  -1   6   2    4.75    2.96
  -1   6   2    0.85    2.99
  -1  -6   2    3.60    2.95
   1  -6  -2    4.25    3.96
  -1   6   2    4.18    3.53
   1  -6  -2    5.22    3.19
   1  -6  -2    6.85    3.37
  -1  -6   2    7.52    3.00
  -1  -6   2    3.65    2.59
   1  -6  -1  613.15   21.83
  -1   6   1  594.79   21.88
  -1  -6   1  590.91   21.73
   1   6  -1  627.63   21.59
  -1  -6   1  634.03   21.55
   1  -6  -1  601.41   21.65
  -1  -6   1  616.37   21.80
  -1   6   1  588.07   21.69
  -1   6   1  617.94   22.04
   1   6  -1  596.18   21.23
   1  -6  -1  624.97   26.28
   1   6  -1  630.40   20.89
   1   6  -1  610.60   20.88
  -1   6   1  598.07   22.02
  -1  -6   1  630.50   21.69
   1  -6  -1  610.37   21.89
  -1   6   1  599.68   21.70
   1   6   0    2.57    3.02
   1   6   0    0.12    0.90
  -1   6   0    2.47    2.80
  -1   6   0    3.42    3.19
  -1   6   0   -0.40    3.00
   1   6   0    2.78    2.59
   1  -6   0    3.07    3.19
  -1  -6   0    3.16    3.37
  -1  -6   0    1.38    3.13
   1   6   0    4.63    3.24
   1  -6   0    5.58    3.29
  -1  -6   0    3.45    3.11
   1  -6   0    7.45    3.16
   1  -6   0    5.75    3.05
  -1   6   0   -6.42    3.25
  -1  -6   0    9.82    3.27
   1  -6   0    3.94    2.61
  -1  -6   0   -0.76    0.89
   1  -6   0    3.50    3.38
   1   6   1   39.83    4.67
  -1   6  -1   25.89    3.91
   1   6   1   27.00    4.41
  -1  -6  -1   30.61    3.81
   1   6   1   25.27    3.42
   1  -6   1   28.48    3.86
   1  -6   1   26.36    3.97
  -1   6  -1   28.34    4.05
  -1  -6  -1   27.26    4.20
   1   6   1   33.53    3.95
   1  -6   1   28.91    3.56
   1  -6   1   35.74    4.25
  -1  -6  -1   27.34    4.10
   1   6   1   28.24    4.00
  -1   6  -1   33.75    3.68
  -1  -6  -1   31.40    4.25
   1  -6   1   34.94    3.36
  -1  -6  -1   30.16    4.17
   1  -6   1   33.17    3.92
  -1  -6  -2    5.87    4.08
   1   6   2    8.28    3.88
   1   6   2    4.32    3.52
  -1  -6  -2    5.10    3.45
   1  -6   2    7.97    2.78
  -1   6  -2    4.49    1.33
   1  -6   2    9.95    3.24
  -1  -6  -2    0.24    1.26
  -1  -6  -2    3.34    3.04
  -1   6  -2    2.59    2.81
  -1  -6  -2    7.99    2.90
   1   6   2    5.39    2.37
   1  -6   2    7.53    3.15
   1  -6   2    7.69    3.30
   1   6   2    0.54    3.34
   1  -6   2    7.98    3.36
   1   6   2    6.73    2.97
   1  -6   3  165.80    8.39
   1   6   3  179.34    8.59
   1   6   3  162.60    8.95
   1  -6   3  170.60    7.81
  -1  -6  -3  169.36    7.88
  -1  -6  -3  175.37    8.82
  -1   6  -3  164.45    7.93
  -1  -6  -3  172.15    7.87
   1  -6   3  185.18    8.43
   1  -6   3  185.39    7.91
  -1  -6  -3  163.67   11.68
   1   6   3  169.71    8.87
  -1  -6  -3  164.24    8.57
   1   6   3  172.34    9.15
   1   6   3  179.47    8.78
   1  -6   4    3.13    3.24
   1   6   4    3.59    3.55
  -1   6  -4   12.30    3.21
   1   6   4   13.76    4.19
   1  -6   4    6.28    3.45
   1   6   4    0.88    4.04
  -1  -6  -4    8.89    2.34
  -1  -6  -4    5.62    3.40
   1  -6   4   10.63    2.73
  -1  -6  -4    9.55    2.30
   1   6   4    3.37    4.33
  -1  -6  -5    9.07    3.94
   1  -6   5   11.18    3.52
   1  -6   5    4.07    3.40
   1   6   5    9.45    4.48
   1  -6   5    6.04    3.53
   1   6   5    4.43    4.41
   1  -6   6    8.43    3.70
   1   6   6   10.46    4.74
   1   6   6    8.00    4.96
  -1  -6  -6    9.31    3.88
   1  -6   6   13.96    4.17
   1  -6   7   18.36    4.04
   1   6   7   14.13    5.16
   1   6   7   23.18    5.93
   1  -6   7   11.35    4.30
   1  -6   8    1.38    3.73
   1   6   8   -1.48    4.56
   1   6   8   -7.88    5.19
   1   6   9    0.80    5.19
  -1  -6  -9   17.13    6.92
   1   6   9    9.36    6.23
  -1   7   9   -4.28    5.62
  -1   7   9    2.23    5.09
   1  -7  -9   -3.60    6.30
  -1   7   8   -2.06    4.61
  -1   7   8    5.69    5.56
  -1   7   7   29.40    6.15
  -1  -7   7   25.16    4.20
  -1  -7   7   15.10    4.33
  -1   7   7   26.33    5.57
  -1   7   6    4.64    4.60
  -1  -7   6    1.82    3.32
  -1   7   6    3.06    4.97
  -1  -7   6   -1.74    3.56
  -1   7   5   -1.03    4.33
  -1  -7   5    3.06    3.42
  -1  -7   5    2.05    3.30
  -1  -7   5    6.50    3.66
  -1   7   5    9.07    4.62
   1  -7  -5    2.72    3.49
  -1  -7   4   26.68    4.25
   1  -7  -4   25.17    4.37
  -1   7   4   27.74    4.74
  -1  -7   4   31.19    4.04
  -1   7   4   27.64    5.36
   1   7  -4   28.77    3.87
  -1   7   4   18.17    4.93
  -1  -7   4   25.98    3.84
  -1   7   4   26.04    4.69
   1  -7  -4   24.41    2.22
  -1   7   3    1.94    3.98
   1  -7  -3    7.44    3.05
  -1  -7   3    5.65    3.42
   1  -7  -3    5.96    3.18
   1  -7  -3    7.28    3.35
   1  -7  -3    7.62    3.64
  -1  -7   3    7.78    3.32
   1   7  -3    8.03    3.24
  -1  -7   3    4.60    3.23
  -1   7   3   12.36    4.06
  -1   7   3    8.13    3.52
   1  -7  -3    9.92    4.79
  -1   7   3    4.33    3.62
  -1   7   3    4.36    3.65
  -1   7   2   11.84    3.10
  -1  -7   2   20.14    3.42
  -1   7   2   30.76    4.24
  -1  -7   2   20.54    3.78
  -1  -7   2   22.53    3.92
   1  -7  -2   20.79    3.65
  -1   7   2   24.63    4.52
  -1   7   2   20.48    3.73
   1  -7  -2   30.29    4.69
   1  -7  -2   19.13    4.77
   1  -7  -2   19.29    3.61
   1   7  -2   23.14    4.00
  -1  -7   2   24.28    3.75
  -1   7   2   18.22    4.14
  -1   7   1    1.21    3.34
  -1  -7   1   10.72    3.03
  -1  -7   1    7.26    3.52
   1   7  -1   11.02    3.39
  -1  -7   1   10.34    3.45
   1  -7  -1   10.92    3.32
  -1  -7   1    3.19    3.27
  -1  -7   1   16.34    3.64
   1  -7  -1    8.17    3.90
   1   7  -1    5.65    2.53
   1  -7  -1    8.43    3.30
   1  -7  -1    9.56    3.68
   1   7  -1    7.84    3.47
   1  -7  -1    9.72    3.97
  -1   7   1    7.55    3.87
  -1   7   1    2.66    3.80
   1   7  -1   10.01    2.47
  -1   7   1    0.29    3.02
  -1   7   1    5.35    3.02
   1   7   0   57.28    5.38
   1  -7   0   43.47    4.99
  -1  -7   0   57.69    4.82
   1  -7   0   48.43    4.81
   1  -7   0   42.90    4.90
   1  -7   0   63.60    5.21
  -1   7   0   48.34    4.62
  -1   7   0   57.44    4.51
  -1   7   0   52.80    5.29
  -1   7   0   37.32    4.45
  -1  -7   0   55.95    5.36
   1   7   0   42.45    4.43
   1  -7   0   49.49    4.48
   1  -7   0   55.87    5.04
  -1  -7   0   58.58    5.14
  -1  -7   0   57.44    5.23
   1   7   0   57.09    4.65
  -1   7  -1    0.90    3.27
  -1   7  -1   12.57    3.67
   1  -7   1    7.29    3.22
   1   7   1    1.83    3.35
   1  -7   1    8.95    3.58
   1  -7   1    4.59    3.20
  -1  -7  -1   10.37    3.29
   1  -7   1   11.10    3.75
  -1  -7  -1    4.46    3.14
  -1  -7  -1   -1.80    3.95
  -1  -7  -1    9.87    3.65
  -1   7  -1    9.05    3.13
   1  -7   1    7.94    2.84
  -1  -7  -1    1.75    3.37
   1   7   1    3.54    2.85
   1  -7   1    6.90    2.80
   1   7   1    3.36    3.71
  -1  -7  -1    5.27    3.52
   1   7   1    6.26    3.86
   1  -7   2   54.89    5.02
  -1  -7  -2   42.21    4.49
   1   7   2   61.29    5.40
   1  -7   2   49.98    4.88
  -1   7  -2   56.64    3.19
   1  -7   2   54.56    4.95
   1   7   2   52.69    5.16
   1  -7   2   52.06    5.12
   1   7   2   60.43    5.03
  -1   7  -2   51.58    4.87
  -1  -7  -2   43.73    4.77
   1   7   2   41.33    5.24
  -1  -7  -2   46.67    4.37
  -1  -7  -2   52.63    5.36
  -1   7  -2   52.55    3.10
  -1  -7  -2   51.81    6.51
   1   7   2   53.59    5.78
   1  -7   2   53.36    4.69
   1  -7   3    5.28    3.37
  -1  -7  -3    5.37    2.97
   1  -7   3    3.29    3.23
   1  -7   3    6.56    2.95
  -1   7  -3    8.95    3.55
  -1  -7  -3    2.83    3.35
   1   7   3   10.91    4.50
   1   7   3    1.53    2.75
  -1  -7  -3    2.86    4.69
   1   7   3    6.90    3.85
  -1  -7  -3    3.27    3.31
   1  -7   3    8.55    3.71
   1   7   3    5.54    3.08
  -1  -7  -3    3.28    3.74
   1   7   3    0.71    3.75
   1  -7   4    1.84    3.36
  -1   7  -4   -2.10    3.21
   1  -7   4    2.42    2.27
   1  -7   4    1.97    3.33
   1   7   4   -0.70    4.22
   1   7   4   -2.04    3.94
  -1  -7  -4   -3.13    2.70
   1   7   4   -0.57    3.48
   1   7   4    3.01    3.88
  -1  -7  -4    2.01    3.53
  -1  -7  -4   -4.22    2.79
   1  -7   5   41.58    5.09
   1   7   5   38.33    5.98
   1  -7   5   39.50    4.75
  -1  -7  -5   33.84    5.02
   1   7   5   43.63    6.13
   1  -7   6    5.30    3.75
   1  -7   6    1.90    3.97
   1   7   6    1.91    5.31
  -1  -7  -6    0.60    3.81
   1   7   6    2.67    4.85
   1  -7   7    0.93    3.75
   1   7   7   -2.25    5.08
   1   7   7    1.39    4.91
   1   7   8   10.35    6.26
   1   7   8    5.35    5.34
   1   7   9    3.92    6.01
   1   7   9    0.67    5.32
  -1  -7  -9   -0.19    6.37
  -1   8   9    3.87    6.03
  -1   8   9   18.17    5.84
  -1   8   8    2.17    6.04
  -1   8   8    4.08    5.41
  -1  -8   7    9.51    4.08
  -1   8   7   10.91    5.39
  -1   8   7   18.93    6.34
  -1   8   6    0.45    5.42
  -1  -8   6    7.10    3.90
  -1  -8   6   -0.95    3.90
  -1   8   6    5.94    5.06
  -1  -8   6   -3.98    3.50
  -1  -8   5   20.21    4.15
  -1  -8   5   18.02    4.13
  -1   8   5   17.53    5.43
  -1   8   5   16.28    5.83
   1  -8  -5   19.19    4.46
  -1  -8   5   19.37    4.53
   1   8  -4   11.22    3.51
   1  -8  -4    4.60    2.90
  -1  -8   4   13.53    3.95
  -1  -8   4    5.27    3.77
   1  -8  -4   -0.78    3.90
  -1  -8   4    6.03    4.01
  -1   8   4   16.00    5.18
  -1   8   4    0.34    4.47
   1  -8  -4    8.22    2.86
   1  -8  -3   27.58    3.96
  -1   8   3   27.16    4.76
  -1   8   3   23.01    5.33
  -1  -8   3   24.42    4.29
  -1  -8   3   28.58    4.73
   1  -8  -3   17.86    3.91
  -1  -8   3   29.06    4.27
  -1   8   3   19.66    4.22
   1   8  -3   21.31    4.27
   1  -8  -3   27.11    4.75
  -1   8   3   13.52    5.20
   1  -8  -2   -1.01    1.50
   1  -8  -2    1.73    3.63
  -1   8   2    3.42    3.81
  -1  -8   2    9.56    3.85
  -1   8   2    2.11    3.15
   1  -8  -2    4.40    3.40
   1  -8  -2    8.36    4.62
   1  -8  -2    1.10    3.81
  -1   8   2    4.52    4.13
  -1  -8   2    9.86    3.29
  -1  -8   2    2.00    3.43
  -1   8   2    5.00    3.65
   1   8  -2    9.64    3.61
  -1   8   2    7.36    4.31
  -1  -8   2    7.24    3.53
   1  -8  -1   27.23    4.77
  -1  -8   1   29.11    4.05
  -1   8   1   22.95    4.92
  -1  -8   1   28.85    4.43
  -1   8   1   16.56    4.74
  -1  -8   1   29.12    4.21
  -1   8   1   25.84    4.41
   1   8  -1   24.56    4.33
  -1  -8   1   32.84    4.81
   1   8  -1   25.53    4.68
   1  -8  -1   20.82    3.98
   1  -8  -1   30.10    5.08
   1   8  -1   26.44    3.44
   1  -8  -1   31.42    4.40
   1  -8  -1   26.62    4.47
   1   8  -1   30.79    3.38
  -1   8   1   28.14    4.04
  -1  -8   1   24.85    4.61
   1  -8   0   -0.89    3.10
  -1   8   0   -0.12    3.60
  -1   8   0   -0.14    3.01
   1  -8   0   -1.34    3.66
   1  -8   0   -0.09    3.56
  -1   8   0   -2.41    2.66
   1  -8   0    1.68    3.23
   1  -8   0   -1.99    3.03
  -1   8   0   -1.38    3.34
   1   8   0    0.02    1.86
  -1  -8   0    2.23    3.59
  -1  -8   0   -0.68    3.61
   1   8   0    1.77    2.88
   1   8   0   -5.23    3.54
  -1  -8   0    3.96    3.25
   1   8   0   -0.22    3.06
  -1  -8   0    1.96    2.64
  -1  -8   0   -1.64    3.59
   1  -8   0   -4.64    3.38
  -1  -8  -1    7.62    4.73
  -1   8  -1    9.77    3.34
   1  -8   1   12.28    3.15
   1   8   1    4.86    3.97
   1   8   1   10.38    4.14
   1  -8   1   10.05    4.10
  -1  -8  -1   18.64    4.26
   1   8   1   11.02    3.30
   1  -8   1    5.96    3.72
  -1  -8  -1    7.83    3.30
   1   8   1    8.43    3.80
  -1  -8  -1    2.63    3.85
   1  -8   1    8.83    3.05
   1  -8   1   12.90    3.74
  -1   8  -1    7.27    3.78
  -1   8  -1    4.61    3.98
  -1  -8  -1   12.63    3.92
   1  -8   1    9.34    4.14
  -1  -8  -2  105.41    7.13
   1  -8   2  125.32    7.82
   1   8   2   94.74    7.59
   1  -8   2  106.66    7.14
  -1  -8  -2  105.11    7.49
  -1  -8  -2  105.41    9.46
   1   8   2  104.06    6.94
   1   8   2  100.10    7.32
   1  -8   2  123.98    7.20
   1  -8   2  105.65    7.47
  -1   8  -2  103.71    4.93
  -1   8  -2  112.05    5.01
   1  -8   2  100.68    6.36
   1   8   2  124.80    8.41
  -1  -8  -2  109.17    6.94
  -1  -8  -2  111.86    7.18
  -1   8  -2  107.64    7.27
   1  -8   2  109.06    7.37
   1  -8   3   27.07    4.14
  -1  -8  -3   37.36    5.26
  -1   8  -3   28.94    4.71
   1   8   3   21.72    5.25
   1   8   3   23.40    4.10
  -1  -8  -3   34.97    4.42
   1  -8   3   24.94    4.33
   1  -8   3   29.02    4.79
   1   8   3   30.52    4.52
   1  -8   3   22.79    4.42
  -1  -8  -3   40.10    4.74
   1   8   3   28.15    5.72
  -1  -8  -4   -2.99    3.27
   1  -8   4   -2.04    3.63
  -1  -8  -4   -0.24    3.75
   1  -8   4   -3.95    3.55
   1   8   4    2.55    4.87
   1   8   4    9.63    5.45
  -1   8  -4    1.27    3.57
   1  -8   4    6.37    4.03
  -1  -8  -4    5.66    3.33
   1   8   5   -6.73    4.63
  -1  -8  -5   -2.74    4.01
   1   8   5   15.24    5.76
   1  -8   5    2.01    3.80
   1  -8   5   -5.62    3.73
   1   8   6    8.80    5.83
   1  -8   6   10.80    4.43
   1   8   6   16.54    5.32
   1   8   7   26.96    6.57
   1  -8   7   28.35    5.06
   1   8   7   14.20    6.45
   1   8   8    3.89    5.54
   1   8   8    7.48    6.48
   1   8   9   12.69    6.18
   1   8   9    4.20    6.03
  -1   9   8    9.54    6.41
  -1   9   8   -2.95    5.50
  -1  -9   8    1.10    4.43
  -1   9   7   37.96    6.75
  -1  -9   7   34.63    5.27
  -1  -9   7   38.80    5.78
  -1   9   7   42.47    7.65
  -1  -9   6   26.04    5.09
  -1   9   6   15.92    6.47
  -1   9   6   25.92    6.05
  -1  -9   6   34.94    5.02
  -1  -9   5   16.48    4.50
  -1  -9   5   25.93    5.09
  -1   9   5   15.93    5.68
   1  -9  -5   13.86    4.94
  -1   9   5   12.41    5.65
  -1   9   4    7.97    4.97
  -1  -9   4    3.52    4.07
   1  -9  -4    5.93    3.26
   1  -9  -4    6.92    3.45
  -1   9   4   10.09    5.29
   1  -9  -4   14.80    4.66
  -1  -9   4    4.34    4.10
  -1  -9   4    3.35    4.01
   1  -9  -3    3.89    4.21
   1   9  -3   -2.16    3.68
  -1   9   3    0.76    4.76
  -1  -9   3    0.94    3.72
   1  -9  -3   -3.30    3.53
  -1   9   3   -4.43    4.57
  -1  -9   3   -1.88    3.90
   1  -9  -3   -5.27    3.50
  -1  -9   3   -1.88    3.50
   1  -9  -2    1.22    3.41
   1  -9  -2   -4.16    2.82
  -1   9   2    2.52    4.80
  -1   9   2    2.00    4.31
  -1  -9   2   -0.84    3.40
   1  -9  -2    0.29    4.36
  -1   9   2    6.96    4.02
  -1  -9   2   -1.45    3.15
  -1  -9   2    5.16    3.99
   1  -9  -2    1.32    4.15
  -1   9   2    2.96    3.63
   1   9  -2    1.90    3.96
   1  -9  -2   -0.25    3.82
  -1  -9   2    3.49    4.15
  -1   9   1   -6.51    3.67
  -1  -9   1    1.71    3.55
  -1  -9   1   -2.22    4.03
  -1  -9   1    1.10    4.11
   1   9  -1    0.67    3.01
  -1   9   1    6.88    4.56
  -1   9   1   -3.72    3.83
   1  -9  -1    2.08    4.03
   1   9  -1    4.09    4.06
   1   9  -1    3.86    2.89
   1  -9  -1   -3.14    3.92
   1   9  -1   -0.81    3.60
   1  -9  -1    0.10    3.71
  -1  -9   1    0.25    3.97
   1  -9  -1    3.36    4.16
  -1   9   1   -3.05    3.17
   1  -9  -1    0.82    3.65
  -1  -9   1   -0.60    3.14
   1   9   0    0.78    3.27
   1  -9   0    7.66    3.47
  -1   9   0    7.12    3.44
  -1   9   0   10.19    4.51
   1   9   0    0.01    3.64
  -1  -9   0    1.43    3.37
  -1   9   0    4.05    3.86
   1  -9   0    6.93    3.79
   1  -9   0   -6.32    3.61
   1  -9   0   12.27    3.74
  -1  -9   0    1.09    4.13
   1   9   0    1.91    3.08
   1   9   0    9.32    4.32
   1  -9   0    1.11    4.05
  -1   9   0   -0.42    2.00
  -1  -9   0    5.85    4.21
  -1  -9   0    7.71    4.24
  -1  -9   0    2.79    3.51
   1  -9   0   -0.18    3.94
   1   9   1    4.75    4.14
  -1   9  -1    6.91    4.41
   1  -9   1    4.20    4.03
  -1   9  -1    2.91    3.51
   1  -9   1   -4.84    4.06
   1   9   1    1.11    3.79
   1   9   1    2.75    3.41
  -1  -9  -1    2.57    3.65
   1  -9   1    6.15    3.73
   1  -9   1    1.91    2.64
  -1  -9  -1    5.75    4.11
   1  -9   1   -2.79    3.71
  -1   9  -1   -2.57    3.74
  -1  -9  -1    0.19    4.35
   1   9   1   -0.46    3.93
  -1  -9  -1   -2.06    3.57
   1  -9   1    1.71    3.35
  -1  -9  -1    3.63    3.79
  -1  -9  -2   34.10    5.57
   1  -9   2   26.44    5.26
   1  -9   2   29.79    4.73
   1   9   2   31.91    4.47
  -1  -9  -2   19.73    4.30
  -1   9  -2   29.10    2.94
   1  -9   2   32.86    3.82
  -1   9  -2   28.72    2.90
  -1   9  -2   23.76    5.17
   1   9   2   11.20    4.80
   1   9   2   39.28    5.61
  -1  -9  -2   28.50    4.60
   1  -9   2   24.79    4.88
   1  -9   2   34.13    4.49
   1   9   2   21.15    4.82
  -1  -9  -2   26.51    4.92
   1   9   3   50.00    6.06
   1  -9   3   54.55    6.17
  -1  -9  -3   53.09    6.48
  -1   9  -3   70.05    6.32
   1   9   3   48.35    6.52
  -1  -9  -3   48.71    5.39
   1   9   3   44.65    6.44
  -1  -9  -3   48.80    5.61
   1  -9   3   61.37    6.20
   1  -9   4   35.71    5.15
  -1  -9  -4   31.32    4.27
   1   9   4   49.08    6.58
   1   9   4   33.09    6.80
  -1  -9  -4   31.82    4.58
   1  -9   4   27.35    4.96
  -1   9  -4   30.65    4.78
  -1  -9  -4   33.79    5.50
   1  -9   5   97.48    7.47
   1   9   5   80.49    8.34
   1  -9   5   88.62    7.23
   1   9   5   71.35    7.83
  -1  -9  -5   71.76    7.24
   1   9   6    4.25    5.71
   1   9   6    8.86    5.45
   1  -9   6    0.29    4.27
   1  -9   6   -3.21    4.25
   1  -9   7   19.73    5.12
   1   9   7   22.06    6.45
   1  -9   7   18.53    5.26
   1   9   7   31.01    7.37
   1   9   8   -3.58    6.13
   1   9   8   -1.84    5.27
  -1  10   8    1.35    6.08
  -1 -10   8   -1.46    4.58
  -1  10   7   -3.13    6.62
  -1 -10   7   -1.72    4.58
  -1 -10   7    3.82    4.71
  -1  10   7    4.54    5.97
  -1 -10   6    1.11    4.49
  -1  10   6   -3.16    6.30
  -1  10   6   -1.84    5.35
  -1 -10   6   -0.25    4.47
  -1 -10   5   46.92    6.14
  -1  10   5   37.54    6.74
   1 -10  -5   37.24    6.09
  -1  10   5   38.08    7.23
  -1 -10   5   44.58    6.02
  -1  10   4   -0.01    5.33
   1 -10  -4    1.76    3.57
   1 -10  -4    1.32    4.48
   1 -10  -4    2.55    3.78
  -1  10   4    1.98    5.18
  -1 -10   4    1.47    4.08
  -1 -10   4    4.90    4.41
   1 -10  -3   -2.00    4.03
   1 -10  -3   -5.22    4.09
  -1  10   3   -2.07    4.91
  -1  10   3    2.66    5.03
   1 -10  -3    1.12    4.04
  -1 -10   3    4.03    4.26
  -1 -10   3    1.13    4.11
   1  10  -3   -1.94    3.91
   1  10  -2   16.05    4.98
   1 -10  -2   21.39    4.58
   1 -10  -2   17.64    5.31
   1 -10  -2   19.49    5.04
  -1  10   2   23.22    5.64
  -1  10   2   18.69    5.77
  -1 -10   2   21.57    5.41
  -1 -10   2   14.24    4.84
  -1  10   2   26.38    5.16
  -1 -10   1  324.22   15.15
   1 -10  -1  381.09   18.35
  -1  10   1  343.27   14.86
   1 -10  -1  333.32   15.31
   1 -10  -1  355.19   15.36
   1 -10  -1  362.50   16.03
  -1  10   1  343.67   15.75
  -1 -10   1  317.62   15.03
  -1  10   1  362.14   15.22
   1  10  -1  361.03   15.45
   1  10  -1  351.75   13.61
   1 -10  -1  341.25   14.87
   1 -10   0   -5.67    3.48
   1  10   0   -1.33    3.36
   1 -10   0    2.09    4.25
  -1 -10   0  -12.14    4.13
   1 -10   0   -0.10    3.55
   1  10   0   -1.67    4.14
   1  10   0    5.28    3.96
  -1 -10   0    5.76    4.10
  -1 -10   0    5.10    3.89
  -1  10   0   -3.50    3.52
  -1  10   0    8.98    4.65
  -1  10   0   -3.49    4.20
   1 -10   0    0.78    3.77
  -1 -10   0   -4.91    4.44
   1  10   1    3.50    4.57
  -1  10  -1    0.39    4.45
  -1 -10  -1    5.28    4.68
   1 -10   1   -0.84    4.23
  -1 -10  -1    5.32    3.92
   1  10   1   -2.10    4.14
  -1  10  -1    3.82    3.72
   1 -10   1    5.69    3.78
  -1 -10  -1   -6.45    4.81
   1 -10   1    4.91    4.00
   1  10   1    6.23    3.86
  -1 -10  -1    4.84    4.03
   1 -10   2    0.87    4.26
  -1  10  -2   16.80    2.67
   1  10   2   21.89    5.16
  -1 -10  -2   22.37    5.74
   1 -10   2    7.54    4.59
  -1 -10  -2    9.48    4.71
   1  10   2   12.68    5.33
  -1 -10  -2   20.15    4.86
  -1  10  -2   21.95    5.27
  -1  10  -2   20.48    2.88
   1 -10   3   -2.91    4.19
  -1  10  -3    4.43    4.61
   1  10   3    4.30    4.98
  -1 -10  -3    2.47    4.38
   1  10   3    7.47    5.20
   1 -10   3    2.46    4.35
  -1 -10  -3    4.32    4.73
  -1 -10  -3    4.63    4.11
  -1 -10  -4    0.63    4.09
  -1 -10  -4   -0.42    4.37
   1 -10   4    3.07    4.59
   1  10   4    6.00    5.46
  -1 -10  -4   -1.79    3.55
   1  10   4   -3.58    5.16
   1 -10   4   -2.40    4.08
   1  10   5    6.23    5.96
  -1 -10  -5   -1.64    4.60
  -1 -10  -5    6.66    2.83
   1 -10   5    9.90    5.05
   1  10   5   10.06    5.47
   1 -10   5    5.22    4.55
   1 -10   6    4.88    4.70
   1  10   6    1.47    5.84
   1 -10   6    7.36    4.90
   1 -10   7   -5.61    4.59
   1 -10   7   -3.24    4.67
   1  10   7   10.99    6.49
   1 -10   8   13.72    5.48
   1  10   8   -7.86    5.53
  -1  11   8   -4.57    5.98
  -1 -11   8   -5.34    4.75
  -1 -11   7   -2.78    4.55
  -1 -11   7   -5.11    4.50
  -1  11   7    6.44    6.37
  -1  11   6   -1.61    5.95
  -1 -11   6   -6.22    4.33
  -1 -11   6    4.08    4.92
  -1 -11   5    6.74    4.95
  -1  11   5   10.85    6.45
  -1 -11   5   15.49    5.21
   1 -11  -5    7.46    5.30
  -1  11   4    6.08    5.69
   1 -11  -4    0.21    4.81
   1 -11  -4   -0.11    3.80
  -1 -11   4   10.25    5.08
   1 -11  -4   -1.07    4.10
  -1 -11   4   -0.69    4.49
   1  11  -3    3.47    4.18
  -1 -11   3    2.66    4.87
  -1 -11   3    6.22    4.24
  -1  11   3    5.58    5.60
   1 -11  -3    6.91    5.10
   1 -11  -3    2.17    3.94
   1 -11  -3   -2.03    4.52
   1  11  -2   21.98    5.19
  -1  11   2   13.29    5.98
  -1 -11   2    5.10    4.90
   1 -11  -2   14.27    5.40
  -1 -11   2   14.69    5.19
   1 -11  -2   12.85    5.02
   1 -11  -1   -0.76    4.04
   1 -11  -1    0.14    4.46
  -1  11   1    2.08    5.17
  -1 -11   1   -3.17    4.57
  -1 -11   1    8.47    4.62
  -1  11   1   10.67    5.07
   1 -11  -1   -6.75    4.76
   1  11  -1   10.04    4.98
  -1 -11   1  -14.34    4.53
   1  11  -1    6.19    3.71
  -1 -11   0   -2.18    5.21
   1 -11   0    2.05    4.75
  -1  11   0   10.83    5.35
  -1  11   0    4.13    4.19
  -1 -11   0    3.61    4.41
   1 -11   0    4.15    4.13
   1  11   0    7.07    4.46
   1 -11   0    6.88    4.56
   1  11   0    4.95    5.02
  -1 -11   0    5.82    4.98
   1  11   0    6.62    4.03
  -1  11   0    4.66    4.44
  -1  11  -1    6.35    5.16
   1  11   1    6.82    4.81
   1 -11   1   13.01    4.59
  -1  11  -1    7.22    4.06
  -1 -11  -1   11.69    5.40
  -1 -11  -1    7.26    4.51
  -1  11  -1   14.15    4.38
   1  11   1   15.96    5.63
   1 -11   1   10.77    5.14
  -1 -11  -2   17.34    5.69
  -1 -11  -2   12.23    4.51
   1  11   2    9.16    5.04
   1  11   2   -1.08    5.10
  -1  11  -2    9.79    2.59
  -1  11  -2    5.40    4.86
   1 -11   2   14.17    5.02
  -1  11  -2    5.28    2.42
   1 -11   2    3.49    4.43
   1  11   3    6.01    5.47
  -1 -11  -3    7.19    5.01
   1 -11   3    7.94    5.25
   1 -11   3   12.90    4.96
  -1  11  -3    7.73    4.98
  -1 -11  -3    3.45    4.66
  -1 -11  -4   -5.22    4.54
   1  11   4    9.77    5.93
  -1 -11  -4   -5.07    4.38
  -1 -11  -4    0.25    4.01
   1 -11   4   -2.32    4.47
   1 -11   4    4.24    4.73
   1  11   5    0.14    5.68
   1 -11   5   -0.14    4.79
  -1 -11  -5    1.70    4.96
   1 -11   5    1.91    4.93
  -1 -11  -5   -3.11    3.26
   1  11   6    6.82    6.12
   1 -11   6   -5.70    4.81
   1 -11   6   -0.88    4.88
   1  11   7    5.00    6.35
   1 -11   7   -5.58    4.82
   1 -11   7   -3.79    5.26
  -1  12   7   10.63    6.94
  -1 -12   7   -0.60    5.04
  -1 -12   7   -3.83    5.07
  -1 -12   6    5.42    5.23
  -1 -12   6    2.60    5.24
  -1  12   6   -2.94    5.94
   1 -12  -5    0.20    2.33
  -1 -12   5   -1.06    4.91
   1 -12  -5    4.14    5.30
  -1 -12   5   -1.44    4.85
  -1  12   5   -2.23    6.15
  -1 -12   4   25.20    6.01
   1 -12  -4   21.98    4.84
  -1  12   4   22.37    6.76
   1 -12  -4   28.72    6.65
  -1 -12   4   31.12    6.34
   1 -12  -4   15.06    5.12
   1 -12  -3    8.20    4.52
   1 -12  -3   15.68    5.81
  -1 -12   3   15.84    5.41
  -1  12   3   12.24    6.04
  -1 -12   3    6.41    5.24
  -1 -12   2   79.06    8.02
  -1  12   2   91.40    8.84
   1 -12  -2   77.59    8.35
   1  12  -2   74.56    7.49
   1 -12  -2   68.94    7.41
  -1 -12   2   71.73    7.99
  -1  12   1   -0.77    5.54
  -1 -12   1    6.93    4.63
   1 -12  -1    4.35    5.50
   1  12  -1   10.17    5.26
   1  12  -1    4.28    3.78
   1  12  -1   -0.51    3.64
  -1  12   1   10.02    5.33
  -1 -12   1   -1.33    4.97
   1  12   0  112.77    9.11
  -1 -12   0  119.23    9.78
   1  12   0  109.34    7.95
   1 -12   0  103.07    9.28
  -1  12   0   71.08    8.48
   1  12   0  119.02    8.01
  -1  12   0  127.40    8.63
   1  12   1    6.84    5.69
  -1  12  -1    1.55    3.76
  -1  12  -1    1.85    4.10
  -1 -12  -1   17.49    5.81
  -1  12  -1    0.05    5.03
   1 -12   1    2.05    5.27
   1  12   1    9.17    5.06
   1 -12   2    1.96    4.95
  -1  12  -2    4.87    4.90
   1 -12   2    9.74    5.38
   1  12   2    5.58    6.16
  -1 -12  -2    0.00    4.67
  -1  12  -2    3.91    2.21
  -1 -12  -2   -5.67    5.15
  -1 -12  -3   -2.30    4.91
   1 -12   3   -1.15    4.75
   1 -12   3    3.69    5.25
  -1 -12  -3    0.64    4.75
   1  12   3  -10.60    5.33
  -1 -12  -4    4.58    5.34
  -1 -12  -4    5.19    4.60
   1 -12   4   -4.90    4.83
   1  12   4   -4.57    5.99
   1 -12   4    1.12    5.41
  -1 -12  -5    4.42    5.42
  -1 -12  -5   -0.19    3.65
   1  12   5  -10.27    5.72
  -1 -12  -5   -3.30    3.59
   1 -12   5    3.93    5.55
   1 -12   5    3.24    5.26
   1 -12   6    0.03    5.39
   1  12   6   -0.23    6.47
   1 -12   6   -2.44    5.02
   1  12   7    9.67    6.94
   1 -12   7    0.38    5.54
   1 -12   7    4.20    5.56
  -1 -13   6   -3.72    5.35
  -1 -13   6    6.90    5.92
  -1  13   6    7.97    7.30
   1 -13  -5   -2.66    5.32
  -1  13   5    6.05    6.74
  -1 -13   5    2.97    5.62
  -1 -13   5    2.52    5.34
  -1 -13   4   -3.37    5.43
   1 -13  -4    3.96    5.84
   1 -13  -4    6.04    4.72
  -1  13   4    7.07    6.83
  -1 -13   4   -4.71    4.75
   1 -13  -3    6.90    5.51
   1 -13  -3   -7.54    5.16
  -1  13   3   -0.93    6.13
  -1 -13   3    7.52    5.50
  -1 -13   3    5.87    5.90
   1  13  -2   12.07    5.87
  -1 -13   2    7.50    5.88
   1 -13  -2    5.65    5.92
  -1  13   2    8.74    6.61
  -1 -13   2    7.96    5.02
   1 -13  -1   -1.50    5.64
   1  13  -1   -4.69    3.60
   1  13  -1    0.50    3.63
  -1  13   1    1.87    6.02
  -1  13   1    1.21    5.27
   1  13  -1   -2.69    5.38
  -1 -13   1    8.72    5.79
   1  13   0    8.30    5.86
   1  13   0   20.39    5.18
  -1  13   0    1.84    6.01
   1 -13   0   17.05    6.38
  -1  13   0   12.09    5.35
  -1 -13   0    3.20    5.66
  -1 -13  -1    0.28    5.68
  -1  13  -1   -1.05    4.05
   1  13   1   -1.51    5.01
  -1  13  -1   -1.65    5.78
  -1  13  -1    5.58    4.24
   1 -13   1    2.29    5.57
   1  13   1   -7.37    5.17
  -1 -13  -2   -5.09    5.53
   1  13   2    1.45    5.92
  -1  13  -2   -5.50    5.30
   1 -13   2    4.51    5.71
  -1 -13  -3   10.33    6.35
   1 -13   3    0.92    5.62
   1  13   3    3.92    6.38
  -1 -13  -3    5.69    5.48
   1 -13   3    9.30    5.74
  -1 -13  -4   -3.68    4.71
   1  13   4   -6.20    5.94
  -1 -13  -4    5.50    6.01
   1 -13   4    6.16    5.89
   1 -13   4   -8.51    5.45
  -1 -13  -5    7.29    6.13
   1 -13   5   -0.13    5.63
   1  13   5   -6.74    6.13
  -1 -13  -5  -10.89    3.85
   1 -13   5   -3.77    5.45
   1 -13   6   -1.48    5.27
   1  13   6   -1.88    6.48
   1 -13   6   -4.53    5.43
  -1  14   5    7.22    7.42
  -1 -14   5   -0.62    5.78
  -1 -14   5    1.52    5.91
   1 -14  -4    1.37    5.77
  -1  14   4    0.77    6.83
  -1 -14   4    6.75    5.92
  -1 -14   4    4.98    6.04
   1 -14  -4    7.83    4.92
  -1 -14   3   -3.54    5.51
   1 -14  -3    5.09    5.79
   1 -14  -3   16.61    6.52
  -1  14   3   -0.06    6.62
  -1 -14   2    0.94    6.28
   1 -14  -2   16.63    6.77
  -1  14   2    0.58    6.47
   1  14  -1   31.42    4.46
   1 -14  -1   34.75    7.62
  -1  14   1   29.13    7.59
  -1 -14   1   30.82    7.10
   1  14  -1   18.55    4.10
   1  14  -1   29.80    7.28
  -1 -14   0    5.98    5.94
   1 -14   0    3.25    6.31
   1  14   0    3.95    6.07
  -1  14   0   -3.27    5.11
  -1  14   0    4.77    6.16
   1  14   0    3.13    5.04
  -1  14  -1    5.06    4.25
  -1  14  -1    8.66    6.19
   1  14   1   -6.74    5.81
  -1 -14  -1   -0.52    6.27
   1  14   1    2.44    5.49
  -1  14  -1    1.82    4.29
   1 -14   1   10.81    6.55
   1  14   2   -2.40    6.53
  -1 -14  -2    6.63    6.41
   1 -14   2    0.25    5.92
  -1  14  -2   10.25    6.03
  -1 -14  -3   -8.69    5.54
   1  14   3   -9.91    6.47
   1 -14   3    5.05    6.07
   1  14   4    1.58    6.76
  -1 -14  -4    3.32    5.44
  -1 -14  -4    6.35    6.15
   1 -14   4   10.93    6.58
  -1 -14  -5    7.32    6.41
   1 -14   5  -12.75    5.50
   1  14   5   -4.14    6.91
  -1 -15   4    3.11    6.33
  -1  15   4    3.86    7.49
   1 -15  -4   -1.43    6.07
  -1  15   3    8.70    7.82
  -1 -15   3   -0.64    6.18
   1 -15  -3    2.12    6.37
   1 -15  -2    3.52    6.68
  -1 -15   2    0.49    6.28
  -1  15   2    5.50    7.06
   1  15  -1   -1.19    6.33
  -1 -15   1  -11.63    5.51
   1  15  -1    0.46    2.92
   1 -15  -1    7.15    7.10
  -1  15   1    0.56    6.49
   1  15   0    1.22    6.22
  -1  15   0   -2.12    6.35
  -1  15   0    9.43    5.49
   1 -15   0   -2.50    6.32
   1  15   0    7.29    5.20
  -1 -15   0    5.07    6.93
   1  15   1   15.12    6.04
  -1 -15  -1    0.77    6.64
  -1  15  -1    0.81    4.01
   1  15   1   -3.66    6.26
   1 -15   1   -9.36    5.92
  -1  15  -1    0.85    4.19
  -1  15  -1    0.65    6.32
  -1 -15  -2    0.22    6.30
   1  15   2    2.35    7.32
   1 -15   2    1.43    6.59
  -1 -15  -3   -2.51    6.13
   1 -15   3   11.35    6.99
   1  15   3    0.55    6.92
   1 -15   4   -7.81    5.91
   1  15   4    2.26    7.62
  -1 -15  -4    0.38    6.42
  -1 -16   3    1.49    7.02
  -1  16   3    4.54    7.72
   1 -16  -3    3.06    6.80
  -1 -16   2   -5.42    6.45
   1 -16  -2   -7.63    6.62
  -1  16   2    3.65    7.52
   1 -16  -1   10.76    7.82
  -1 -16   1   12.31    7.24
  -1  16   1   -3.99    7.11
  -1 -16   0    0.22    6.85
   1  16   0   -6.16    5.98
  -1  16   0    4.93    6.79
   1 -16   0   -9.68    6.90
   1 -16   1    8.06    7.17
   1  16   1    0.02    6.47
  -1 -16  -1    3.36    7.25
   1  16   1    3.57    5.95
   1 -16   2    9.50    7.26
  -1 -16  -2    8.46    7.41
   1  16   2    8.78    7.64
   1 -16   3    9.61    7.56
  -1 -16  -3    3.00    7.16
   1  16   3   -8.97    6.91
  -2   0  10    3.38    3.93
   2   0 -10    5.31    7.16
  -2   0   9    1.07    3.66
  -2   0   9   -2.11    3.45
   2   0  -9    9.03    6.67
   2   0  -8    1.32    5.81
  -2   0   8    5.33    6.63
  -2   0   8    6.52    3.30
  -2   0   8    8.54    3.35
  -2   0   7   -1.83    2.56
  -2   0   7    6.72    5.62
  -2   0   7    0.91    2.59
   2   0  -7    0.29    5.05
  -2   0   6   41.10    3.29
  -2   0   6   44.35    3.13
  -2   0   6   32.12    6.24
  -2   0   6   46.31    3.28
  -2   0   6   40.68    3.31
   2   0  -6   45.34    6.20
  -2   0   5   -2.34    1.63
  -2   0   5    2.42    1.55
  -2   0   5    0.23    1.72
   2   0  -5   -0.41    4.00
  -2   0   5    0.20    1.44
  -2   0   5    0.94    3.98
   2   0  -4  196.95    9.81
  -2   0   4  191.35    7.01
  -2   0   4  201.42    6.99
  -2   0   3    2.00    1.29
   2   0  -3   -1.92    3.19
  -2   0   3   -0.53    1.34
  -2   0   3   -2.04    3.23
  -2   0   2 9972.81  314.86
   2   0  -2 9916.97  320.37
  -2   0   2 9999.00  313.59
  -2   0   1    0.06    1.18
   2   0  -1    0.91    1.06
  -2   0   1    1.40    0.95
  -2   0   1    0.42    1.25
   2   0  -1   -0.36    0.84
  -2   0   1    0.41    0.95
   2   0   0   -0.26    0.98
  -2   0   0   -1.13    1.08
  -2   0   0    9.80    1.30
   2   0   0   14.77    1.57
  -2   0   0   -0.68    1.15
   2   0   0    0.33    1.18
  -2   0  -1    3.94    1.22
   2   0   1    0.80    1.84
  -2   0  -1   -2.82    2.00
   2   0   1    3.98    2.00
   2   0   1    0.07    1.88
   2   0   1    0.78    1.86
  -2   0  -1   -1.35    1.72
   2   0   1   -1.76    1.96
  -2   0  -1   -0.07    1.65
  -2   0  -1    0.44    2.01
   2   0   1   -0.37    2.07
  -2   0  -1   -0.64    1.20
  -2   0  -1    0.31    1.90
   2   0   2  342.73   12.62
  -2   0  -2  357.43   15.56
  -2   0  -2  354.64   12.48
  -2   0  -2  348.74   12.30
   2   0   2  352.85   12.41
  -2   0  -2  363.22   12.46
   2   0   2  359.55   12.45
   2   0   2  358.62   12.53
   2   0   2  353.40   12.63
  -2   0  -2  358.90   12.02
   2   0   2  345.10   12.36
   2   0   3   -2.03    2.36
   2   0   3    1.35    2.42
   2   0   3   -3.73    2.38
  -2   0  -3   -2.98    3.43
   2   0   3   -0.69    2.11
   2   0   3    2.11    2.11
  -2   0  -3    1.09    2.32
  -2   0  -3    0.39    2.66
   2   0   3    0.86    2.58
   2   0   4    4.64    2.71
   2   0   4    2.96    2.80
  -2   0  -4    6.51    2.50
  -2   0  -4   -1.95    3.30
  -2   0  -4    5.65    3.11
   2   0   4    3.28    2.59
   2   0   4    9.12    2.77
  -2   0  -5   -2.13    3.40
  -2   0  -5    3.60    4.23
   2   0   5    1.47    2.70
   2   0   5    1.09    2.73
  -2   0  -5    0.53    2.32
   2   0   5    1.74    2.94
   2   0   5   -3.04    2.61
  -2   0  -6   18.24    5.40
   2   0   6   26.85    3.87
   2   0   6   22.52    3.86
  -2   0  -6   13.10    4.77
   2   0   6   23.91    4.05
   2   0   7    1.16    3.90
   2   0   7   -1.66    3.47
  -2   0  -7    5.24    4.84
  -2   0  -8   25.71    6.01
   2   0   8   21.90    4.24
   2   0   8   13.51    4.84
   2   0   9   -2.70    3.54
   2   0   9   -1.83    4.26
  -2   0  -9    3.58    6.04
   2   0  10   17.22    5.77
   2   1 -10   -0.49    7.00
  -2  -1  10   -2.56    3.58
   2  -1 -10   -2.56    6.58
  -2   1  10    4.83    4.10
  -2  -1   9   -1.73    3.44
   2  -1  -9   -6.91    5.78
  -2  -1   9   -5.71    3.13
  -2   1   9   -2.11    3.71
   2   1  -9    0.83    6.64
  -2   1   9    0.49    3.67
  -2   1   8   -4.24    6.31
  -2  -1   8    6.45    3.00
  -2   1   8    0.88    3.35
  -2  -1   8    7.46    6.20
  -2   1   8   -3.04    3.22
   2   1  -8   12.81    6.35
  -2  -1   8    5.55    3.05
   2  -1  -8   -1.14    5.37
  -2   1   8    3.49    2.81
  -2   1   7    5.55    2.66
  -2  -1   7    4.34    1.98
  -2  -1   7    1.97    2.38
  -2   1   7    6.79    6.09
   2  -1  -7   -3.46    4.72
  -2   1   7   -0.25    2.80
   2   1  -7   -0.37    5.53
  -2  -1   7   -0.77    4.99
  -2  -1   7    4.45    2.62
  -2   1   7    1.94    3.04
  -2   1   6    4.23    2.45
  -2   1   6    0.98    5.07
   2  -1  -6   -1.91    4.48
   2   1  -6    4.01    4.78
  -2   1   6   -1.12    2.51
  -2  -1   6   -0.45    1.88
  -2  -1   6    6.23    1.77
  -2  -1   6    2.08    1.86
  -2  -1   6    2.22    1.88
  -2  -1   6   -3.45    4.15
  -2   1   6    1.55    2.34
  -2   1   5   27.83    2.90
  -2   1   5   35.31    3.05
   2  -1  -5   25.16    4.79
  -2   1   5   37.83    5.74
  -2   1   5   30.23    2.78
  -2   1   5   36.69    3.00
   2   1  -5   33.59    5.22
  -2  -1   5   31.82    2.45
  -2  -1   5   28.99    4.87
   2  -1  -4    1.59    1.28
  -2   1   4    2.20    1.89
  -2   1   4    2.36    1.88
  -2   1   4   -0.52    1.97
  -2   1   4    1.49    1.69
  -2  -1   4   -3.18    3.06
  -2  -1   4    0.49    1.18
   2   1  -4    0.75    3.42
  -2   1   4    0.74    4.00
   2  -1  -4    1.52    1.20
  -2   1   3    1.59    3.83
  -2   1   3    6.22    1.60
  -2   1   3    8.51    1.73
  -2   1   3    6.24    2.06
  -2   1   3    6.48    1.90
   2   1  -3    7.53    3.31
   2  -1  -3   11.13    1.74
  -2   1   2  296.24   10.07
  -2   1   2  302.59   10.03
   2  -1  -2  302.11    9.87
  -2   1   2  269.06   13.67
  -2   1   2  300.57    9.98
  -2   1   2  297.21   10.08
   2   1  -2  280.10   11.32
   2  -1  -2  299.69    9.85
  -2   1   1   61.12    3.29
   2   1  -1   45.15    3.37
   2  -1  -1   57.04    3.21
  -2   1   1   64.83    3.28
   2  -1  -1   48.88    2.98
  -2   1   1   63.35    3.29
  -2  -1   1   62.52    2.51
  -2   1   1   61.25    3.12
  -2   1   1   61.76    2.66
  -2   1   1   58.33    2.62
  -2  -1   1   60.08    2.83
   2  -1  -1   42.78    2.69
  -2  -1   1   57.77    2.88
   2   1  -1   61.17    2.68
   2  -1  -1   60.71    2.84
  -2  -1   1   51.27    3.68
  -2  -1   0  138.27    5.57
   2  -1   0  153.07    5.59
  -2   1  -1  110.14    5.21
   2  -1   1  122.00    5.22
   2  -1   1  115.18    5.43
  -2  -1  -1  115.04    5.19
   2  -1   1  111.83    5.37
   2  -1   1  119.59    5.09
   2   1   1  124.71    5.30
  -2   1  -1  114.65    5.13
   2   1   1  113.36    5.36
  -2   1  -1  116.00    4.86
   2   1   1  121.68    5.42
   2  -1   1  118.00    5.24
  -2   1  -1  122.92    5.20
   2   1   1  114.16    5.61
  -2  -1  -1  117.17    5.35
  -2  -1  -1  122.87    5.39
   2   1   1  116.91    5.49
  -2  -1  -1  119.00    5.63
  -2  -1  -1  122.99    5.22
  -2   1  -1  120.97    5.02
   2  -1   1  120.12    5.23
   2  -1   2   56.42    3.88
  -2   1  -2   62.72    4.01
   2   1   2   57.74    4.14
  -2  -1  -2   61.47    5.85
  -2   1  -2   58.11    3.61
   2  -1   2   57.94    3.85
   2  -1   2   61.26    4.14
  -2  -1  -2   62.53    4.01
   2   1   2   54.64    3.90
  -2   1  -2   56.68    5.03
   2   1   2   61.85    4.47
   2  -1   2   61.02    3.59
   2   1   2   59.08    4.10
   2   1   2   57.20    4.17
   2  -1   2   57.74    3.86
  -2  -1  -2   57.17    3.28
  -2  -1  -2   59.49    3.36
   2   1   2   59.01    3.97
  -2  -1  -2   60.97    3.97
   2  -1   2   55.60    4.12
   2  -1   2   54.27    4.01
  -2  -1  -3    9.81    2.77
  -2   1  -3    4.04    3.19
   2  -1   3    8.41    2.67
   2  -1   3    6.52    2.10
   2  -1   3    4.85    2.70
   2  -1   3    4.70    2.52
   2   1   3    0.33    2.65
   2   1   3    3.17    2.51
   2  -1   3   10.65    2.22
  -2   1  -3    4.38    2.87
   2   1   3   10.79    2.70
   2   1   3    5.07    2.51
   2   1   3    7.65    2.75
  -2  -1  -3    2.96    3.90
   2   1   3    5.04    2.87
   2  -1   3   10.33    2.69
  -2   1  -3    5.93    2.52
   2   1   4   55.46    4.38
   2   1   4   56.07    3.96
   2   1   4   58.16    4.48
  -2   1  -4   52.45    3.96
  -2  -1  -4   48.26    4.01
   2  -1   4   51.94    4.11
   2  -1   4   53.43    4.22
  -2   1  -4   47.16    5.14
   2  -1   4   54.96    4.20
   2   1   4   51.80    4.38
  -2  -1  -4   61.51    4.84
  -2   1  -4   49.30    4.72
   2   1   4   55.89    4.40
  -2  -1  -4   58.43    6.02
   2  -1   4   51.38    4.14
   2  -1   5    0.08    2.88
   2  -1   5    3.80    2.84
  -2  -1  -5   11.18    4.78
  -2   1  -5    1.82    3.50
  -2   1  -5    1.10    2.50
  -2  -1  -5    0.35    3.36
   2   1   5    2.25    2.98
  -2   1  -5    3.24    3.86
   2   1   5    0.78    3.12
   2  -1   5    1.66    2.81
  -2  -1  -5    3.36    2.61
   2   1   5    4.68    2.86
   2  -1   5    0.67    2.68
   2  -1   6    2.79    3.02
  -2  -1  -6    5.00    4.33
   2  -1   6   12.69    3.46
  -2   1  -6    9.91    4.78
  -2  -1  -6    1.61    2.72
   2  -1   6    2.93    3.41
   2   1   6    9.05    3.66
  -2   1  -6   -5.54    3.93
   2   1   6    3.50    3.28
   2   1   6    3.27    3.19
   2   1   7   14.49    4.50
   2   1   7    9.35    4.13
  -2   1  -7   18.49    5.46
   2  -1   7   15.13    3.70
   2  -1   7   17.92    4.31
   2   1   7   16.46    4.08
   2  -1   7   17.15    4.00
  -2  -1  -7   17.17    5.37
   2  -1   8    3.64    4.22
  -2   1  -8    8.32    5.64
  -2  -1  -8   11.08    5.65
   2   1   8   -1.59    4.16
   2  -1   8    4.18    3.57
   2   1   9   -6.39    4.61
   2  -1   9   -4.56    4.36
  -2  -1  -9    3.28    5.73
   2   1   9    0.85    3.89
   2   1  10    5.11    5.08
   2  -1  10   -3.51    4.69
   2  -2 -10   -1.08    6.56
  -2  -2  10    0.34    3.61
  -2   2  10   -0.12    4.09
   2  -2  -9   -3.26    5.80
   2   2  -9    3.32    6.64
  -2   2   9    5.30    4.20
  -2  -2   9   -1.33    3.25
  -2  -2   9   -6.81    3.21
  -2  -2   8  -10.15    4.97
  -2   2   8   -4.36    6.71
   2   2  -8    1.76    5.74
  -2   2   8    3.54    3.71
   2  -2  -8   -3.10    5.58
  -2   2   8   -2.24    2.99
  -2  -2   8    7.08    3.03
  -2   2   8    3.97    3.68
  -2  -2   8    1.29    2.86
  -2  -2   7   18.31    5.72
  -2   2   7   23.90    3.83
  -2   2   7   26.50    3.61
  -2  -2   7   20.82    2.88
  -2  -2   7   13.20    2.62
   2  -2  -7   22.89    5.85
   2   2  -7   21.12    6.18
  -2  -2   7   22.58    2.31
  -2   2   7   15.55    3.76
  -2   2   7   19.40    6.67
  -2   2   6   -0.24    2.59
   2   2  -6    3.73    4.61
  -2  -2   6    5.13    1.85
  -2   2   6    1.55    2.99
  -2   2   6    4.05    5.57
  -2  -2   6   -0.47    4.12
  -2  -2   6    3.20    1.80
  -2   2   6    5.04    2.83
   2  -2  -6    0.61    4.42
  -2  -2   6    4.22    1.81
  -2  -2   6    3.17    1.71
  -2   2   5   15.66    2.71
  -2   2   5   11.25    2.75
   2   2  -5   15.07    4.58
  -2  -2   5   16.58    1.74
  -2  -2   5   15.73    4.15
  -2  -2   5   14.23    1.80
  -2   2   5   16.25    2.97
  -2   2   5   16.00    5.28
  -2   2   5   14.96    2.82
  -2  -2   4   33.13    2.11
   2  -2  -4   39.27    5.49
  -2   2   4   33.83    3.05
  -2   2   4   28.25    3.13
  -2   2   4   35.19    5.53
  -2   2   4   32.93    3.23
   2   2  -4   31.49    4.86
   2  -2  -4   37.03    2.77
  -2   2   4   30.46    3.21
  -2  -2   4   34.33    2.06
  -2  -2   4   30.91    4.32
   2  -2  -3  615.58   20.05
   2   2  -3  625.73   22.12
  -2  -2   3  606.17   19.51
  -2   2   3  621.97   20.70
  -2   2   3  626.95   20.27
  -2   2   3  616.85   26.58
  -2  -2   3  621.26   19.50
  -2   2   3  609.17   20.62
  -2   2   3  615.27   20.31
   2  -2  -3  574.52   26.46
  -2   2   2  419.26   14.62
   2  -2  -2  436.70   19.13
   2   2  -2  432.90   13.94
  -2   2   2  448.45   14.60
   2   2  -2  449.64   15.95
  -2   2   2  433.84   14.92
  -2   2   2  430.70   19.17
  -2  -2   2  425.55   14.07
  -2   2   2  419.02   14.69
  -2   2   2  436.99   15.04
  -2  -2   2  432.67   14.09
   2  -2  -2  435.39   14.64
   2  -2  -2  445.23   14.59
   2  -2  -2  437.74   14.61
  -2   2   2  431.37   14.61
  -2  -2   1  967.83   30.37
   2  -2  -1  966.92   30.57
   2  -2  -1  977.63   31.38
  -2   2   1  967.23   31.50
   2   2  -1  966.19   30.34
  -2  -2   1  978.57   30.33
  -2   2   1  943.98   38.13
  -2   2   1  951.96   30.63
   2  -2  -1  960.69   31.48
   2   2  -1  972.31   31.10
  -2   2   1  977.46   31.56
  -2   2   1  948.95   31.59
   2  -2  -1  978.03   31.50
  -2  -2   1  917.11   31.11
  -2  -2   1  947.74   31.77
   2  -2  -1  959.01   31.33
  -2   2   1  938.17   30.56
  -2  -2   1  952.37   31.16
   2   2  -1  970.54   31.07
   2  -2  -1  941.16   30.54
   2   2  -1  993.18   30.31
  -2   2   1  935.97   31.33
  -2  -2   0  151.71    6.07
   2   2   0  133.56    5.78
  -2  -2   0  141.66    5.72
   2   2   0  147.08    6.12
   2   2   0  145.08    5.69
  -2  -2   0  140.87    5.90
   2   2   0  144.65    6.17
   2  -2   0  145.49    5.99
  -2   2   0  143.44    6.22
   2  -2   0  137.09    6.00
   2  -2   0  140.61    6.12
  -2  -2   0  137.88    5.91
  -2   2   0  142.63    6.20
  -2   2   0  144.89    5.98
   2  -2   0  143.25    6.12
  -2  -2   0  132.64    6.05
   2  -2   0  137.69    5.96
   2  -2   0  142.58    6.04
   2   2   0  145.94    6.03
  -2  -2   0  147.30    6.03
  -2  -2  -1    7.12    2.62
   2   2   1    3.47    2.67
   2   2   1   10.47    2.62
   2  -2   1    3.41    2.61
   2  -2   1    2.64    2.22
   2  -2   1    5.70    2.13
  -2   2  -1    5.63    2.27
   2   2   1    5.55    2.41
  -2  -2  -1    6.36    2.28
  -2   2  -1    8.60    2.20
  -2   2  -1   10.82    2.03
  -2   2  -1    6.71    2.26
  -2  -2  -1    7.10    2.48
   2   2   1    5.75    2.31
  -2  -2  -1    8.32    2.60
   2  -2   1    7.84    2.62
   2   2   1    7.93    2.92
   2  -2   1   10.18    2.56
  -2   2  -1   12.20    2.31
  -2   2  -1    3.59    2.49
  -2  -2  -1    7.29    2.32
  -2  -2  -1    5.66    2.47
   2  -2   2  101.96    5.26
   2  -2   2   93.12    4.60
   2  -2   2  102.27    4.90
  -2  -2  -2   99.37    7.49
   2   2   2   97.39    5.22
   2   2   2   89.30    5.55
   2  -2   2   95.24    5.26
   2   2   2  100.39    5.55
  -2  -2  -2   96.04    4.80
   2  -2   2   96.99    4.99
   2  -2   2  106.31    5.33
   2   2   2  107.20    5.55
  -2  -2  -2  105.61    4.86
  -2  -2  -2   98.00    5.11
  -2   2  -2   97.36    5.45
   2  -2   2  102.38    5.24
  -2  -2  -2  101.21    5.35
  -2   2  -2  100.57    4.98
   2   2   2  102.28    5.22
  -2   2  -2   99.29    4.93
   2   2   2  100.83    5.52
   2  -2   3   14.94    2.82
   2   2   3    8.54    3.05
   2  -2   3    7.95    2.08
   2  -2   3   11.47    2.80
  -2   2  -3    5.77    2.90
   2   2   3    2.96    2.69
  -2  -2  -3   10.48    2.76
   2   2   3    6.96    2.90
   2  -2   3   12.13    2.80
  -2   2  -3    8.31    2.62
   2  -2   3    7.30    2.42
   2  -2   3    9.27    2.74
   2   2   3    4.38    2.86
  -2  -2  -3    7.26    3.00
  -2  -2  -3   12.06    4.29
   2   2   3    8.08    2.50
   2  -2   4    5.43    2.82
   2   2   4    6.84    3.20
  -2  -2  -4    8.67    2.93
   2  -2   4    9.49    2.79
  -2   2  -4   12.29    3.55
   2  -2   4    8.24    2.86
  -2   2  -4    7.00    2.58
   2   2   4    9.51    3.31
   2   2   4    7.55    3.02
   2   2   4   11.91    2.81
  -2  -2  -4   10.98    4.40
   2  -2   4   10.04    2.85
   2  -2   5    2.13    2.85
   2  -2   5    0.29    2.69
   2  -2   5   -0.26    2.88
   2   2   5    0.39    2.96
  -2  -2  -5    2.22    2.66
  -2  -2  -5    2.53    4.64
   2   2   5    0.22    2.88
  -2   2  -5   -1.45    2.42
   2   2   5   -1.69    3.36
   2  -2   5   -2.77    2.66
  -2  -2  -5    7.28    3.72
  -2  -2  -6   26.44    3.75
   2   2   6   28.81    4.36
   2  -2   6   34.66    4.29
   2  -2   6   33.45    3.97
   2   2   6   30.35    4.47
   2  -2   6   22.51    4.11
   2   2   6   28.90    4.80
  -2  -2  -6   21.44    4.97
  -2  -2  -7    8.76    4.85
   2  -2   7    5.79    3.51
   2  -2   7    9.47    3.96
   2   2   7    3.49    3.71
   2  -2   7    7.77    3.71
   2   2   7    4.46    4.06
   2   2   7    3.54    4.12
   2   2   8    4.02    3.94
  -2  -2  -8    3.88    5.43
   2  -2   8    5.50    4.43
   2  -2   8   17.48    3.99
   2   2   8    6.01    4.54
  -2  -2  -9    1.69    5.95
   2  -2   9    2.66    4.42
   2   2   9    6.96    5.14
   2  -2  10    8.57    5.14
   2   2  10    2.74    5.33
  -2  -3  10    0.87    3.58
   2  -3 -10    3.80    6.66
  -2   3  10   -0.52    4.63
   2  -3  -9    4.23    6.36
  -2  -3   9   -7.62    3.17
  -2  -3   9   -3.21    3.11
  -2   3   9   -1.65    4.19
  -2   3   8   16.57    4.43
  -2   3   8   17.96    3.94
  -2  -3   8    3.86    5.69
  -2  -3   8   13.10    3.30
  -2   3   8   16.36    4.72
  -2  -3   8   12.46    3.15
   2  -3  -8   24.13    6.58
  -2   3   7    6.59    3.79
  -2   3   7    8.31    3.38
  -2   3   7   -1.21    6.25
  -2  -3   7    3.95    2.54
  -2  -3   7    8.96    5.03
  -2  -3   7    5.63    2.56
   2  -3  -7   -0.47    4.98
  -2   3   7    7.93    3.80
  -2  -3   7    6.26    1.94
  -2   3   6    0.80    3.10
  -2   3   6    0.41    2.95
  -2  -3   6    1.44    1.97
  -2  -3   6    0.33    1.75
  -2   3   6   -2.45    5.26
  -2   3   6    1.90    3.36
  -2  -3   6    0.76    4.27
  -2  -3   6    1.73    1.95
   2   3  -6    0.72    4.94
  -2  -3   5    7.63    3.95
  -2   3   5    3.97    3.27
  -2  -3   5    8.06    1.83
   2   3  -5    3.48    4.13
   2  -3  -5    9.51    2.61
  -2   3   5    9.17    2.93
  -2   3   5   11.40    2.99
  -2  -3   5   13.50    1.91
  -2   3   5   13.57    3.13
  -2  -3   5   10.67    1.60
  -2   3   5    7.04    5.06
   2  -3  -4   27.07    3.08
  -2   3   4   19.02    5.23
  -2  -3   4   21.18    2.10
  -2   3   4   25.20    3.26
  -2   3   4   21.66    3.40
  -2   3   4   26.68    3.24
   2  -3  -4   24.07    5.11
  -2   3   4   21.02    3.42
  -2  -3   4   25.38    2.20
  -2   3   3    9.77    4.39
  -2   3   3   12.80    2.97
   2  -3  -3   12.09    2.67
  -2   3   3   13.51    3.25
  -2   3   3   16.97    2.53
   2  -3  -3    5.44    3.89
  -2  -3   3   10.86    2.01
   2   3  -3   15.73    1.35
  -2   3   3    8.03    2.22
  -2  -3   3   11.28    1.53
  -2   3   3   10.58    2.75
  -2  -3   3   12.19    2.01
  -2   3   3   15.02    2.97
  -2   3   2   47.97    3.71
   2  -3  -2   42.70    2.28
  -2   3   2   40.85    3.27
  -2  -3   2   41.56    2.85
   2  -3  -2   43.35    3.39
   2   3  -2   42.14    3.04
   2   3  -2   42.80    2.99
   2  -3  -2   42.57    4.87
   2  -3  -2   41.82    3.48
  -2  -3   2   43.26    3.04
  -2   3   2   44.66    3.64
  -2   3   2   42.09    3.60
  -2  -3   2   40.48    2.97
  -2   3   2   45.29    3.69
  -2   3   2   41.76    4.95
   2  -3  -2   41.42    2.28
  -2   3   2   40.25    3.42
  -2  -3   2   43.35    3.02
   2  -3  -1  159.91    8.54
   2  -3  -1  169.49    7.07
  -2  -3   1  174.72    6.97
  -2   3   1  165.55    7.25
   2   3  -1  171.49    6.52
   2  -3  -1  172.45    7.27
   2  -3  -1  161.06    6.80
  -2   3   1  165.89    7.11
  -2  -3   1  157.55    6.82
  -2   3   1  170.33    7.11
  -2   3   1  156.41    7.23
  -2  -3   1  175.28    6.77
  -2  -3   1  157.90    6.73
   2  -3  -1  164.06    6.77
   2   3  -1  164.02    6.74
   2   3  -1  176.34    6.75
  -2  -3   1  154.34    6.31
  -2   3   1  167.92    6.90
  -2   3   1  167.85    9.00
  -2   3   1  166.56    7.18
  -2  -3   1  164.76    6.34
  -2   3   0    7.03    2.35
   2  -3   0    8.28    2.50
  -2   3   0    7.55    2.57
  -2  -3   0   10.92    2.41
   2  -3   0    8.62    2.85
   2  -3   0   13.94    2.43
   2  -3   0    7.66    2.68
  -2  -3   0    4.12    2.40
   2   3   0    2.09    1.24
  -2  -3   0    3.09    2.40
  -2   3   0    6.76    2.44
  -2  -3   0    6.87    2.61
  -2   3   0    6.48    2.85
   2  -3   0    4.82    2.20
   2  -3   0    6.02    2.44
   2   3   0    7.95    2.36
  -2  -3   0    1.45    2.63
   2   3   0    8.02    2.38
   2  -3   0    5.52    2.61
   2   3   0    5.35    2.07
  -2  -3   0    5.23    2.73
   2   3   0    7.29    2.90
  -2   3   0    7.06    2.90
  -2   3   0    6.13    2.30
  -2  -3  -1  364.23   13.15
   2  -3   1  366.82   12.83
  -2   3  -1  356.68   12.72
  -2  -3  -1  346.73   12.96
   2  -3   1  361.97   13.23
   2  -3   1  363.22   12.83
   2   3   1  356.15   13.00
   2   3   1  362.63   13.24
  -2  -3  -1  363.39   13.36
   2   3   1  361.81   13.06
  -2   3  -1  368.17   13.12
   2   3   1  355.49   13.03
  -2  -3  -1  359.86   13.06
   2   3   1  360.47   13.28
  -2   3  -1  372.20   12.90
   2  -3   1  365.33   13.07
  -2   3  -1  375.14   13.01
   2  -3   1  359.56   12.93
  -2  -3  -1  353.27   13.12
   2  -3   2  151.62    6.46
  -2  -3  -2  153.66    6.73
   2   3   2  146.26    7.36
  -2   3  -2  159.70    6.96
  -2  -3  -2  150.30    7.08
   2   3   2  147.83    7.31
   2  -3   2  161.75    6.89
   2  -3   2  157.22    6.96
   2  -3   2  151.16    6.56
   2  -3   2  145.30    6.91
  -2  -3  -2  156.87    7.11
  -2  -3  -2  159.53    9.52
   2   3   2  155.78    7.12
   2   3   2  146.04    6.77
  -2  -3  -2  147.88    6.77
  -2   3  -2  147.89    6.72
   2   3   2  157.71    7.11
   2   3   3   73.58    5.00
   2  -3   3   61.47    4.83
  -2  -3  -3   66.58    4.75
   2  -3   3   61.66    4.63
  -2  -3  -3   62.80    3.82
   2   3   3   59.22    4.76
  -2   3  -3   65.03    4.45
   2   3   3   70.73    4.81
  -2  -3  -3   59.83    6.56
   2  -3   3   65.27    4.66
   2   3   3   67.15    5.56
   2   3   3   64.80    5.13
   2  -3   3   67.07    4.72
  -2  -3  -3   61.68    3.72
   2  -3   3   67.82    4.02
  -2  -3  -3   59.49    4.79
   2   3   4   35.51    3.84
   2  -3   4   40.17    3.74
   2   3   4   30.49    4.17
  -2  -3  -4   39.46    4.13
   2  -3   4   33.31    3.62
   2  -3   4   35.72    3.77
   2   3   4   27.22    3.94
   2  -3   4   34.78    3.75
  -2   3  -4   31.69    3.43
   2  -3   4   25.59    3.92
   2   3   4   31.80    4.31
  -2  -3  -4   36.54    5.85
   2  -3   5   29.16    3.80
  -2   3  -5   32.35    3.45
   2  -3   5   38.22    4.19
   2  -3   5   34.66    3.96
   2  -3   5   36.83    4.05
   2   3   5   35.45    4.45
   2   3   5   33.63    4.67
  -2  -3  -5   26.93    3.85
   2   3   5   31.00    4.34
   2  -3   6    7.17    3.51
  -2  -3  -6    5.90    4.05
   2   3   6    8.72    4.01
   2   3   6    7.81    4.48
   2  -3   6   10.77    3.92
   2   3   6    7.33    3.97
   2  -3   6    8.45    3.28
  -2  -3  -6    7.09    3.27
   2  -3   7   -0.25    3.52
   2   3   7   -1.90    4.13
   2  -3   7   -2.33    3.31
   2  -3   7    3.75    3.80
  -2  -3  -7   -4.30    4.37
   2   3   7    1.02    4.02
  -2  -3  -8    3.03    5.24
   2   3   8   11.63    4.97
   2  -3   8    3.82    3.52
   2   3   8   13.42    4.51
   2  -3   8    4.81    4.21
   2   3   9    7.28    4.62
   2   3   9   10.15    5.39
  -2  -3  -9   -1.05    5.63
   2  -3   9    9.00    4.63
   2   3  10    8.39    5.71
   2  -3  10   -1.10    4.66
   2  -4 -10   -3.38    6.73
  -2   4  10    1.54    5.06
  -2   4   9   -2.86    4.63
  -2   4   9   -4.20    3.92
   2  -4  -9    9.90    6.98
  -2  -4   9    1.20    3.27
  -2  -4   9    0.65    3.53
  -2   4   8    5.23    4.25
  -2   4   8   -6.59    3.51
   2  -4  -8    2.99    5.65
  -2  -4   8   -2.68    2.88
  -2  -4   8   -2.44    2.97
  -2  -4   7    1.97    2.65
  -2  -4   7    9.49    2.26
  -2  -4   7    1.48    2.64
  -2   4   7    7.29    4.21
  -2   4   7    3.55    4.15
  -2   4   7    0.02    6.84
  -2  -4   7    7.98    5.02
  -2   4   7    8.85    3.88
  -2  -4   6   10.71    2.28
  -2   4   6   13.70    3.98
  -2   4   6   18.99    6.67
  -2   4   6   10.31    3.81
  -2  -4   6   11.66    4.73
  -2  -4   6   11.60    2.62
  -2  -4   6    8.86    2.58
  -2   4   6    7.59    3.96
  -2  -4   5   20.07    4.48
  -2  -4   5   15.86    2.46
  -2  -4   5   17.06    2.34
  -2   4   5    9.84    3.81
   2  -4  -5   12.31    3.00
  -2  -4   5   13.97    2.41
  -2   4   5    9.07    5.41
  -2   4   5   14.63    3.54
  -2   4   5   12.77    3.59
  -2  -4   4   90.53    4.64
   2  -4  -4   95.50    5.54
  -2  -4   4   95.97    4.72
  -2   4   4   97.02    6.29
   2  -4  -4   91.13    8.61
  -2   4   4   99.35    5.92
  -2  -4   4  101.18    4.69
  -2   4   4  102.09    6.23
  -2   4   4  102.31    8.99
   2  -4  -3  135.06    9.18
  -2   4   3  135.19    6.61
  -2  -4   3  123.55    5.74
  -2   4   3  128.47    9.59
  -2  -4   3  124.19    5.70
   2  -4  -3  124.37    6.44
  -2   4   3  128.22    6.30
  -2   4   3  122.62    6.66
  -2  -4   3  123.25    5.73
  -2   4   3  134.22    6.78
  -2   4   3  138.24    7.26
   2   4  -2  195.51    7.92
  -2   4   2  201.54    8.41
  -2   4   2  203.81   11.32
   2  -4  -2  202.70    7.90
  -2   4   2  207.98    8.69
  -2   4   2  193.66    9.33
  -2  -4   2  212.55    7.30
  -2  -4   2  210.12    8.08
  -2  -4   2  212.36    8.16
  -2   4   2  199.09    8.88
  -2   4   2  202.73    8.62
   2  -4  -2  201.38    7.95
   2  -4  -2  199.61    8.71
   2  -4  -2  202.21   11.15
  -2  -4   2  202.58    8.12
   2  -4  -2  203.14    8.56
  -2  -4   2  203.87    8.19
  -2   4   1   41.80    4.50
  -2   4   1   33.29    3.94
  -2  -4   1   43.95    3.62
  -2   4   1   39.85    3.46
  -2  -4   1   45.90    3.94
   2  -4  -1   46.38    3.58
   2   4  -1   35.92    3.41
   2  -4  -1   36.37    4.27
   2  -4  -1   43.10    3.50
  -2  -4   1   41.43    3.21
  -2   4   1   44.25    3.83
   2   4  -1   40.57    3.79
   2   4  -1   38.97    2.35
  -2  -4   1   40.62    3.12
   2  -4  -1   46.60    4.10
   2  -4  -1   44.47    4.03
  -2  -4   1   41.06    3.56
  -2   4   1   36.24    3.88
  -2  -4   1   41.20    3.54
   2  -4   0   78.81    5.41
   2   4   0   76.28    4.73
   2  -4   0   69.62    5.09
   2  -4   0   77.52    5.04
   2  -4   0   77.24    4.78
   2  -4   0   75.62    5.24
  -2   4   0   68.16    5.15
   2   4   0   72.11    4.43
  -2   4   0   78.12    5.37
  -2   4   0   73.44    5.03
   2   4   0   78.94    5.13
  -2  -4   0   80.76    4.91
   2  -4   0   76.64    4.81
  -2  -4   0   69.50    4.82
  -2  -4   0   78.11    4.64
  -2   4   0   88.52    5.41
  -2  -4   0   69.35    4.95
  -2   4   0   77.70    4.90
   2   4   0   80.59    4.63
  -2  -4   0   79.34    5.01
  -2  -4  -1    5.14    2.83
   2   4   1    7.20    2.64
  -2  -4  -1    5.94    2.77
  -2  -4  -1    6.19    2.95
  -2   4  -1    5.93    2.85
   2  -4   1    6.93    2.99
   2   4   1    4.48    2.42
   2   4   1   10.87    3.29
   2   4   1    9.09    3.15
   2  -4   1    7.58    2.84
  -2  -4  -1    5.89    2.80
   2  -4   1    3.97    2.42
  -2   4  -1    4.51    2.38
  -2   4  -1   12.14    3.16
  -2   4  -1    8.15    2.68
  -2  -4  -1    4.88    3.07
   2   4   1    8.11    3.09
   2  -4   2  187.47    8.38
  -2   4  -2  193.75    7.07
  -2  -4  -2  171.43    8.52
  -2   4  -2  223.97    7.10
   2   4   2  185.89    8.96
   2   4   2  203.46    8.97
   2  -4   2  203.44    8.64
   2   4   2  190.33    8.73
  -2  -4  -2  199.39    8.40
   2   4   2  173.10    8.48
   2  -4   2  198.77    8.39
  -2  -4  -2  190.57    8.24
   2   4   2  194.19    8.39
  -2  -4  -2  189.77   11.41
  -2   4  -2  193.89    8.50
   2  -4   2  201.39    8.13
  -2   4  -2  185.66    8.39
   2   4   3   38.70    4.45
  -2  -4  -3   42.96    4.45
   2   4   3   38.13    4.68
  -2  -4  -3   40.05    5.82
  -2  -4  -3   38.71    4.04
  -2   4  -3   37.90    3.89
   2  -4   3   42.83    4.06
   2   4   3   39.76    4.11
   2   4   3   44.17    3.83
   2   4   3   47.40    4.67
   2  -4   3   40.82    3.95
  -2  -4  -3   39.47    3.51
  -2  -4  -3   41.29    3.41
   2  -4   3   42.19    3.36
   2   4   4   18.96    4.14
   2  -4   4   15.24    3.26
  -2  -4  -4   17.35    3.62
  -2  -4  -4   14.37    5.09
   2   4   4    9.36    3.88
   2  -4   4   18.51    3.32
  -2   4  -4   18.74    3.13
   2   4   4   28.26    3.80
   2   4   4   18.46    3.86
   2  -4   5    6.77    3.43
   2   4   5   10.02    4.01
  -2  -4  -5    3.76    3.37
   2  -4   5    4.98    3.05
   2   4   5    7.17    3.66
  -2   4  -5    9.20    2.97
   2   4   5   10.52    3.71
   2   4   5    7.55    3.70
   2  -4   5    4.32    3.24
   2  -4   6   30.16    4.48
   2  -4   6   35.20    4.36
   2   4   6   30.65    5.35
   2   4   6   31.07    5.04
   2   4   6   28.97    5.08
   2  -4   6   31.53    4.71
  -2  -4  -6   33.96    4.55
   2   4   7   -2.04    4.58
   2   4   7   -2.62    3.81
   2  -4   7    7.20    4.04
  -2  -4  -7   -2.28    4.40
   2  -4   7   -3.79    3.16
   2  -4   7   -2.91    3.64
   2  -4   8    1.18    3.60
   2   4   8    3.45    4.64
  -2  -4  -8   10.86    5.73
   2   4   8    1.80    4.91
   2  -4   8    5.04    4.34
   2   4   9    1.27    5.16
  -2  -4  -9   -0.21    5.70
   2   4   9    3.01    4.94
   2  -4   9    5.27    4.74
   2   4  10   -2.79    5.52
  -2   5  10    0.66    5.58
   2  -5 -10   10.95    7.56
  -2  -5   9   -1.74    3.65
  -2   5   9    3.97    4.27
   2  -5  -9   -3.78    5.91
  -2   5   9   -2.20    4.90
  -2  -5   8    5.34    3.46
   2  -5  -8    5.99    6.38
  -2   5   8    5.24    4.67
  -2   5   8   -1.76    3.93
  -2  -5   7    1.02    4.77
  -2  -5   7   -0.31    2.88
  -2   5   7   -0.77    4.32
  -2   5   7  -14.66    6.69
  -2  -5   7   -0.07    2.46
  -2   5   7    6.12    4.15
  -2   5   6   11.23    4.35
  -2   5   6   -4.28    6.02
  -2   5   6    1.49    3.88
  -2  -5   6    2.22    2.79
  -2  -5   6    8.51    4.56
  -2   5   6    1.74    3.66
  -2  -5   6    1.58    2.42
  -2   5   5   11.92    3.94
  -2   5   5    9.23    5.85
  -2   5   5   20.10    4.62
   2  -5  -5   19.60    3.71
  -2  -5   5   13.79    3.00
  -2  -5   5   22.74    4.60
  -2  -5   5   10.64    2.65
  -2   5   5   23.05    4.36
   2  -5  -4   11.40    3.20
  -2   5   4    8.45    3.78
  -2   5   4    7.08    3.37
  -2   5   4   15.28    3.67
  -2   5   4   10.11    3.47
  -2   5   4   14.05    5.17
  -2  -5   4    9.56    2.68
  -2  -5   4    9.74    2.49
  -2  -5   4    9.34    2.52
   2  -5  -4    8.50    4.69
  -2  -5   3   73.19    4.67
  -2  -5   3   72.37    4.56
  -2   5   3   56.14    6.83
  -2   5   3   70.77    5.13
   2  -5  -3   64.56    6.89
  -2  -5   3   72.28    4.58
  -2  -5   3   66.16    4.60
  -2   5   3   71.71    5.29
  -2   5   3   62.93    5.15
   2  -5  -3   76.93    3.42
  -2   5   3   73.61    5.72
   2  -5  -3   79.52    3.45
   2   5  -3   73.74    4.27
  -2   5   3   71.03    5.54
   2  -5  -3   72.68    5.34
   2  -5  -2    1.50    3.05
  -2   5   2    0.26    3.01
   2  -5  -2    2.07    2.39
   2  -5  -2    8.90    2.83
  -2  -5   2   -0.05    2.10
   2  -5  -2    5.35    2.88
  -2   5   2    6.00    2.80
  -2   5   2    5.89    3.27
  -2  -5   2   -0.52    2.57
  -2  -5   2    3.16    2.74
   2  -5  -2    5.33    3.99
  -2   5   2   -1.58    3.81
  -2   5   2    5.12    3.31
   2   5  -2    5.04    2.64
  -2   5   2    4.62    3.07
  -2  -5   2    1.54    2.67
  -2  -5   2    5.71    2.80
  -2   5   1   47.75    5.12
  -2   5   1   44.33    4.27
  -2  -5   1   48.72    3.97
  -2  -5   1   48.11    4.18
   2   5  -1   44.04    3.16
  -2   5   1   44.26    3.80
   2  -5  -1   44.31    4.14
  -2  -5   1   52.93    4.29
  -2  -5   1   53.88    4.26
   2   5  -1   52.99    4.42
   2   5  -1   46.64    3.32
   2  -5  -1   41.27    3.83
  -2   5   1   47.91    4.61
   2   5  -1   55.53    4.53
   2  -5  -1   50.47    4.26
  -2   5   1   45.11    4.53
  -2  -5   1   47.15    3.75
   2  -5  -1   48.18    4.56
   2  -5  -1   51.58    5.06
   2   5   0    0.71    1.64
  -2  -5   0    2.95    2.80
   2  -5   0    6.91    3.21
  -2  -5   0    0.99    2.44
   2  -5   0    8.37    3.16
  -2  -5   0    3.68    2.74
   2  -5   0    2.39    2.76
   2  -5   0    7.54    3.40
  -2  -5   0   -1.36    2.89
  -2   5   0    1.64    3.05
   2  -5   0   -0.06    2.56
  -2   5   0    3.21    2.47
   2   5   0    2.78    2.73
   2   5   0    0.33    3.35
  -2   5   0    5.62    3.25
  -2   5   0    2.51    2.78
   2  -5   0    9.95    3.28
  -2  -5   0    6.57    2.88
  -2   5   0    8.02    3.47
   2   5   0    5.75    2.53
  -2   5  -1   27.62    3.37
  -2   5  -1   31.21    4.01
  -2  -5  -1   23.07    3.81
   2   5   1   29.27    3.89
  -2  -5  -1   34.12    3.81
  -2  -5  -1   23.68    3.95
   2  -5   1   25.37    3.24
   2  -5   1   28.97    2.91
   2   5   1   24.63    3.48
   2  -5   1   33.97    3.96
   2  -5   1   25.20    3.75
  -2  -5  -1   33.53    3.86
  -2   5  -1   37.52    3.72
  -2  -5  -1   33.65    4.00
  -2   5  -1   33.59    3.68
   2   5   1   29.48    4.13
   2  -5   1   28.20    3.85
   2   5   1   37.69    4.25
   2   5   1   18.29    3.75
   2  -5   1   30.06    4.01
   2   5   2   10.65    3.66
  -2  -5  -2   11.47    4.25
   2  -5   2   12.33    3.36
   2  -5   2   13.30    2.99
   2   5   2   11.40    3.54
   2  -5   2    6.04    3.13
  -2   5  -2    7.61    3.14
   2   5   2    8.53    3.52
   2  -5   2    8.82    3.41
  -2   5  -2   10.55    1.95
  -2   5  -2   10.15    2.13
  -2  -5  -2   15.69    3.51
  -2   5  -2    7.80    3.06
   2   5   2   12.62    3.12
  -2  -5  -2   10.98    3.35
  -2  -5  -2   11.87    3.08
  -2  -5  -3    9.22    3.01
  -2  -5  -3   10.59    3.68
   2  -5   3   10.77    2.60
   2  -5   3   12.72    3.34
   2   5   3   11.04    3.70
   2   5   3    6.96    3.56
  -2  -5  -3    6.26    4.67
   2  -5   3    7.17    3.15
  -2   5  -3   12.39    3.16
  -2  -5  -3   12.15    2.96
   2   5   3   14.24    3.56
  -2  -5  -3    9.92    3.25
   2   5   3   10.20    3.08
   2   5   3   11.10    3.43
   2   5   4    9.17    3.62
   2  -5   4   18.74    3.48
   2  -5   4   15.93    3.51
  -2   5  -4   11.81    3.31
   2   5   4   15.22    4.05
  -2  -5  -4   13.46    2.13
   2   5   4   17.83    4.19
  -2  -5  -4   18.77    3.98
   2   5   4   15.77    4.09
  -2  -5  -4   14.66    2.17
   2   5   5    3.24    4.35
  -2   5  -5    4.73    2.94
   2   5   5    1.75    3.77
   2  -5   5   -0.34    3.32
  -2  -5  -5    0.72    3.18
   2  -5   5    1.77    3.17
   2   5   5    2.97    3.73
   2   5   5    6.63    4.25
   2   5   6   -0.05    4.54
   2  -5   6    5.26    3.28
  -2  -5  -6    2.72    3.54
   2   5   6   -1.12    3.92
   2  -5   6    2.05    3.65
   2   5   7    0.03    4.38
   2   5   7    3.53    5.22
   2  -5   7    8.66    4.24
   2  -5   7    7.34    3.80
   2   5   8   -0.17    4.89
   2   5   8    9.58    5.60
  -2  -5  -8    2.52    5.31
   2  -5   8   -1.59    3.52
   2   5   9   16.07    5.54
   2   5   9   11.13    6.13
  -2  -5  -9   12.84    6.65
   2  -6  -9   -2.46    6.01
  -2   6   9    5.65    5.44
  -2   6   9    2.48    4.35
  -2   6   8    0.87    5.13
  -2   6   8   -1.99    4.34
  -2  -6   8    4.06    3.80
  -2   6   7    2.15    4.25
  -2  -6   7    1.76    2.86
  -2   6   7   11.26    5.04
  -2  -6   7    0.99    3.28
  -2   6   6    1.29    4.16
  -2   6   6   -0.15    4.41
  -2  -6   6    5.44    4.36
  -2  -6   6   -1.58    3.07
  -2   6   6  -13.41    5.96
  -2  -6   6   -2.24    2.70
  -2   6   5   41.82    5.60
  -2  -6   5   48.35    4.47
  -2   6   5   46.39    5.44
  -2  -6   5   47.26    5.60
  -2   6   5   54.71    8.07
  -2   6   5   44.42    5.45
  -2  -6   5   44.57    4.16
   2  -6  -5   45.20    4.87
  -2  -6   4   -0.16    2.65
   2   6  -4   -2.44    2.14
  -2   6   4    0.64    3.63
   2  -6  -4    0.94    3.26
  -2   6   4   -3.29    3.62
  -2  -6   4    2.42    2.66
  -2   6   4   -1.32    3.37
  -2   6   4   -2.55    3.74
  -2  -6   4   -0.19    2.91
  -2  -6   4   -0.84    2.64
  -2   6   4   -0.73    4.97
  -2   6   3   97.04    6.63
  -2   6   3   83.19    6.40
  -2   6   3   86.11    8.62
  -2   6   3   92.48    6.31
  -2  -6   3   94.32    5.73
  -2   6   3  105.01    7.23
  -2   6   3   87.80    5.96
   2  -6  -3   91.29    5.97
   2   6  -3   84.25    5.20
  -2  -6   3   95.44    5.99
   2  -6  -3   95.72    4.97
   2  -6  -3   94.83    4.98
  -2  -6   3   91.69    5.72
   2  -6  -3   94.48    8.44
  -2  -6   3   96.65    5.85
   2  -6  -3   82.02    5.92
  -2   6   2   14.26    3.04
  -2  -6   2   16.18    3.21
   2  -6  -2   18.03    4.36
  -2  -6   2   17.44    2.88
  -2   6   2   20.16    4.11
  -2   6   2    7.04    3.41
   2  -6  -2   11.03    3.26
  -2  -6   2   18.40    3.41
  -2   6   2   17.94    3.54
   2  -6  -2   16.99    3.76
  -2   6   2   11.10    4.46
   2  -6  -2   21.33    3.39
  -2  -6   2   10.74    3.23
   2   6  -2   11.02    3.21
   2  -6  -2   15.36    3.03
  -2   6   2   10.11    3.97
   2   6  -1  244.26    8.97
   2  -6  -1  250.27   10.41
  -2  -6   1  243.70   10.05
   2   6  -1  243.89   10.20
   2  -6  -1  239.09   10.37
  -2  -6   1  229.76    9.97
  -2  -6   1  236.91   10.19
  -2   6   1  217.15   10.22
  -2   6   1  237.68   10.68
  -2   6   1  234.21   10.55
  -2  -6   1  230.48   10.07
   2   6  -1  234.65    8.94
  -2   6   1  233.63   10.05
   2   6  -1  239.97   10.02
   2  -6  -1  251.26   12.32
  -2   6   1  245.40   10.73
   2  -6  -1  245.24   10.09
  -2  -6   1  233.99    9.79
   2  -6  -1  231.55   10.17
   2  -6   0   15.24    3.23
   2  -6   0   14.78    3.71
  -2   6   0   19.64    3.64
   2   6   0    7.99    3.67
  -2  -6   0   10.23    3.51
  -2   6   0   14.43    3.52
  -2  -6   0   18.53    3.46
   2   6   0    4.51    2.22
  -2   6   0   14.14    3.71
   2  -6   0   20.47    3.99
   2  -6   0   15.08    3.64
  -2  -6   0   13.12    3.44
   2  -6   0   15.63    3.32
   2  -6   0   12.31    3.65
  -2  -6   0    5.28    2.36
  -2  -6   0   15.98    3.68
  -2   6   0   13.43    3.13
   2   6   0   14.83    3.28
   2   6   0   17.63    2.98
   2   6   1  221.44    9.99
   2   6   1  214.60    9.82
  -2  -6  -1  211.86    9.72
  -2  -6  -1  207.43    9.81
   2  -6   1  231.72    9.97
   2  -6   1  209.83    9.42
  -2  -6  -1  220.74    9.76
   2   6   1  203.37    9.88
   2  -6   1  222.42    9.67
   2  -6   1  223.34   10.04
  -2   6  -1  220.32    9.09
   2   6   1  221.93    9.47
  -2  -6  -1  224.04    9.63
   2  -6   1  231.32    9.87
  -2   6  -1  214.65    8.97
   2  -6   1  218.56    9.77
  -2  -6  -1  213.57   10.01
   2   6   1  217.54    9.59
  -2   6  -1  199.48    9.59
  -2   6  -1  209.27    9.60
   2  -6   2   -3.96    2.98
   2   6   2   -2.43    2.75
   2  -6   2    0.75    2.66
   2  -6   2   -2.35    2.56
  -2   6  -2   -4.02    2.00
  -2  -6  -2   -3.78    2.80
  -2  -6  -2   -3.66    2.44
   2  -6   2   -1.12    3.05
  -2   6  -2    0.38    1.88
   2  -6   2   -2.16    3.09
  -2   6  -2   -1.94    2.94
  -2  -6  -2    4.34    3.25
   2   6   2   -1.52    3.23
  -2  -6  -2    1.74    3.18
  -2  -6  -2   -2.78    4.00
   2   6   2    6.70    3.67
   2   6   2   -0.67    2.84
   2   6   2   -5.06    3.40
  -2   6  -2    1.57    2.94
  -2  -6  -3   22.21    3.93
  -2  -6  -3   16.60    3.16
   2   6   3   11.50    3.73
   2   6   3   16.77    3.58
   2  -6   3   14.35    3.65
  -2  -6  -3   16.78    3.94
   2   6   3   11.74    3.50
   2  -6   3   14.55    3.78
   2   6   3    6.95    4.11
  -2   6  -3   11.40    3.45
   2   6   3   17.00    4.52
  -2  -6  -3   14.07    3.45
  -2  -6  -3   15.35    5.37
  -2   6  -4    0.83    2.99
  -2  -6  -4    1.13    2.66
   2  -6   4   -2.89    3.12
  -2  -6  -4    2.91    3.62
   2   6   4    0.64    3.74
   2   6   4   -3.90    3.34
  -2  -6  -4   -1.96    2.56
   2   6   4    0.27    3.15
   2   6   4    1.81    3.45
   2   6   4   -5.06    4.02
   2  -6   4   -3.90    3.07
   2   6   5    1.71    4.35
   2  -6   5    2.89    3.78
  -2  -6  -5    5.07    3.92
   2   6   5   -1.34    4.23
   2  -6   5   -1.24    3.46
   2  -6   6    4.02    3.93
   2  -6   6    2.38    3.53
   2   6   6    4.36    5.20
  -2  -6  -6   -1.80    3.66
   2   6   6   -0.35    4.15
   2  -6   7   35.21    5.04
   2   6   7   43.98    6.52
   2   6   7   40.47    6.89
   2   6   8    0.21    4.91
   2  -6   8    4.36    4.10
  -2  -6  -8    3.84    5.68
   2   6   8    6.11    5.94
   2   6   9   -8.51    5.32
   2   6   9    0.65    5.45
  -2  -6  -9    2.40    6.24
   2  -7  -9    7.20    7.35
  -2   7   9    7.67    4.91
  -2   7   9   -3.36    5.32
  -2   7   8   -0.23    5.34
  -2   7   8    3.30    4.82
  -2  -7   8   -0.75    3.88
  -2   7   7   10.10    5.58
  -2   7   7    4.35    4.72
  -2  -7   7    8.58    4.02
  -2  -7   7    8.59    3.49
  -2   7   6   -1.23    4.38
  -2   7   6   -0.34    4.80
  -2  -7   6    2.91    3.13
  -2  -7   6   -0.37    3.47
  -2   7   5   -0.95    4.26
  -2  -7   5    3.17    3.31
  -2  -7   5    1.62    3.72
   2  -7  -5    7.56    3.82
  -2   7   5   -8.54    4.33
  -2  -7   5   -1.94    2.96
  -2  -7   4   39.44    4.66
  -2   7   4   49.22    5.39
  -2  -7   4   46.58    4.50
   2   7  -4   48.24    4.11
  -2   7   4   47.37    5.65
   2  -7  -4   31.84    4.71
  -2   7   4   38.24    5.14
  -2  -7   4   39.70    4.59
  -2   7   4   45.24    5.67
   2  -7  -3   39.61    3.72
  -2   7   3   36.23    5.01
   2  -7  -3   24.59    4.01
  -2  -7   3   31.58    4.19
  -2   7   3   22.93    4.74
   2  -7  -3   31.68    5.86
  -2  -7   3   34.68    4.39
  -2  -7   3   39.24    4.21
  -2   7   3   40.93    4.91
  -2   7   3   34.20    4.60
   2   7  -3   40.69    4.24
   2  -7  -3   31.70    3.77
   2  -7  -3   38.22    4.68
  -2   7   3   30.40    4.18
  -2   7   2    4.82    3.46
   2  -7  -2   -0.65    3.40
   2  -7  -2    5.20    3.28
   2   7  -2    4.22    3.09
  -2   7   2    6.00    3.10
   2  -7  -2    5.09    3.85
  -2  -7   2    8.21    2.85
   2  -7  -2    3.11    2.83
  -2   7   2   -2.29    3.55
  -2  -7   2    2.78    2.98
  -2   7   2    2.95    3.99
   2  -7  -2    0.82    2.81
  -2   7   2   -1.55    1.14
  -2  -7   2   -1.48    2.94
  -2  -7   2    0.78    3.18
   2  -7  -1   13.07    3.79
  -2   7   1   12.95    4.20
  -2   7   1   10.23    3.64
   2  -7  -1    8.42    3.62
  -2  -7   1   11.69    3.47
   2   7  -1    7.78    2.47
   2   7  -1    9.99    3.50
   2  -7  -1   12.79    3.52
  -2  -7   1   16.59    3.69
  -2  -7   1   11.24    3.29
  -2  -7   1   13.48    3.40
   2   7  -1   11.28    2.45
  -2  -7   1   14.88    3.30
   2   7  -1   14.96    3.57
   2  -7  -1   15.56    3.93
  -2   7   1   15.70    3.79
   2  -7  -1    8.34    3.23
  -2   7   1   13.22    3.99
  -2   7   1    9.18    3.18
  -2  -7   0   -0.14    1.00
   2   7   0    2.57    2.66
  -2  -7   0    0.56    3.07
  -2   7   0   -2.21    3.18
   2  -7   0    3.19    2.89
   2  -7   0    0.33    3.18
   2   7   0    1.51    2.45
  -2   7   0   -5.21    2.90
  -2   7   0   -2.85    2.52
  -2  -7   0   -1.60    3.09
   2  -7   0    1.76    3.29
  -2   7   0    5.71    3.87
   2   7   0   -0.41    2.79
   2  -7   0    4.54    3.24
   2  -7   0   -2.80    2.92
  -2  -7   0   -1.01    3.09
   2  -7   0    1.67    2.98
  -2  -7   0    6.56    3.52
   2   7   0    1.59    3.67
  -2  -7  -1    0.92    3.34
   2   7   1   -3.45    3.22
   2  -7   1    0.82    2.68
  -2   7  -1    5.22    2.99
   2   7   1    0.06    3.63
  -2  -7  -1   -0.20    3.20
  -2  -7  -1    2.23    2.86
   2  -7   1    5.03    3.31
   2  -7   1   -0.29    2.16
   2  -7   1    1.27    3.42
   2  -7   1    1.25    3.23
  -2   7  -1    1.68    3.29
  -2  -7  -1   -3.86    3.25
   2   7   1    1.76    2.64
   2   7   1    6.35    3.31
  -2   7  -1   -0.37    3.30
  -2  -7  -1    5.48    3.12
   2  -7   1   -0.79    3.30
  -2   7  -2    2.02    2.11
   2   7   2   -5.67    3.27
   2   7   2    1.46    3.97
  -2  -7  -2    3.05    2.84
   2  -7   2    5.80    3.43
   2   7   2    1.85    2.94
   2   7   2    8.44    3.92
  -2  -7  -2   -2.29    2.79
   2  -7   2    4.58    3.12
  -2   7  -2    1.50    3.27
   2   7   2   -4.46    3.57
  -2   7  -2    3.27    2.35
   2  -7   2   -0.70    3.35
  -2  -7  -2   -7.43    4.23
  -2  -7  -2    3.33    3.77
  -2   7  -2    0.79    3.22
  -2  -7  -2    4.78    3.56
   2  -7   2   -2.48    3.40
   2  -7   2    0.26    2.96
  -2   7  -3    3.14    3.55
   2   7   3   12.41    4.40
   2   7   3   10.66    4.19
   2  -7   3    9.11    3.85
   2   7   3    8.11    4.16
   2  -7   3    4.65    3.17
   2   7   3    3.12    1.38
   2  -7   3    0.16    3.22
  -2  -7  -3    7.45    3.34
   2   7   3    8.88    3.58
  -2  -7  -3    2.90    3.54
  -2  -7  -3    7.38    4.05
  -2  -7  -3    7.32    3.45
   2  -7   3    8.52    3.73
  -2  -7  -4    9.82    4.25
  -2  -7  -4   13.38    3.50
   2  -7   4    4.94    3.87
   2   7   4   14.48    4.97
   2   7   4    8.99    4.18
  -2   7  -4   12.56    3.82
   2   7   4    6.59    4.76
   2  -7   4   12.96    4.04
  -2  -7  -4   10.25    3.33
   2   7   4    7.75    3.63
  -2  -7  -5   33.11    5.05
   2  -7   5   39.18    5.16
   2   7   5   33.12    6.00
   2   7   5   32.96    6.35
   2  -7   5   29.66    4.83
   2   7   6   11.19    5.31
   2  -7   6    1.06    4.02
   2   7   6    6.38    5.35
  -2  -7  -6    5.59    4.27
   2   7   7    5.59    4.87
   2   7   7   -3.29    5.38
   2  -7   7   -0.35    4.00
   2   7   8   -0.57    5.16
   2  -7   8   14.23    4.49
   2   7   8    3.65    6.06
   2   7   9    7.33    6.20
   2   7   9    9.29    5.99
  -2   8   9    8.57    5.57
  -2   8   9   12.76    6.35
  -2  -8   9   18.79    4.70
  -2   8   8    2.03    5.48
  -2   8   8   -1.88    5.18
  -2  -8   8   -2.29    3.76
  -2  -8   7    1.34    3.62
  -2   8   7   -3.33    5.35
  -2   8   7    0.13    5.06
  -2  -8   7    3.93    4.02
  -2   8   6   20.60    6.06
  -2   8   6    8.68    4.83
  -2  -8   6    2.80    3.64
  -2  -8   6    0.27    3.75
  -2  -8   6    6.88    4.14
   2  -8  -5    2.27    3.76
  -2   8   5   -1.01    5.10
  -2   8   5    2.77    4.70
  -2  -8   5    6.94    3.78
  -2  -8   5    8.66    3.93
  -2  -8   5    7.32    3.98
  -2   8   4   62.81    7.00
   2   8  -4   68.58    5.11
   2  -8  -4   56.41    3.91
   2  -8  -4   62.64    3.99
  -2   8   4   59.13    6.48
  -2  -8   4   66.91    5.88
  -2  -8   4   61.47    5.60
   2  -8  -4   56.95    6.23
  -2  -8   4   60.50    5.50
  -2   8   3   68.31    6.48
   2  -8  -3   62.30    6.04
   2  -8  -3   66.21    5.61
  -2  -8   3   58.11    5.67
  -2   8   3   66.17    6.00
   2   8  -3   63.41    5.51
   2  -8  -3   74.63    5.99
  -2   8   3   69.20    6.69
  -2   8   3   62.96    6.52
  -2   8   3   68.10    5.84
  -2  -8   3   66.79    5.72
  -2  -8   3   64.42    5.55
   2  -8  -2   96.44    7.00
   2  -8  -2   79.55    6.06
   2  -8  -2   82.36    6.41
  -2  -8   2   95.91    7.05
  -2   8   2   77.30    6.03
  -2  -8   2   88.53    6.50
   2   8  -2   89.62    6.37
  -2   8   2   92.93    6.91
  -2   8   2   89.08    7.32
   2  -8  -2   83.91    8.10
  -2  -8   2   85.88    5.92
  -2   8   2   89.27    7.37
  -2  -8   2   87.61    6.69
  -2   8   2   91.01    7.14
   2  -8  -1   17.95    4.27
   2   8  -1   32.65    4.45
   2   8  -1   39.62    3.40
  -2   8   1   24.94    4.80
  -2   8   1   26.95    4.62
  -2  -8   1   32.73    4.13
  -2   8   1   30.21    4.23
   2   8  -1   31.92    4.79
   2  -8  -1   29.45    4.76
  -2  -8   1   34.42    4.58
   2   8  -1   32.94    3.42
   2  -8  -1   24.81    4.36
   2  -8  -1   26.60    4.70
   2  -8  -1   28.95    4.22
  -2   8   1   32.25    5.09
  -2  -8   1   26.91    4.41
  -2  -8   1   20.38    4.00
  -2  -8   1   21.01    4.37
   2   8   0    3.08    3.54
   2  -8   0   -0.40    3.13
  -2   8   0    6.63    3.87
  -2   8   0    5.37    3.45
  -2  -8   0   -1.08    3.51
   2  -8   0    0.37    3.15
  -2  -8   0    3.23    3.59
  -2  -8   0    0.75    3.22
   2   8   0    4.73    2.96
  -2  -8   0    1.30    1.64
  -2  -8   0    2.91    3.59
   2  -8   0    1.42    3.53
   2  -8   0    4.67    3.86
   2  -8   0    0.56    3.01
   2  -8   0    3.91    3.85
  -2   8   0    0.32    3.02
   2   8   0    0.37    3.27
   2   8   0    6.38    3.39
  -2   8   0    1.73    4.00
  -2   8  -1    4.26    3.99
   2  -8   1   -4.26    3.60
   2   8   1    2.57    3.51
  -2   8  -1    4.01    3.76
  -2  -8  -1   -0.81    3.52
   2  -8   1    4.09    2.59
  -2   8  -1   -0.08    3.25
   2  -8   1    0.88    3.33
  -2  -8  -1    0.51    3.18
   2   8   1    2.77    3.11
   2  -8   1    6.90    3.97
   2   8   1    4.82    4.01
  -2  -8  -1   -1.99    3.45
  -2  -8  -1    0.62    3.73
   2   8   1    6.17    4.09
   2  -8   1   -1.49    3.46
   2  -8   1   -1.92    1.96
  -2  -8  -2   44.82    5.20
  -2   8  -2   40.88    3.50
   2  -8   2   48.89    5.50
   2  -8   2   41.85    5.21
   2   8   2   31.46    5.35
   2   8   2   53.18    5.95
   2   8   2   51.50    5.09
  -2  -8  -2   52.96    5.64
   2  -8   2   49.77    3.17
   2  -8   2   47.11    4.91
  -2   8  -2   39.51    5.04
   2  -8   2   47.51    5.62
   2  -8   2   56.53    5.74
  -2   8  -2   48.69    3.81
  -2  -8  -2   44.12    6.80
   2   8   2   62.44    5.65
  -2  -8  -2   50.58    5.04
  -2  -8  -2   39.82    4.91
  -2  -8  -3  115.11    7.28
   2  -8   3  134.76    8.40
   2   8   3  121.04    7.95
  -2  -8  -3  140.92    7.76
   2  -8   3  121.92    7.89
   2  -8   3  118.53    7.87
  -2  -8  -3  137.62    8.38
   2   8   3  123.35    8.17
   2   8   3  124.99    8.62
   2  -8   3  132.49    7.82
   2   8   3  126.82    9.24
  -2   8  -3  117.83    7.43
  -2  -8  -4    1.05    3.40
  -2  -8  -4    2.73    4.29
   2  -8   4    5.70    4.10
   2   8   4   -0.02    4.64
   2   8   4   -3.09    4.57
   2  -8   4   -6.85    3.67
  -2  -8  -4   -1.22    3.34
   2  -8   4    2.02    3.72
  -2   8  -4   -1.37    3.45
   2  -8   5   45.07    5.63
  -2  -8  -5   48.13    6.26
   2   8   5   58.10    7.59
   2   8   5   47.05    6.62
   2  -8   6   -2.08    3.89
   2   8   6    7.52    5.23
   2   8   6    2.20    5.94
  -2  -8  -6    4.03    4.45
   2   8   7    0.82    5.29
   2  -8   7   -1.85    4.15
   2   8   7    0.41    6.19
   2   8   8    6.26    6.51
   2  -8   8    0.50    4.41
   2   8   8    3.13    5.65
   2   8   9    7.85    5.83
   2   8   9    3.39    6.25
  -2  -9   8    4.63    4.30
  -2   9   8    1.86    6.03
  -2   9   8    3.29    5.49
  -2  -9   7   29.93    5.40
  -2   9   7   33.88    7.24
  -2   9   7   23.55    6.43
  -2  -9   7   40.72    5.22
  -2  -9   6    3.44    4.08
  -2  -9   6    3.60    4.19
  -2   9   6    8.46    5.22
  -2   9   6   -2.31    5.89
   2  -9  -5   10.73    4.47
  -2   9   5   19.40    6.37
  -2  -9   5   15.34    4.53
  -2   9   5   14.49    5.44
  -2  -9   5   21.95    4.71
  -2  -9   4    6.67    4.21
  -2   9   4   21.87    5.64
   2  -9  -4   16.52    3.34
   2  -9  -4   10.01    4.52
  -2   9   4   17.94    5.29
  -2  -9   4   18.67    4.62
   2  -9  -4   14.96    3.38
  -2  -9   4    9.78    4.60
  -2  -9   3    0.16    4.03
  -2  -9   3    2.50    3.72
  -2   9   3    4.79    4.77
  -2  -9   3   -7.16    3.43
  -2   9   3    1.70    4.62
   2  -9  -3    5.47    3.52
   2  -9  -3    3.70    4.32
   2  -9  -3    0.53    3.74
   2   9  -3   -2.59    3.54
  -2   9   2    1.04    4.74
   2  -9  -2   -0.53    3.98
  -2   9   2    3.87    4.47
  -2  -9   2   -1.71    3.78
   2  -9  -2   -2.36    4.40
   2  -9  -2   -2.79    3.78
  -2  -9   2    1.79    3.36
   2  -9  -2    3.54    3.59
  -2  -9   2    2.25    3.99
   2   9  -2   -1.00    3.55
  -2   9   2   -0.57    3.89
  -2   9   2   -0.51    3.47
  -2  -9   2    1.42    3.27
  -2  -9   1    3.43    3.86
   2  -9  -1    1.90    4.14
   2  -9  -1   -4.58    3.37
  -2  -9   1   -4.36    3.79
   2  -9  -1   -6.18    3.43
  -2   9   1    4.51    4.51
  -2   9   1   -1.87    3.38
  -2   9   1    0.60    3.94
  -2   9   1    0.98    4.40
   2  -9  -1    1.55    3.56
   2   9  -1    1.83    2.87
   2   9  -1   -0.60    3.80
  -2  -9   1    1.40    3.40
  -2  -9   1   -2.85    3.66
   2   9  -1   -0.47    2.62
  -2  -9   1   -0.36    3.26
   2  -9  -1   -1.33    3.82
   2   9   0    3.33    4.20
  -2  -9   0    5.93    4.32
  -2   9   0    1.74    3.42
   2  -9   0    1.60    3.41
  -2   9   0    1.37    3.33
  -2  -9   0   11.17    4.22
  -2  -9   0    4.12    4.17
  -2   9   0    7.71    4.01
   2   9   0    3.33    3.57
   2  -9   0    0.74    3.36
   2   9   0    6.47    3.55
  -2   9   0    1.10    4.38
   2  -9   0    2.21    3.81
   2   9   0   11.90    3.44
   2  -9   0    5.78    3.45
  -2  -9   0    3.48    3.64
  -2  -9   0    0.77    3.14
   2  -9   0    1.82    4.14
   2  -9   1   12.82    3.20
   2  -9   1   11.38    4.09
   2   9   1    9.38    4.69
  -2  -9  -1    7.63    3.91
   2  -9   1    3.83    4.20
   2   9   1   16.30    3.91
  -2  -9  -1   11.15    4.41
  -2  -9  -1    7.90    4.25
  -2   9  -1   11.29    4.01
   2   9   1   10.35    4.29
  -2   9  -1   11.45    4.54
  -2  -9  -1    4.63    3.99
  -2  -9  -1   -0.52    5.32
   2  -9   1    5.98    4.47
   2  -9   1   12.12    4.20
   2   9   1    6.59    4.22
  -2   9  -2    9.36    2.72
   2   9   2    1.54    4.53
   2  -9   2   -4.11    4.22
   2   9   2    9.78    3.86
  -2   9  -2    1.13    4.00
   2  -9   2    5.93    4.22
  -2  -9  -2    5.55    4.30
  -2   9  -2    3.63    2.92
   2   9   2    5.95    4.48
   2   9   2    2.53    4.23
  -2  -9  -2    4.38    3.90
  -2  -9  -2    3.98    4.41
  -2  -9  -2    3.71    3.84
   2  -9   2    1.08    3.46
   2  -9   2    6.38    2.02
   2  -9   2    4.56    4.02
   2   9   3   -3.97    4.35
   2   9   3    8.01    4.36
   2  -9   3    3.14    4.07
  -2  -9  -3   -0.04    4.19
  -2  -9  -3   -1.33    3.74
   2   9   3    1.64    4.76
  -2   9  -3    4.26    3.97
   2  -9   3    0.58    3.96
  -2  -9  -3    5.97    4.44
  -2  -9  -4   84.53    6.43
  -2  -9  -4   71.86    7.22
  -2   9  -4   71.69    6.44
   2   9   4   78.71    8.35
   2  -9   4   85.09    7.26
   2  -9   4   98.99    7.64
   2   9   4   82.70    8.06
   2   9   5   24.05    6.05
   2  -9   5   13.86    4.76
  -2  -9  -5   15.20    5.27
   2  -9   5   10.53    4.66
   2   9   5    9.37    5.88
  -2  -9  -5   18.92    2.88
  -2  -9  -5   15.75    3.18
   2  -9   6    1.31    4.38
   2   9   6   -1.97    5.99
   2  -9   6   -1.96    4.21
   2   9   6    2.14    5.20
   2   9   7    3.08    6.24
   2   9   7    9.53    5.99
   2  -9   7    2.35    4.60
   2   9   8   -5.67    5.71
  -2  10   8    7.46    6.15
  -2  10   8   -0.10    6.49
  -2 -10   8    1.61    4.44
  -2  10   7    1.80    5.61
  -2 -10   7   -1.87    4.28
  -2 -10   7   12.21    4.58
  -2  10   7    9.90    6.42
  -2 -10   6   -2.36    4.22
  -2  10   6    3.07    5.66
  -2  10   6    2.50    5.98
  -2 -10   6    0.19    4.19
  -2 -10   5   29.91    5.30
  -2  10   5   28.80    7.40
  -2  10   5   25.09    6.31
  -2 -10   5   30.27    5.42
   2 -10  -5   26.33    5.87
  -2 -10   4   19.33    4.99
   2 -10  -4   14.66    3.83
  -2 -10   4   18.93    4.93
  -2  10   4   18.73    6.47
  -2  10   4    7.58    5.42
   2 -10  -4   21.37    5.55
   2 -10  -4   17.35    3.85
  -2 -10   3   58.02    6.20
   2 -10  -3   61.42    5.68
   2 -10  -3   55.24    5.92
  -2  10   3   61.64    7.80
   2  10  -3   66.19    6.24
   2 -10  -3   57.57    6.97
  -2  10   3   45.43    7.29
  -2 -10   3   59.03    6.54
   2  10  -2   16.64    4.69
   2 -10  -2   29.90    4.98
   2 -10  -2   32.37    5.86
   2 -10  -2   27.34    4.98
  -2  10   2   31.98    5.45
  -2 -10   2   29.83    5.33
  -2  10   2   13.44    5.33
  -2  10   2   35.77    6.20
  -2 -10   2   23.55    4.82
   2 -10  -1    3.94    4.55
   2  10  -1    9.50    3.35
  -2 -10   1    5.88    4.61
   2 -10  -1   12.25    4.86
  -2  10   1   17.87    5.78
  -2  10   1   14.42    4.32
   2  10  -1    4.77    3.10
   2  10  -1    3.30    4.35
   2 -10  -1   10.71    4.36
   2 -10  -1   14.51    5.02
  -2  10   1    9.68    4.74
  -2 -10   1   13.89    4.61
   2 -10   0    1.15    3.77
  -2 -10   0    5.69    3.80
   2  10   0   -2.25    4.23
   2 -10   0    2.32    4.45
  -2  10   0   -1.99    4.17
  -2 -10   0    5.51    4.09
   2  10   0    5.01    3.90
  -2 -10   0    3.69    4.52
  -2  10   0    4.26    3.95
   2 -10   0    2.50    3.69
   2 -10   0   -3.15    3.26
   2  10   0   -5.76    3.36
  -2  10   0    3.20    4.77
   2 -10   1   43.12    6.05
  -2  10  -1   33.67    5.88
  -2 -10  -1   40.25    5.58
  -2 -10  -1   50.55    5.78
  -2  10  -1   50.74    5.07
   2 -10   1   46.63    4.84
   2  10   1   51.20    6.38
   2 -10   1   46.01    6.09
  -2  10  -1   44.13    5.25
   2  10   1   52.88    5.34
  -2 -10  -1   49.06    6.53
   2  10   1   41.46    5.73
   2 -10   2   23.09    5.29
  -2 -10  -2   18.86    4.69
  -2  10  -2   16.18    3.40
  -2  10  -2   21.53    5.38
   2 -10   2   15.78    4.64
  -2 -10  -2   25.68    5.52
   2  10   2   18.33    5.76
  -2  10  -2   21.89    3.19
   2  10   2   25.80    5.33
  -2  10  -3   54.62    6.47
   2  10   3   46.39    7.05
  -2 -10  -3   41.96    5.75
   2 -10   3   47.39    6.04
   2 -10   3   46.73    6.14
  -2 -10  -3   45.97    6.06
  -2 -10  -3   47.50    6.46
  -2 -10  -4    5.46    4.22
   2 -10   4    1.13    4.34
   2 -10   4   -0.55    4.62
  -2 -10  -4    6.41    4.30
   2  10   4   -2.51    4.96
  -2 -10  -4    7.50    4.93
   2 -10   5   28.77    5.80
   2 -10   5   32.93    5.91
   2  10   5   22.82    6.68
  -2 -10  -5   24.53    5.82
  -2 -10  -5   32.66    4.12
  -2 -10  -5   22.60    3.86
   2 -10   6   -1.34    4.60
   2 -10   6   -1.12    4.65
   2  10   6   -0.11    5.58
   2 -10   7    2.30    4.87
   2  10   7    8.34    6.10
   2 -10   7    0.22    4.72
   2  10   8    6.28    6.19
   2 -10   8   -9.74    4.81
  -2 -11   8    0.33    4.79
  -2  11   8   -0.61    6.03
  -2  11   7    0.55    6.08
  -2 -11   7   -2.17    4.79
  -2 -11   7   -1.18    4.93
  -2 -11   6   -7.03    4.51
  -2  11   6   -1.77    5.58
  -2 -11   6   -3.84    4.36
   2 -11  -5   -3.40    4.81
  -2 -11   5   -2.07    4.49
  -2  11   5   -1.17    5.47
  -2 -11   5   -1.50    4.48
   2 -11  -4   22.98    4.21
   2 -11  -4    7.22    4.15
  -2 -11   4   20.77    5.51
  -2 -11   4   30.44    5.71
   2 -11  -4   20.64    5.78
  -2  11   4   19.64    6.26
   2 -11  -3   22.22    5.30
   2  11  -3    9.15    4.71
   2 -11  -3   19.37    4.67
  -2 -11   3   23.44    5.65
  -2 -11   3   24.71    5.45
   2 -11  -3   18.72    5.98
  -2  11   3   27.14    6.56
   2 -11  -2    2.50    4.34
  -2  11   2    9.69    5.51
  -2 -11   2    6.50    4.73
  -2 -11   2   -5.11    4.52
   2 -11  -2   -0.53    4.83
   2  11  -2   14.02    4.98
  -2  11   1   16.91    5.24
  -2 -11   1    8.92    5.35
   2 -11  -1   13.30    4.77
   2  11  -1   10.12    3.57
   2 -11  -1   15.59    5.27
   2  11  -1   15.52    5.14
  -2  11   1   15.95    5.90
  -2 -11   1    5.50    4.69
   2 -11  -1   21.55    6.23
   2  11   0   24.21    4.52
   2  11   0   18.82    4.62
  -2  11   0   23.23    5.78
  -2  11   0   19.89    5.33
   2  11   0   19.43    5.61
  -2  11   0   29.53    4.86
   2 -11   0   16.15    5.54
  -2 -11   0   19.26    5.60
  -2 -11   0   33.88    5.70
   2 -11   1    3.42    5.06
  -2  11  -1   -0.31    4.83
  -2  11  -1   -4.41    3.58
   2  11   1   -6.71    4.95
  -2  11  -1    5.56    4.17
   2  11   1   -2.28    4.49
  -2 -11  -1    5.09    4.98
   2 -11   1    3.66    4.23
   2 -11   2    6.34    5.34
  -2 -11  -2   16.72    4.95
  -2  11  -2    4.04    3.08
  -2  11  -2    7.15    5.24
  -2 -11  -2    7.09    5.34
  -2  11  -2    2.79    2.84
   2 -11   2    4.80    4.47
   2  11   2    5.20    5.31
   2  11   2    7.93    4.81
   2 -11   3   14.43    5.33
  -2 -11  -3   26.98    5.23
   2  11   3   17.64    6.52
   2 -11   3   22.69    5.67
  -2  11  -3   23.37    5.36
  -2 -11  -3   19.28    5.67
  -2 -11  -4    4.03    4.56
  -2 -11  -4    1.73    4.93
   2 -11   4    2.67    4.93
   2  11   4    5.56    6.04
  -2 -11  -4    4.86    5.61
   2 -11   4    9.69    5.21
  -2 -11  -5    6.60    4.04
   2  11   5   -2.86    5.95
   2 -11   5    8.56    5.14
  -2 -11  -5   -0.56    5.22
  -2 -11  -5   -3.29    3.76
   2 -11   5   -2.06    4.94
   2 -11   6    2.25    5.38
   2  11   6    4.78    6.49
   2 -11   6   11.79    5.98
   2 -11   7   -0.15    5.08
   2 -11   7   -3.81    5.13
   2  11   7   -6.25    6.03
  -2  12   7    0.54    6.38
  -2 -12   7   -2.12    5.09
  -2  12   6   26.65    7.62
  -2 -12   6   30.67    6.05
  -2 -12   6   11.75    5.84
  -2  12   5    0.35    5.95
  -2 -12   5   -0.90    4.96
   2 -12  -5    1.33    5.02
  -2 -12   5    7.15    5.12
  -2 -12   4   -4.67    4.50
   2 -12  -4   -3.20    5.28
  -2  12   4   -7.83    5.46
  -2 -12   4   -1.42    5.05
   2 -12  -4   -0.62    4.04
   2 -12  -4    3.08    4.41
  -2 -12   3   13.02    5.68
   2 -12  -3    9.67    4.67
  -2  12   3    3.82    6.11
   2 -12  -3   13.27    5.59
  -2 -12   3    1.93    4.97
   2 -12  -2   44.84    6.48
   2 -12  -2   43.68    7.07
   2  12  -2   52.90    6.95
  -2 -12   2   43.36    6.64
  -2  12   2   44.80    7.58
  -2 -12   2   56.44    7.31
  -2  12   1   -0.51    5.48
  -2 -12   1    4.49    4.77
   2  12  -1    2.07    3.36
   2 -12  -1   -6.19    5.54
  -2  12   1   -7.77    4.70
  -2 -12   1   -8.11    4.58
   2  12  -1    6.96    5.38
   2  12   0   -5.59    5.05
  -2 -12   0    0.64    5.46
  -2  12   0   10.22    5.27
   2  12   0   -6.80    3.66
   2  12   0   -0.21    4.36
   2 -12   0    4.25    5.35
  -2  12   0    0.02    5.38
   2  12   1   22.20    6.67
   2 -12   1   43.59    6.86
   2  12   1   24.20    5.78
  -2  12  -1   34.88    5.22
  -2  12  -1   21.97    6.16
  -2  12  -1   19.95    4.73
  -2 -12  -1   25.59    6.41
  -2  12  -2    3.17    3.00
   2  12   2   -2.94    5.74
   2 -12   2   -4.22    4.47
  -2  12  -2   -2.85    5.28
   2 -12   2   -1.14    5.19
  -2 -12  -2    3.59    5.65
  -2  12  -2    2.14    2.72
  -2 -12  -3   14.29    5.54
   2  12   3    9.48    6.29
   2 -12   3   11.06    5.42
  -2  12  -3   15.44    5.46
  -2 -12  -3   15.41    5.96
   2 -12   3   10.86    5.80
   2 -12   4    6.70    5.37
   2  12   4    5.14    6.38
  -2 -12  -4    7.50    5.57
  -2 -12  -4    4.20    4.94
   2 -12   4    2.12    5.64
   2 -12   5    8.22    5.55
  -2 -12  -5   -2.65    5.33
  -2 -12  -5    0.31    4.21
   2  12   5    5.55    6.29
  -2 -12  -5   -0.22    4.23
   2 -12   5    1.34    5.37
   2 -12   6   -5.40    5.35
   2 -12   6   -0.48    5.40
   2  12   6   -2.02    6.58
   2 -12   7    1.41    5.56
   2 -12   7    4.75    5.73
   2  12   7    3.61    6.80
  -2 -13   6   -4.09    5.33
  -2  13   6   -1.70    6.83
  -2 -13   6   -6.92    5.29
  -2  13   5    6.60    6.74
  -2 -13   5    3.22    5.39
  -2 -13   5    4.94    5.48
   2 -13  -4    5.25    4.57
  -2  13   4   -0.33    6.21
   2 -13  -4   -3.08    4.55
   2 -13  -4   -0.98    5.72
  -2 -13   4   -3.49    5.18
  -2 -13   4    5.78    5.48
   2 -13  -3   -7.35    4.33
  -2 -13   3    5.73    5.51
   2 -13  -3    9.15    5.95
  -2  13   3    2.65    6.39
  -2 -13   3    4.97    5.64
  -2 -13   2   -1.21    5.00
   2  13  -2   -3.23    4.92
   2 -13  -2    0.28    4.98
   2 -13  -2    0.26    5.62
  -2  13   2   -5.14    5.99
  -2 -13   2   -4.61    5.28
  -2  13   1   -1.06    6.05
   2  13  -1   -0.99    3.37
  -2  13   1    5.38    5.48
  -2 -13   1   -6.18    4.84
   2  13  -1    6.82    5.58
   2 -13  -1    3.45    5.64
   2  13  -1    3.89    3.46
   2  13   0   -3.89    4.34
   2 -13   0   -4.83    5.26
  -2 -13   0   -4.64    5.19
  -2  13   0   -6.43    5.26
  -2  13   0    3.20    5.19
   2  13   0   -3.99    3.88
   2  13   0    7.02    5.96
   2 -13   1    0.12    6.03
  -2 -13  -1    4.66    5.88
  -2  13  -1   -3.04    4.06
  -2  13  -1   -0.58    4.54
   2  13   1    0.85    4.90
   2  13   1    2.90    5.63
  -2  13  -1   -9.03    5.03
   2 -13   2   -1.51    5.60
  -2  13  -2    1.75    2.36
  -2 -13  -2    5.29    5.97
   2  13   2    0.06    6.27
  -2  13  -2   -1.12    5.68
   2  13   3   15.22    6.80
  -2 -13  -3  -13.17    4.86
  -2 -13  -3    9.36    6.01
   2 -13   3   11.39    6.41
  -2 -13  -4    2.66    5.98
   2 -13   4    6.31    5.35
  -2 -13  -4    0.78    4.92
   2 -13   4   -0.90    5.70
   2  13   4   -3.75    6.21
  -2 -13  -5   -1.42    5.83
   2 -13   5    0.72    5.35
   2  13   5    5.79    6.89
  -2 -13  -5   -6.76    4.45
   2 -13   5   -0.38    5.92
   2  13   6    0.89    6.91
   2 -13   6    5.24    5.75
   2 -13   6   -6.75    5.70
  -2 -14   5   11.16    6.13
  -2  14   5    3.96    7.17
  -2 -14   5    3.22    5.88
  -2 -14   4    9.51    6.21
   2 -14  -4    7.54    4.83
  -2 -14   4   22.25    6.66
   2 -14  -4    2.27    6.37
  -2  14   4   17.97    7.44
  -2  14   3   16.30    7.12
   2 -14  -3   17.17    5.67
  -2 -14   3   23.99    6.92
   2 -14  -3   20.01    7.29
   2 -14  -2    1.97    6.22
  -2 -14   2   13.86    6.36
  -2  14   2   17.66    7.36
   2  14  -1    6.61    3.35
  -2 -14   1   12.95    6.55
   2  14  -1    5.11    6.14
   2  14  -1   11.28    3.46
  -2  14   1   -0.16    6.41
   2 -14  -1   15.87    6.83
  -2  14   0   -1.31    5.35
  -2  14   0    8.09    6.39
   2  14   0    8.91    4.95
   2 -14   0    2.36    6.24
  -2 -14   0   -6.71    5.55
   2  14   0    1.92    5.84
   2  14   1   -7.91    5.64
   2 -14   1    5.35    6.33
  -2  14  -1   11.51    6.74
  -2  14  -1   -0.57    4.35
  -2 -14  -1    0.27    6.09
  -2  14  -1    4.35    4.44
   2  14   1   -2.87    5.20
  -2  14  -2   -4.20    5.84
   2 -14   2    1.67    6.31
   2  14   2    8.38    6.46
  -2 -14  -2    1.71    6.18
   2 -14   3   -5.49    5.89
  -2 -14  -3    1.16    6.02
   2  14   3    1.08    6.57
   2  14   4    3.32    7.29
   2 -14   4    1.68    6.63
  -2 -14  -4   -4.72    5.86
  -2 -14  -4    6.87    5.41
  -2 -14  -5   -3.19    5.70
   2  14   5    9.50    7.25
   2 -14   5    3.14    6.11
  -2 -15   4    2.81    5.96
  -2  15   4   -4.20    7.08
   2 -15  -4    6.00    6.50
   2 -15  -3   -0.15    5.85
  -2  15   3    2.51    7.40
   2 -15  -3   -9.88    5.81
  -2 -15   3    1.01    6.18
   2 -15  -2   -3.53    6.44
  -2  15   2   -3.12    6.82
  -2 -15   2    4.50    6.26
   2  15  -1    1.32    6.07
  -2 -15   1    0.49    6.25
  -2  15   1   -4.52    6.68
   2 -15  -1   -0.64    6.56
  -2  15   0   -6.98    6.06
  -2  15   0    9.70    5.78
   2 -15   0   -4.82    6.48
   2  15   0   -4.59    4.46
   2  15   0   -8.23    6.20
  -2 -15   0    9.27    6.64
  -2  15  -1    4.48    6.62
   2  15   1   -1.95    6.71
  -2  15  -1    1.99    4.56
  -2 -15  -1   13.74    7.09
   2  15   1   -0.04    5.62
   2 -15   1   -5.27    6.18
  -2  15  -1   -5.33    4.06
   2  15   2   -0.76    6.93
   2 -15   2   10.76    7.38
  -2 -15  -2   -5.53    6.25
   2  15   3   11.67    7.88
  -2 -15  -3   -3.58    6.14
   2 -15   3   -0.83    6.56
   2  15   4    8.88    7.88
  -2 -15  -4   14.90    7.35
   2 -15   4   13.11    7.22
  -2 -16   3   12.86    7.05
  -2  16   3    9.26    8.37
   2 -16  -3    9.28    7.55
  -2 -16   2    3.23    6.76
   2 -16  -2   21.35    8.16
  -2  16   2   -0.40    7.24
  -2  16   1   15.00    8.23
   2 -16  -1    8.14    7.33
  -2 -16   1    3.62    6.99
   2  16   0    6.54    6.87
  -2  16   0    7.25    7.07
   2 -16   0   -6.44    6.58
  -2 -16   0  -12.20    6.08
  -2 -16  -1   14.94    7.73
   2  16   1    8.07    7.21
   2 -16   1   -1.24    6.83
  -2  16  -1    5.99    7.26
   2  16   2   14.98    8.15
   2 -16   2   21.58    7.93
  -2 -16  -2   25.21    8.32
  -2 -16  -3   -4.79    6.40
   2  16   3   12.34    8.01
   2 -16   3    1.25    7.09
   3   0 -10    2.35    6.85
  -3   0  10   -1.44    3.51
  -3   0   9   -4.77    3.34
  -3   0   9    3.76    3.34
   3   0  -9    2.61    6.41
  -3   0   8    5.60    3.00
  -3   0   8    1.16    6.42
   3   0  -8    5.01    5.91
  -3   0   8    3.52    2.89
  -3   0   7    1.69    2.46
  -3   0   7    0.02    2.36
  -3   0   7   -0.36    5.52
   3   0  -7   -2.03    4.98
  -3   0   6  113.35    4.95
  -3   0   6  105.80    4.86
   3   0  -6   91.44    8.27
  -3   0   6  112.80    4.81
  -3   0   6  114.32    9.90
  -3   0   6  105.85    4.68
  -3   0   5    1.97    1.49
  -3   0   5    0.28    1.51
   3   0  -5   -2.34    3.75
  -3   0   5    3.51    4.10
  -3   0   4  165.71    5.86
  -3   0   4  158.36    5.88
   3   0  -4  160.36    8.83
  -3   0   4  174.70   10.62
  -3   0   3   -0.49    1.36
  -3   0   3    0.61    1.28
   3   0  -3    0.75    2.97
   3   0  -2 2398.43   73.70
  -3   0   2 2359.60   73.28
   3   0  -2 2345.81   76.62
  -3   0   2 2335.33   73.42
  -3   0   1    0.56    1.78
   3   0  -1   -2.33    1.65
   3   0  -1   -0.87    1.41
   3   0  -1   -1.44    1.33
   3   0  -1    0.13    1.65
  -3   0   1   -1.34    1.98
  -3   0   1    3.77    1.80
  -3   0   0    4.74    1.93
   3   0   0    2.76    1.84
  -3   0   0    3.95    2.35
  -3   0   0    2.88    2.30
  -3   0   0    3.33    2.18
  -3   0   0    4.72    2.00
   3   0   0    6.14    2.13
   3   0   0    4.07    2.05
   3   0   0    0.11    0.56
  -3   0   0    1.38    2.09
   3   0   0    3.71    1.91
   3   0   0    1.06    1.90
   3   0   1   -1.30    2.23
  -3   0  -1   -1.49    2.36
   3   0   1   -0.33    2.44
   3   0   1   -0.37    1.40
   3   0   1   -0.91    2.61
  -3   0  -1   -1.19    2.43
  -3   0  -1    3.94    2.22
  -3   0  -1    0.57    2.31
  -3   0  -1   -3.18    2.31
   3   0   1   -2.00    2.37
  -3   0  -1    0.19    1.52
   3   0   1   -0.01    2.30
  -3   0  -2   15.23    2.34
   3   0   2   10.47    2.54
  -3   0  -2    7.18    2.59
   3   0   2    5.29    2.52
   3   0   2   11.27    3.17
   3   0   2   14.37    2.78
   3   0   2    9.42    2.95
  -3   0  -2   14.55    2.86
   3   0   2   10.71    2.50
  -3   0  -2    8.14    2.08
  -3   0  -3   -1.07    2.61
   3   0   3   -3.06    2.57
  -3   0  -3    0.43    2.59
   3   0   3    2.11    3.03
   3   0   3    0.09    2.88
   3   0   3    0.36    2.39
   3   0   3   -1.31    2.78
  -3   0  -3    1.83    2.53
   3   0   3   -3.17    2.34
  -3   0  -3    0.73    3.40
   3   0   4   13.86    3.34
   3   0   4   14.01    3.12
  -3   0  -4   15.00    3.17
  -3   0  -4   11.41    4.21
   3   0   4   13.95    3.38
   3   0   4   15.72    2.88
  -3   0  -4   12.83    2.92
   3   0   5    3.43    2.93
  -3   0  -5    2.88    2.83
  -3   0  -5   -1.79    3.12
  -3   0  -5    2.18    4.18
   3   0   5    1.25    3.01
   3   0   5   -0.57    3.19
  -3   0  -6   22.69    3.57
   3   0   6   27.16    4.22
  -3   0  -6   24.87    4.97
  -3   0  -6   27.59    5.98
   3   0   6   21.95    4.59
   3   0   7    2.58    4.17
   3   0   7   -2.12    3.76
   3   0   7   -3.58    3.52
  -3   0  -7    5.57    4.66
  -3   0  -8   36.00    6.73
   3   0   8   38.92    6.06
   3   0   8   55.81    5.60
   3   0   9    6.56    4.19
   3   0   9   -3.87    4.68
   3   0  10   34.13    6.52
   3   1 -10   -0.50    7.42
  -3  -1  10    1.07    3.55
  -3   1  10    0.11    3.77
  -3  -1  10    5.74    3.96
   3  -1 -10    2.81    7.17
   3   1  -9   -2.73    6.48
   3  -1  -9    3.26    6.45
  -3  -1   9   -1.73    3.09
  -3   1   9   -1.07    3.64
  -3  -1   9    3.55    3.15
  -3   1   9   -4.93    3.43
  -3  -1   8   11.57    6.54
  -3   1   8    4.95    3.22
  -3  -1   8    7.33    2.87
   3   1  -8    1.68    6.39
   3  -1  -8    5.48    5.93
  -3  -1   8    9.75    2.82
  -3   1   8   16.81    7.27
  -3   1   8   11.97    3.46
  -3  -1   7   -1.49    1.29
  -3  -1   7   -3.43    2.01
  -3   1   7   -2.01    2.76
  -3   1   7   -0.73    2.17
  -3   1   7    1.73    5.84
   3   1  -7    2.04    5.31
  -3  -1   7    3.41    4.97
   3  -1  -7   -0.64    5.06
  -3  -1   7   -1.98    1.99
  -3   1   7    1.02    2.70
  -3  -1   6    2.53    4.24
   3   1  -6    5.47    5.15
  -3   1   6    4.29    2.22
  -3   1   6    3.59    2.29
  -3   1   6    8.60    2.65
  -3   1   6   -0.75    5.00
   3  -1  -6   -5.98    4.31
  -3  -1   6    4.10    1.22
  -3  -1   5   70.09    7.15
  -3   1   5   81.45    4.18
  -3   1   5   66.29    7.44
  -3   1   5   75.60    4.14
  -3   1   5   77.60    4.05
  -3   1   5   79.76    3.88
   3  -1  -5   72.72    6.66
   3   1  -5   73.38    6.79
   3   1  -4  230.23   10.65
  -3   1   4  220.24    7.90
  -3   1   4  221.20    7.88
  -3  -1   4  224.13   12.30
  -3   1   4  231.51   12.60
  -3   1   4  213.85    8.04
  -3   1   4  211.03    7.99
  -3   1   3    6.61    4.13
  -3   1   3   11.81    1.77
  -3   1   3    8.51    2.03
  -3   1   3    9.45    1.94
   3   1  -3   17.26    3.78
   3  -1  -3    8.91    1.66
  -3   1   3    9.21    1.70
  -3  -1   2   54.39    2.78
  -3   1   2   50.20    3.18
  -3   1   2   49.91    3.33
  -3   1   2   49.06    3.08
   3  -1  -2   48.66    3.13
  -3  -1   2   53.25    2.70
   3   1  -2   53.17    4.34
   3  -1  -2   50.75    3.17
  -3   1   2   55.53    3.21
  -3   1   1   37.79    2.90
   3  -1  -1   34.96    2.53
   3   1  -1   34.36    2.25
  -3  -1   1   31.78    3.09
   3   1  -1   36.09    3.10
  -3   1   1   34.30    2.65
  -3  -1   1   32.29    2.69
   3  -1  -1   33.90    2.79
  -3   1   1   41.49    2.98
   3   1  -1   34.43    2.70
  -3   1   1   34.87    2.86
  -3  -1   1   31.57    2.67
  -3  -1   1   33.18    2.43
  -3   1   1   35.01    2.80
   3  -1  -1   35.67    2.65
   3  -1  -1   33.52    2.76
  -3  -1   1   34.87    2.63
  -3   1   0    4.77    2.34
  -3  -1   0    2.59    1.72
  -3  -1   0    1.32    2.09
  -3  -1   0    3.87    2.43
   3  -1   0    1.43    1.80
  -3   1   0    2.93    2.11
  -3  -1   0    5.17    2.24
  -3   1   0    6.94    2.57
   3   1   0    1.46    1.84
  -3   1   0   -1.12    1.09
  -3   1   0    4.45    2.19
   3  -1   0    4.52    2.30
  -3  -1   0    2.86    2.47
   3   1   0    3.42    1.91
   3  -1   0    5.45    2.17
   3   1   0    1.94    2.10
   3   1   0   -0.25    1.04
   3  -1   0    0.30    2.13
   3  -1   0    6.70    2.44
   3   1   0    9.14    2.16
  -3  -1   0    2.43    2.01
   3   1   0    2.87    2.46
  -3  -1   0    2.74    1.83
   3  -1   1  104.84    5.44
   3  -1   1  102.85    5.17
   3   1   1  109.01    5.47
  -3  -1  -1   97.94    5.24
   3   1   1   93.74    5.32
  -3  -1  -1   99.98    5.23
  -3   1  -1  102.47    5.13
   3   1   1   92.02    5.60
  -3  -1  -1   94.54    5.33
  -3   1  -1  104.82    5.15
  -3   1  -1  108.40    5.20
   3   1   1  100.88    5.08
  -3  -1  -1   94.73    5.02
   3  -1   1  103.36    5.41
   3  -1   1   96.60    5.09
  -3  -1  -1   98.22    5.11
  -3   1  -1   97.96    4.90
  -3   1  -1  109.99    5.09
  -3  -1  -1   99.24    5.26
   3  -1   1   99.27    5.01
   3   1   1  100.09    5.43
  -3   1  -2   12.10    2.76
  -3  -1  -2   10.89    2.40
   3   1   2    6.86    2.95
   3  -1   2    5.49    2.55
  -3  -1  -2    6.00    2.39
   3  -1   2    8.86    2.23
   3   1   2   17.66    3.24
  -3   1  -2    8.69    2.17
   3  -1   2    3.82    2.58
   3   1   2    6.40    2.83
   3   1   2    5.51    2.42
   3   1   2    8.26    2.62
   3   1   2    7.73    3.08
   3  -1   2   12.59    2.88
  -3   1  -2    7.98    2.05
  -3   1  -2   10.29    2.93
  -3  -1  -2    9.51    2.83
   3  -1   2   11.40    2.58
   3  -1   2    5.64    2.43
   3  -1   2    5.01    2.80
  -3  -1  -2   11.50    2.77
   3  -1   3   28.41    3.11
   3   1   3   37.54    3.47
   3  -1   3   33.15    3.70
   3  -1   3   31.32    3.71
   3   1   3   34.47    3.85
   3  -1   3   40.55    3.48
   3   1   3   32.65    3.94
  -3  -1  -3   35.52    3.80
  -3  -1  -3   32.87    2.27
   3   1   3   29.71    3.42
  -3   1  -3   31.54    4.31
   3  -1   3   31.63    3.76
   3  -1   3   31.60    3.60
  -3  -1  -3   30.25    3.41
  -3  -1  -3   28.14    4.81
   3   1   3   37.41    3.91
  -3  -1  -3   32.77    3.49
  -3   1  -3   33.01    3.61
  -3  -1  -4   22.20    4.90
  -3   1  -4   24.88    3.41
  -3  -1  -4   23.17    3.47
  -3  -1  -4   18.07    3.49
   3  -1   4   19.10    3.34
  -3   1  -4   20.49    3.52
   3   1   4   22.31    3.72
   3   1   4   24.40    3.28
   3   1   4   26.41    3.78
   3  -1   4   31.76    3.07
   3  -1   4   24.31    3.64
   3   1   4   28.68    3.66
   3  -1   4   27.40    3.48
  -3   1  -4   22.85    4.31
   3  -1   5    4.11    3.03
   3  -1   5   -1.29    2.79
   3  -1   5   -4.36    3.10
   3   1   5    1.71    3.05
  -3   1  -5   -2.08    3.69
  -3  -1  -5   -0.83    3.15
  -3   1  -5    6.64    3.46
   3   1   5    4.31    3.31
  -3   1  -5   -0.32    2.76
  -3  -1  -5    7.48    4.62
   3   1   5   -1.88    3.19
  -3  -1  -5    3.22    2.93
  -3   1  -6   12.10    4.35
   3   1   6    6.95    4.21
   3   1   6    7.12    3.78
   3  -1   6    9.79    3.53
   3  -1   6    9.90    4.09
  -3   1  -6   11.12    4.95
   3  -1   6    9.64    3.75
   3   1   6   11.45    3.87
  -3  -1  -6   11.40    4.20
  -3  -1  -6   14.66    3.33
   3  -1   7    0.59    3.84
   3   1   7    6.57    4.58
   3   1   7   -0.95    3.64
   3  -1   7   -2.01    3.44
   3  -1   7    3.67    3.90
  -3  -1  -7    5.37    4.50
  -3   1  -7    4.07    4.65
   3  -1   8   15.94    4.88
   3  -1   8   23.92    4.55
  -3  -1  -8   20.35    5.89
   3   1   8   21.13    5.59
   3  -1   9   -6.17    3.78
   3   1   9   -4.97    3.98
   3  -1   9    1.98    4.87
   3   1   9   -7.21    4.76
   3  -1  10   -0.48    5.10
   3   1  10    1.60    5.17
  -3   2  10   -1.22    4.16
  -3  -2  10    2.09    3.37
  -3  -2  10    9.19    3.84
   3  -2 -10   12.57    7.82
   3  -2  -9    2.12    6.32
   3   2  -9    5.27    7.08
  -3  -2   9    3.12    3.10
  -3  -2   9    3.50    3.02
  -3   2   9    4.61    3.93
   3   2  -8   -1.16    6.00
  -3   2   8    0.67    2.86
   3  -2  -8    7.74    5.95
  -3  -2   8    4.06    2.54
  -3   2   8    6.35    3.66
  -3  -2   8   -0.70    5.16
  -3  -2   8    4.32    2.59
  -3   2   8    6.95    3.77
  -3   2   7    7.87    2.92
  -3  -2   7    6.27    1.97
   3   2  -7    7.29    5.71
   3  -2  -7    9.34    5.50
  -3   2   7    6.70    3.35
  -3  -2   7    4.78    4.80
  -3   2   7    8.52    3.28
  -3   2   7    8.00    6.38
  -3   2   6    3.38    2.64
  -3   2   6   10.86    3.14
  -3   2   6    8.16    5.70
  -3   2   6   11.72    2.89
  -3  -2   6   -1.35    4.11
   3   2  -6    8.50    5.05
   3  -2  -6    6.41    5.16
   3   2  -5    7.87    4.39
  -3   2   5   -0.55    4.59
  -3   2   5    4.15    2.29
   3  -2  -5    4.56    1.54
  -3  -2   5   -0.37    3.29
  -3   2   5    5.16    2.39
  -3   2   5    6.87    2.80
  -3   2   5    6.37    2.52
  -3   2   4  126.40    5.88
  -3   2   4  129.43    5.78
  -3   2   4  133.12    9.39
  -3   2   4  127.27    5.92
   3   2  -4  117.70    7.90
  -3   2   4  120.65    5.84
  -3  -2   3   50.64    2.49
  -3   2   3   54.89    3.99
  -3   2   3   52.73    3.68
   3  -2  -3   52.88    3.48
  -3   2   3   61.52    6.07
  -3   2   3   58.52    3.97
   3   2  -3   57.26    5.17
  -3   2   3   48.98    3.91
  -3  -2   3   51.59    2.56
  -3   2   2  183.12    7.46
   3  -2  -2  191.33    7.40
  -3  -2   2  190.27    6.79
  -3   2   2  186.20    6.93
   3   2  -2  190.47    6.49
   3  -2  -2  188.40    6.99
  -3   2   2  191.97    7.52
  -3   2   2  186.47    6.89
  -3   2   2  186.05    7.47
  -3   2   2  175.17   10.24
  -3  -2   2  187.76    6.56
   3   2  -2  189.27    8.36
  -3  -2   2  180.28    6.73
  -3  -2   2  189.60    6.53
  -3   2   2  187.80    7.46
   3  -2  -1  258.31    9.38
  -3  -2   1  255.61    9.05
   3  -2  -1  242.74    9.31
   3   2  -1  256.23    9.04
  -3   2   1  253.96    9.36
  -3  -2   1  239.80    9.69
  -3   2   1  261.26    9.36
  -3   2   1  258.43    9.55
  -3  -2   1  253.03    8.70
   3  -2  -1  248.68    9.06
   3  -2  -1  256.81    9.08
   3  -2  -1  252.95    9.43
   3   2  -1  254.67    9.07
  -3  -2   1  247.59    9.10
  -3   2   1  257.03    9.61
   3   2  -1  257.63    8.89
   3  -2  -1  239.37    9.38
  -3  -2   1  255.17    9.14
  -3  -2   1  249.27    9.24
  -3   2   1  247.09    9.35
  -3  -2   1  257.16    8.73
  -3   2   1  262.22    9.29
  -3  -2   0   41.07    3.40
  -3  -2   0   40.76    3.41
   3  -2   0   33.88    3.02
   3  -2   0   47.84    3.59
  -3  -2   0   42.11    3.10
   3   2   0   38.11    2.91
   3   2   0   37.36    3.27
   3  -2   0   45.38    3.51
  -3   2   0   33.74    3.06
  -3   2   0   35.93    3.30
  -3  -2   0   42.96    3.41
  -3  -2   0   41.61    3.50
   3   2   0   31.01    3.35
   3   2   0   45.01    3.33
  -3   2   0   31.28    3.45
  -3  -2   0   39.22    3.25
   3  -2   0   41.67    3.46
   3   2   0   37.60    3.15
   3  -2   0   44.34    3.33
  -3   2   0   42.19    3.44
  -3  -2  -1   42.99    3.74
   3  -2   1   54.33    4.17
   3  -2   1   51.81    4.15
  -3  -2  -1   50.65    4.09
  -3   2  -1   45.83    3.88
  -3   2  -1   46.79    3.60
   3  -2   1   46.63    3.97
  -3  -2  -1   50.50    4.11
   3  -2   1   54.07    4.08
   3   2   1   53.43    3.72
  -3  -2  -1   48.03    3.77
   3   2   1   51.61    3.88
  -3   2  -1   56.92    4.18
   3   2   1   45.05    3.95
   3  -2   1   51.08    3.70
   3   2   1   57.26    4.18
  -3  -2  -1   46.89    3.90
   3   2   1   52.44    4.16
   3   2   2  244.12    9.67
   3   2   2  250.38   10.19
  -3   2  -2  256.34    9.81
  -3   2  -2  252.64   10.93
  -3   2  -2  244.79    8.97
  -3  -2  -2  243.03    9.85
  -3   2  -2  249.96    9.70
   3  -2   2  247.61    9.76
  -3  -2  -2  258.48    9.57
   3  -2   2  246.01    9.47
   3  -2   2  243.33    9.93
   3  -2   2  245.28    9.69
   3   2   2  247.27    9.84
  -3  -2  -2  242.46    9.88
  -3   2  -2  253.59    9.07
   3  -2   2  251.79    9.81
   3   2   2  234.02    9.88
  -3  -2  -2  247.74    9.54
   3  -2   2  250.76    9.94
   3   2   2  256.78   10.16
   3  -2   2  247.38    9.50
   3  -2   3    7.81    3.11
  -3   2  -3    5.89    3.00
  -3  -2  -3    5.48    2.22
   3  -2   3    9.98    3.00
   3   2   3    8.13    2.85
   3   2   3    8.67    3.19
   3   2   3    3.00    3.03
   3  -2   3    7.65    2.49
   3   2   3    6.47    3.06
  -3   2  -3    7.90    2.96
  -3  -2  -3    1.95    2.76
  -3  -2  -3    7.51    4.24
   3  -2   3    2.89    2.69
  -3  -2  -3    8.49    2.88
   3   2   3    5.46    2.76
   3  -2   3    8.69    3.06
   3  -2   3    6.65    2.83
   3   2   4   60.39    4.81
   3  -2   4   49.66    4.54
   3   2   4   59.42    5.02
   3   2   4   54.89    4.86
  -3  -2  -4   71.03    6.90
   3  -2   4   50.23    4.54
  -3   2  -4   57.99    4.49
  -3   2  -4   56.76    5.75
   3   2   4   53.38    4.85
   3  -2   4   60.35    4.70
  -3  -2  -4   59.14    4.71
   3  -2   5   49.10    4.48
   3  -2   5   36.64    4.50
  -3   2  -5   42.34    4.12
  -3  -2  -5   33.62    6.30
  -3  -2  -5   37.38    4.22
   3   2   5   39.77    4.84
   3   2   5   37.82    4.59
  -3  -2  -5   38.65    4.67
   3  -2   5   36.21    4.40
  -3   2  -5   43.03    5.28
   3   2   5   40.64    4.81
  -3  -2  -6    3.82    3.22
   3   2   6    3.69    3.87
   3   2   6    5.30    4.12
   3  -2   6    6.42    3.59
   3   2   6    7.29    3.95
   3  -2   6   12.25    4.10
   3  -2   6    1.28    3.37
  -3  -2  -6    7.07    4.15
  -3  -2  -7   12.52    4.86
   3   2   7   15.27    4.98
   3   2   7   14.78    4.40
   3  -2   7   17.31    4.15
   3  -2   7   15.00    4.31
   3  -2   7   17.09    4.75
   3   2   8    1.87    4.83
   3  -2   8   -7.85    3.48
   3   2   8    7.60    4.53
  -3  -2  -8    4.09    4.99
   3  -2   8   -7.65    4.07
   3   2   9   25.61    6.34
   3  -2   9   36.61    6.12
   3  -2   9   29.88    5.08
   3   2  10   23.55    6.50
   3  -2  10   25.99    5.90
  -3  -3  10   -0.40    3.54
  -3  -3  10    5.49    3.39
   3  -3 -10    1.45    6.79
  -3   3  10   -4.09    4.60
  -3  -3   9    2.49    2.88
  -3  -3   9   -2.11    3.02
  -3   3   9    9.12    4.44
   3  -3  -9    8.03    6.93
  -3   3   8    4.32    4.02
  -3  -3   8    6.67    2.73
  -3  -3   8    7.17    2.60
  -3   3   8    7.76    3.47
  -3   3   8    6.93    4.22
   3  -3  -8   14.12    6.64
  -3  -3   8    7.64    5.77
  -3   3   7   -0.13    6.44
  -3  -3   7    3.52    4.43
   3  -3  -7   -0.88    5.39
   3   3  -7   -3.71    5.13
  -3   3   7    0.74    3.12
  -3   3   7   -0.36    3.27
  -3  -3   7   -1.63    1.95
  -3  -3   7   -2.46    1.86
  -3   3   7   -2.51    3.50
  -3   3   6    4.40    3.06
   3   3  -6    7.33    5.04
  -3  -3   6    6.14    4.16
  -3   3   6   -0.94    5.27
  -3   3   6    0.76    3.04
  -3   3   6    8.26    3.45
  -3  -3   5   25.70    1.81
  -3   3   5   26.62    3.78
  -3  -3   5   28.00    4.89
  -3   3   5   18.16    5.73
  -3   3   5   22.81    3.43
  -3  -3   5   26.09    1.86
  -3   3   5   26.76    3.52
   3  -3  -5   25.32    2.86
  -3   3   5   23.66    3.35
   3   3  -5   24.61    5.18
  -3  -3   4   20.04    1.87
  -3  -3   4   15.86    1.77
   3  -3  -4   19.38    2.77
   3   3  -4   11.98    4.28
  -3   3   4   22.10    3.08
  -3   3   4   16.26    3.19
  -3   3   4   14.82    4.88
  -3   3   4   13.29    3.00
  -3   3   4   22.97    3.38
  -3   3   3   14.14    2.95
  -3   3   3   18.41    4.75
  -3   3   3   11.88    3.20
  -3  -3   3   19.48    2.15
   3  -3  -3   20.47    2.87
  -3   3   3   15.00    2.98
  -3   3   3   17.40    2.51
  -3   3   3   12.09    2.87
  -3  -3   3   17.71    1.54
  -3  -3   3   11.94    2.03
  -3  -3   2   23.34    2.39
   3   3  -2   26.22    2.42
   3  -3  -2   25.71    3.05
  -3   3   2   22.95    3.07
  -3   3   2   24.17    3.08
  -3   3   2   23.44    3.29
  -3   3   2   20.97    3.14
  -3  -3   2   26.73    2.60
   3  -3  -2   23.63    2.92
  -3  -3   2   24.45    2.62
   3   3  -2   27.61    2.50
  -3   3   2   26.33    2.82
  -3   3   2   20.19    4.47
  -3  -3   2   27.57    2.40
  -3   3   2   25.25    2.68
  -3   3   1    5.46    3.43
  -3   3   1    8.82    2.91
  -3  -3   1    7.55    2.55
   3  -3  -1    7.52    2.45
  -3   3   1    6.67    2.37
   3  -3  -1    6.68    2.39
  -3   3   1    2.75    2.55
   3   3  -1    8.07    2.57
   3  -3  -1   12.53    2.81
  -3  -3   1    6.82    2.50
  -3  -3   1    6.78    1.85
  -3  -3   1    9.05    1.95
  -3   3   1   10.12    2.83
  -3   3   1    9.71    2.41
   3  -3  -1    6.81    2.87
  -3  -3   1    6.54    2.35
  -3  -3   1    5.44    2.35
  -3   3   1    6.76    2.49
   3  -3  -1   11.09    2.62
   3   3  -1    7.17    2.18
  -3  -3   0  165.74    7.04
   3   3   0  157.84    6.60
  -3   3   0  161.78    7.71
  -3  -3   0  149.94    6.99
   3   3   0  146.15    6.95
   3   3   0  161.07    7.04
  -3  -3   0  157.56    6.76
  -3   3   0  156.16    7.17
  -3   3   0  155.10    7.15
   3   3   0  148.79    6.51
  -3  -3   0  167.94    6.85
  -3   3   0  155.86    6.86
  -3   3   0  158.34    7.05
   3  -3   0  153.98    6.92
   3  -3   0  154.80    7.16
   3  -3   0  155.04    7.07
  -3  -3   0  149.14    6.92
   3  -3   0  162.08    7.17
  -3  -3   0  160.53    7.07
   3  -3   0  150.38    6.88
   3   3   1    5.43    3.06
  -3  -3  -1    5.29    2.62
   3   3   1    4.99    2.53
  -3  -3  -1    7.67    2.82
   3  -3   1    7.45    2.76
  -3   3  -1    9.46    2.39
   3  -3   1    9.79    3.13
  -3   3  -1    7.10    2.92
   3  -3   1    6.56    2.62
  -3  -3  -1    7.14    2.66
   3   3   1    4.23    2.67
   3  -3   1    2.04    2.27
  -3   3  -1    0.32    1.21
  -3   3  -1    5.70    2.72
   3   3   1    5.59    3.10
  -3  -3  -1    8.22    2.50
  -3  -3  -1    6.99    2.93
   3   3   1    6.41    2.83
  -3  -3  -2   -0.68    1.77
   3   3   2    6.67    2.92
  -3   3  -2    2.38    2.31
   3  -3   2   12.65    3.03
   3  -3   2    6.90    3.08
   3   3   2    2.92    2.84
   3  -3   2    5.39    2.54
  -3  -3  -2    6.80    3.09
   3   3   2    4.71    2.57
   3  -3   2    5.97    2.76
   3   3   2    6.46    3.47
  -3  -3  -2   11.19    2.85
  -3  -3  -2    6.40    2.92
  -3   3  -2    4.29    1.72
  -3   3  -2    6.74    2.91
  -3   3  -2    5.32    2.77
   3   3   2    2.69    3.09
  -3   3  -2    2.43    2.00
   3   3   3  233.72   10.30
  -3  -3  -3  246.68   10.13
   3  -3   3  241.36    9.58
  -3  -3  -3  243.91    9.33
   3   3   3  239.63   10.04
  -3  -3  -3  242.27    9.41
  -3   3  -3  237.40   10.80
   3  -3   3  240.61    9.94
  -3  -3  -3  234.23   13.43
   3   3   3  242.94   10.50
   3  -3   3  249.24    9.99
   3   3   3  249.29   10.14
   3  -3   3  248.06    9.84
  -3  -3  -3  250.97   10.14
   3  -3   3  234.49    9.89
  -3   3  -3  233.32    9.71
   3   3   3  236.87   10.32
   3   3   4   38.39    4.05
   3  -3   4   36.88    4.04
   3  -3   4   39.00    4.20
   3   3   4   33.71    4.43
   3  -3   4   37.11    4.13
   3   3   4   42.95    4.78
   3   3   4   32.36    4.42
  -3  -3  -4   51.53    4.68
  -3   3  -4   38.40    3.97
  -3  -3  -4   35.83    6.17
   3   3   5    6.50    3.38
  -3   3  -5    2.58    2.93
   3  -3   5    4.77    3.16
   3   3   5    2.24    3.33
   3   3   5    5.12    3.66
   3  -3   5    5.82    3.26
  -3  -3  -5    2.79    3.16
   3  -3   5    0.91    3.30
   3   3   5    2.49    3.94
   3   3   6    2.65    4.10
   3  -3   6   10.15    3.63
   3  -3   6   16.76    4.23
   3   3   6    8.01    4.14
  -3  -3  -6    7.57    4.33
  -3  -3  -6    9.82    3.70
   3   3   6   13.10    4.70
   3  -3   6   12.81    3.89
   3  -3   7   -2.92    3.42
   3  -3   7   -2.02    3.84
  -3  -3  -7   -1.98    4.48
   3   3   7    8.98    4.51
   3   3   7    1.99    4.82
   3  -3   7    3.08    4.20
   3  -3   8    0.29    4.24
  -3  -3  -8   -0.74    5.10
   3  -3   8   -5.53    3.56
   3   3   8    7.59    5.09
   3   3   8   -2.30    4.18
   3  -3   9   -6.14    4.44
   3   3   9   -0.90    5.51
   3   3   9    0.41    4.60
   3  -3  10    0.41    5.15
   3   3  10    0.77    5.75
  -3  -4  10    1.82    3.59
  -3   4  10    5.13    4.97
   3  -4 -10   -0.17    7.06
   3  -4  -9    3.10    6.50
  -3  -4   9    7.79    3.18
  -3   4   9    9.25    4.72
  -3  -4   9    7.63    3.41
  -3  -4   8    5.31    2.79
  -3  -4   8    4.99    5.56
  -3   4   8    3.70    4.41
  -3  -4   8   -0.10    2.73
   3  -4  -8   19.19    6.66
  -3   4   8    4.87    3.64
  -3   4   7   -2.69    6.53
  -3   4   7    0.48    3.94
  -3  -4   7    5.55    2.46
  -3   4   7    2.18    4.04
  -3   4   7   -0.09    3.44
  -3  -4   7    1.94    4.75
  -3  -4   7    0.85    2.20
  -3  -4   6   10.13    2.11
  -3  -4   6   11.74    2.22
  -3  -4   6   10.40    1.93
  -3   4   6    8.44    3.70
  -3  -4   6    8.98    4.79
  -3   4   6   12.58    6.50
  -3   4   6    7.17    3.40
  -3   4   6   16.50    4.16
   3  -4  -5    6.88    2.77
  -3   4   5    4.76    5.33
  -3  -4   5    8.88    4.09
  -3  -4   5    8.76    1.91
  -3  -4   5    8.47    1.96
  -3   4   5    2.97    3.51
  -3   4   5   10.77    3.51
  -3   4   5    6.33    3.32
  -3  -4   5    6.82    1.99
  -3   4   4  170.05    8.14
  -3  -4   4  158.79    6.44
  -3   4   4  163.51    7.92
   3  -4  -4  157.62   11.13
  -3   4   4  155.75    7.80
   3  -4  -4  161.86    7.43
  -3  -4   4  156.26    6.41
  -3  -4   4  171.80    6.35
  -3   4   4  140.71   10.96
  -3   4   3  111.05    8.85
  -3   4   3  116.57    6.53
  -3  -4   3  115.76    5.08
  -3   4   3  105.76    6.11
   3  -4  -3  111.90    6.03
  -3   4   3  110.48    6.01
  -3  -4   3  109.56    5.18
   3  -4  -3  123.96    8.85
  -3  -4   3  116.46    5.36
  -3  -4   3  100.80    5.12
  -3   4   3  109.32    6.26
  -3  -4   2    2.30    2.47
   3  -4  -2    3.56    2.59
  -3  -4   2    2.52    2.38
   3  -4  -2    0.49    2.03
  -3   4   2    7.10    2.91
   3  -4  -2    0.23    3.43
  -3   4   2    0.41    3.87
   3  -4  -2   -0.77    2.12
  -3  -4   2    1.67    2.37
  -3  -4   2    0.94    1.38
   3   4  -2   -0.62    2.15
   3  -4  -2    0.30    2.70
  -3   4   2    0.28    2.89
  -3   4   2    0.85    3.15
  -3  -4   2    2.56    2.31
  -3   4   2   -1.52    3.10
  -3   4   2    5.29    2.49
  -3  -4   1   28.68    2.89
   3  -4  -1   31.34    3.33
  -3  -4   1   31.85    3.57
   3   4  -1   31.91    3.09
  -3  -4   1   24.57    3.20
  -3  -4   1   34.28    3.23
  -3  -4   1   34.41    2.92
  -3   4   1   30.09    3.12
  -3  -4   1   36.45    3.73
  -3   4   1   24.05    3.70
  -3   4   1   34.86    3.74
  -3   4   1   22.51    3.91
   3  -4  -1   32.50    3.68
   3   4  -1   29.64    3.48
  -3   4   1   27.86    3.83
   3  -4  -1   30.91    3.24
  -3   4   1   28.41    3.52
   3  -4   0  243.84    9.60
  -3   4   0  243.25   10.04
  -3   4   0  238.28    9.73
  -3  -4   0  234.78    9.37
  -3   4   0  225.74    9.63
  -3  -4   0  244.49    9.43
   3  -4   0  239.63    9.77
  -3  -4   0  232.82    9.63
   3   4   0  247.11    9.22
  -3   4   0  236.03   10.77
  -3   4   0  225.11    9.62
   3  -4   0  223.64    9.62
  -3  -4   0  229.78    9.47
   3   4   0  237.53    9.17
  -3  -4   0  235.91    9.63
   3   4   0  228.56    9.57
   3  -4   0  241.24    9.39
   3  -4   0  223.50    9.70
   3   4   1   12.31    3.52
  -3   4  -1    2.77    1.74
   3   4   1    8.79    2.87
  -3  -4  -1   11.02    3.15
  -3  -4  -1    9.40    3.05
  -3   4  -1   10.83    2.71
  -3  -4  -1    7.02    2.94
   3  -4   1    7.02    3.07
  -3   4  -1    5.23    2.99
   3  -4   1   10.14    3.21
  -3  -4  -1    4.30    3.00
  -3  -4  -1    7.20    2.92
   3  -4   1    8.94    2.69
   3  -4   1    9.21    3.22
   3   4   1   10.02    2.86
   3   4   1    5.95    3.26
   3   4   1    7.12    2.93
  -3   4  -1    8.32    3.16
  -3  -4  -2   90.69    5.96
   3  -4   2   83.71    5.90
  -3   4  -2   92.16    4.96
   3   4   2   89.04    5.98
  -3   4  -2   99.85    5.71
  -3   4  -2   95.14    5.70
   3   4   2   90.62    6.41
   3   4   2   98.21    6.27
   3  -4   2   93.55    5.49
   3   4   2   94.72    5.80
   3  -4   2   93.62    5.90
  -3  -4  -2   90.33    5.50
   3  -4   2   87.11    5.81
  -3  -4  -2   83.04    5.83
  -3   4  -2   95.13    4.62
   3   4   3    3.82    2.99
  -3  -4  -3    7.39    3.21
  -3  -4  -3   -3.54    4.16
  -3  -4  -3    4.63    2.79
  -3  -4  -3    4.19    2.99
  -3  -4  -3    1.78    2.60
   3   4   3    5.61    3.35
   3   4   3    3.42    3.29
   3  -4   3    1.48    2.70
   3   4   3    4.67    3.02
   3   4   3    2.18    2.82
   3  -4   3    2.69    2.57
   3  -4   3   -1.13    2.75
  -3   4  -3    3.40    2.78
  -3  -4  -4   -1.42    4.87
   3   4   4    2.98    3.67
  -3  -4  -4    3.51    3.33
   3   4   4    1.47    3.92
   3   4   4    2.35    3.17
   3  -4   4    3.33    2.99
   3   4   4    6.21    3.47
  -3  -4  -4    3.07    1.76
   3  -4   4    3.42    3.01
  -3   4  -4    3.33    3.07
  -3  -4  -4    2.68    1.82
   3  -4   5    9.52    3.58
   3   4   5   12.49    4.03
   3   4   5    6.40    3.93
   3   4   5    9.13    4.17
  -3  -4  -5   10.32    3.71
   3  -4   5    6.85    3.62
   3   4   5   14.44    3.89
  -3   4  -5   16.67    3.45
   3  -4   5    9.24    3.67
  -3  -4  -6   36.37    4.90
   3  -4   6   41.06    5.13
   3  -4   6   55.03    5.67
   3   4   6   48.25    5.79
   3   4   6   54.07    6.37
   3  -4   6   46.08    4.98
   3  -4   7    2.74    4.19
   3   4   7   -5.51    4.29
   3   4   7    1.15    4.49
  -3  -4  -7    6.93    4.67
   3  -4   7    2.05    3.71
  -3  -4  -8    7.98    5.52
   3  -4   8   -5.82    4.18
   3  -4   8    3.32    3.93
   3   4   8   10.69    5.46
   3   4   8    1.60    4.63
   3   4   9   -0.24    5.67
   3   4   9    7.94    5.11
   3  -4   9    0.77    4.80
   3  -5 -10   -8.31    6.47
  -3   5  10   -0.01    5.03
   3  -5  -9    7.34    6.79
  -3   5   9   -1.78    3.81
  -3   5   9   -6.03    4.61
  -3  -5   9   -1.41    3.33
   3  -5  -8   -4.27    5.76
  -3   5   8    2.20    4.57
  -3  -5   8   -0.41    3.03
  -3   5   8   -2.23    3.90
  -3   5   7    4.90    4.08
  -3  -5   7    4.18    2.84
  -3   5   7    5.37    4.42
  -3  -5   7    1.08    4.74
  -3   5   7   -4.19    6.50
  -3  -5   6    5.36    2.35
  -3   5   6    2.07    4.00
  -3   5   6    0.72    3.95
  -3   5   6    0.42    3.60
  -3  -5   6   -1.51    2.57
  -3  -5   6    6.73    4.53
  -3   5   6   -5.01    6.01
  -3   5   5   14.03    3.98
  -3   5   5   22.67    4.51
   3  -5  -5   15.26    3.47
  -3  -5   5   15.86    2.82
  -3   5   5   12.93    3.92
  -3   5   5   18.09    6.25
  -3  -5   5   16.40    2.72
   3   5  -4    2.00    1.58
  -3  -5   4    1.78    2.21
  -3   5   4    2.16    3.17
  -3  -5   4    0.79    2.12
  -3   5   4    0.09    3.20
  -3   5   4    6.37    3.28
   3  -5  -4    2.98    2.85
  -3  -5   4    0.36    2.25
  -3   5   4   -2.17    3.48
   3  -5  -4   10.00    4.72
  -3   5   4    7.51    4.91
  -3  -5   4    0.33    2.32
  -3   5   3   48.43    4.08
  -3  -5   3   51.56    3.86
  -3   5   3   41.12    4.25
   3  -5  -3   41.89    4.22
   3  -5  -3   41.73    5.82
  -3  -5   3   52.44    4.07
  -3   5   3   51.38    5.01
  -3  -5   3   50.44    3.87
  -3  -5   3   51.83    4.13
  -3   5   3   45.13    4.51
  -3   5   3   57.82    5.15
  -3   5   3   51.89    6.29
   3   5  -3   51.45    3.65
   3  -5  -2   26.55    3.63
  -3   5   2   15.59    3.62
  -3  -5   2   22.26    3.15
  -3   5   2   23.14    3.65
   3  -5  -2   23.83    3.09
   3   5  -2   23.24    3.36
  -3  -5   2   23.35    3.33
  -3   5   2   30.66    4.03
  -3   5   2   20.77    4.75
  -3   5   2   27.31    3.44
   3  -5  -2   25.28    3.74
  -3   5   2   22.40    3.82
   3  -5  -2   26.88    3.23
  -3  -5   2   28.09    3.45
  -3  -5   2   23.59    2.66
  -3  -5   2   21.85    3.20
   3  -5  -2   20.91    4.52
   3  -5  -1    9.72    3.19
  -3  -5   1    7.99    2.84
   3  -5  -1    4.99    3.39
  -3   5   1   10.90    3.40
   3   5  -1    4.14    2.82
  -3  -5   1   11.90    3.00
   3   5  -1   10.70    3.29
   3   5  -1    7.46    1.84
   3  -5  -1    6.07    2.92
   3  -5  -1   -0.98    1.73
   3   5  -1   10.54    1.80
  -3   5   1    9.20    2.98
  -3  -5   1    4.37    3.07
  -3  -5   1   11.43    3.19
  -3   5   1    4.16    3.16
  -3   5   1    7.93    3.45
  -3   5   1   11.06    3.73
   3  -5  -1   14.63    3.47
  -3  -5   1   11.39    2.82
   3  -5   0    3.69    3.21
   3  -5   0    1.51    2.96
  -3  -5   0   -1.62    2.97
  -3   5   0   -1.08    3.12
  -3   5   0    1.65    3.21
  -3  -5   0    0.08    2.95
  -3  -5   0    1.14    2.73
   3   5   0    0.77    2.39
   3  -5   0   -2.08    2.86
  -3   5   0    0.45    2.69
   3   5   0   -4.14    2.36
  -3   5   0    4.20    3.29
  -3  -5   0    1.39    2.93
  -3  -5   0   -0.27    3.00
   3  -5   0   -3.85    2.66
  -3   5   0   -1.60    2.75
   3   5   0   -1.77    3.13
   3  -5   0    1.04    2.93
   3   5   0    0.47    2.86
  -3   5  -1   21.27    3.89
   3   5   1   30.38    4.00
   3  -5   1   26.06    3.62
  -3  -5  -1   25.86    3.90
   3   5   1   27.02    3.42
  -3   5  -1   22.72    3.27
  -3  -5  -1   30.97    4.03
   3   5   1   28.29    4.20
   3  -5   1   24.58    3.89
   3   5   1   35.57    4.21
  -3   5  -1   23.79    3.54
   3   5   1   25.60    3.52
  -3  -5  -1   22.78    3.51
   3  -5   1   27.06    3.39
  -3  -5  -1   25.33    3.64
  -3   5  -1   12.93    2.63
   3  -5   1   22.75    3.84
   3  -5   1   28.72    3.86
  -3  -5  -1   24.76    3.98
   3   5   2   18.92    3.35
  -3  -5  -2   13.15    3.20
   3   5   2   17.42    3.65
  -3  -5  -2   11.29    3.68
   3   5   2   22.66    4.04
  -3   5  -2   18.06    2.56
  -3   5  -2   23.39    2.88
   3  -5   2   14.98    3.46
   3  -5   2   18.84    3.26
   3  -5   2   20.00    3.57
   3  -5   2   10.11    3.39
  -3   5  -2   11.40    3.49
   3   5   2   15.32    3.79
  -3   5  -2   17.47    3.47
  -3  -5  -2   14.96    3.16
   3   5   2   21.10    3.34
  -3  -5  -2   13.79    3.43
   3  -5   3   11.98    3.02
   3   5   3    5.80    3.03
   3   5   3   16.00    3.91
  -3  -5  -3    7.27    3.21
   3  -5   3    6.82    3.10
   3   5   3    7.94    3.07
  -3  -5  -3    1.07    3.20
  -3  -5  -3    4.16    4.73
   3   5   3    4.53    3.40
   3  -5   3    6.67    3.07
  -3  -5  -3    8.04    3.02
  -3   5  -3    7.31    3.19
  -3  -5  -3    2.88    3.15
   3   5   3   10.92    3.81
   3   5   4   -0.07    3.61
  -3  -5  -4    1.41    2.55
   3   5   4   -2.81    3.68
  -3  -5  -4   -2.99    2.36
  -3   5  -4    7.20    3.42
   3  -5   4   -4.53    2.98
   3   5   4    1.39    3.37
  -3  -5  -4    2.71    3.34
   3  -5   4    4.65    3.40
   3   5   4    8.60    3.94
   3   5   4   -3.68    2.93
   3  -5   5    3.45    3.32
  -3  -5  -5    0.99    3.71
  -3   5  -5   -1.74    2.90
   3   5   5   -2.10    3.67
   3  -5   5   -2.49    3.29
   3   5   5   -2.29    4.54
  -3  -5  -6    2.89    3.74
   3  -5   6   -2.12    3.56
   3   5   6    5.60    4.98
   3  -5   6    0.12    3.87
   3   5   6    0.16    4.31
   3  -5   7    1.89    3.93
   3   5   7   -0.06    5.24
   3   5   7    0.35    4.57
   3  -5   8    3.94    4.19
   3   5   8    4.48    5.12
  -3  -5  -8    4.74    5.29
   3   5   8   -2.92    5.19
   3   5   9   -0.37    5.04
   3   5   9   -0.44    5.48
  -3   6   9    2.20    5.37
   3  -6  -9   13.46    6.91
  -3   6   9    1.10    4.27
  -3  -6   9    0.64    3.67
  -3   6   8    0.14    4.36
  -3   6   8    0.45    5.09
  -3  -6   8    0.05    3.36
  -3   6   7   -1.79    4.81
  -3   6   7   -0.62    4.20
  -3  -6   7   -5.33    3.09
  -3   6   6   -2.15    6.53
  -3  -6   6   -3.35    2.55
  -3  -6   6    0.08    3.08
  -3   6   6   -1.37    4.37
  -3  -6   6    3.99    4.34
  -3   6   6   -3.68    3.86
  -3   6   5  200.80   10.42
  -3   6   5  183.77    9.63
  -3   6   5  194.26   10.15
   3  -6  -5  198.28    9.21
  -3  -6   5  178.17    8.57
  -3  -6   5  185.73    8.11
  -3  -6   5  188.72    8.29
  -3   6   5  192.46   13.80
  -3   6   4    1.30    3.44
  -3  -6   4    4.15    2.93
  -3   6   4   -0.01    5.11
  -3   6   4    6.98    4.23
  -3   6   4    4.94    3.68
   3  -6  -4    8.89    3.25
  -3   6   4    5.95    3.66
   3   6  -4    4.76    1.70
  -3  -6   4    5.58    2.76
  -3  -6   4    7.74    2.91
  -3  -6   4    3.85    2.77
  -3  -6   3   37.09    3.81
   3  -6  -3   40.12    3.35
   3  -6  -3   41.88    5.80
  -3   6   3   36.54    4.42
  -3   6   3   29.40    4.17
   3   6  -3   39.89    3.72
  -3  -6   3   38.68    3.86
   3  -6  -3   35.91    4.30
   3  -6  -3   35.99    3.06
  -3  -6   3   42.82    4.11
  -3   6   3   27.44    4.77
  -3  -6   3   36.89    3.85
  -3   6   3   36.75    4.75
  -3   6   3   36.67    6.02
  -3   6   3   31.88    3.96
  -3   6   2   12.76    3.72
  -3   6   2   13.37    4.44
  -3   6   2    7.46    2.96
   3  -6  -2    5.08    3.82
   3  -6  -2   12.94    3.04
   3   6  -2   13.25    3.23
  -3   6   2   18.64    4.25
  -3   6   2   21.22    3.74
   3  -6  -2   14.41    3.53
  -3  -6   2   13.25    3.34
   3  -6  -2    6.11    3.36
   3  -6  -2   14.19    3.20
  -3   6   2   12.12    3.18
  -3  -6   2    9.90    2.64
  -3  -6   2    9.46    3.06
  -3  -6   2    8.53    3.09
  -3   6   1  126.22    7.11
  -3  -6   1  120.11    6.69
   3  -6  -1  129.35    8.22
   3  -6  -1  121.67    6.88
   3   6  -1  129.22    5.55
  -3   6   1  128.06    8.54
   3  -6  -1  125.03    6.74
  -3  -6   1  130.77    6.76
  -3   6   1  127.55    7.73
   3   6  -1  129.20    5.47
  -3   6   1  125.31    7.29
   3  -6  -1  137.50    7.36
  -3  -6   1  127.67    6.80
   3   6  -1  133.55    6.74
  -3  -6   1  112.73    6.80
  -3  -6   1  124.45    6.55
   3  -6  -1  130.81    6.79
  -3   6   1  117.17    7.52
   3   6  -1  132.90    7.08
  -3   6   1  120.95    6.87
  -3  -6   0   -1.26    2.88
   3   6   0   -1.89    2.97
  -3  -6   0   -5.79    2.89
  -3  -6   0    5.13    3.32
   3  -6   0    6.91    3.47
   3   6   0   -0.75    2.58
   3  -6   0    2.32    2.62
  -3   6   0   -2.66    3.33
   3  -6   0    6.33    2.93
   3  -6   0    1.42    3.23
   3  -6   0    5.23    3.23
  -3   6   0    1.33    2.81
   3  -6   0    4.88    3.34
  -3   6   0    1.77    3.33
   3   6   0   -0.96    3.23
  -3  -6   0    3.40    2.76
   3   6   0    2.70    2.82
  -3  -6   0   -1.30    3.04
  -3   6   0    2.38    3.19
   3   6   1  444.97   16.42
  -3   6  -1  448.51   16.11
  -3  -6  -1  438.54   16.79
  -3  -6  -1  428.83   16.85
   3   6   1  417.69   16.77
   3  -6   1  442.51   16.54
  -3  -6  -1  449.57   16.61
   3  -6   1  426.23   16.65
  -3   6  -1  443.44   16.29
   3  -6   1  452.33   17.05
  -3  -6  -1  437.38   16.64
  -3  -6  -1  436.11   16.58
   3   6   1  429.51   16.67
   3  -6   1  452.12   16.72
  -3   6  -1  456.06   16.71
   3   6   1  435.91   16.48
  -3   6  -2   16.75    2.66
  -3   6  -2   12.86    3.56
   3   6   2   18.73    4.21
   3  -6   2   13.87    3.63
   3  -6   2   18.75    3.93
  -3  -6  -2   21.49    3.65
  -3   6  -2   22.06    4.08
   3  -6   2   15.51    3.65
   3   6   2   10.52    3.96
   3   6   2   16.41    3.48
   3  -6   2   18.60    3.43
  -3  -6  -2   12.09    3.36
  -3  -6  -2   15.09    3.85
  -3  -6  -2   17.37    3.71
   3   6   2   13.43    4.11
  -3   6  -2   17.58    2.92
   3   6   2   14.00    3.42
  -3   6  -3   24.95    3.93
  -3  -6  -3   17.81    3.89
   3  -6   3   15.99    3.91
   3   6   3   17.01    4.33
   3  -6   3   17.71    4.05
   3   6   3   21.37    3.69
   3   6   3   27.72    5.02
  -3  -6  -3   25.73    4.17
   3   6   3   23.38    4.69
  -3  -6  -3   21.44    3.63
  -3  -6  -3   19.09    5.66
  -3  -6  -3   17.60    4.23
  -3  -6  -4   20.43    4.35
   3   6   4   13.68    4.38
  -3   6  -4   12.10    3.90
  -3  -6  -4   16.44    3.37
   3  -6   4   21.45    4.40
   3  -6   4   28.63    4.47
   3   6   4   20.94    4.49
   3   6   4   21.70    4.35
   3   6   4   19.91    5.01
  -3  -6  -4   17.66    3.40
   3   6   4   17.94    4.21
   3   6   5   22.79    5.41
   3   6   5   20.27    4.94
  -3   6  -5   14.50    3.81
   3  -6   5   20.80    4.36
   3  -6   5   23.91    4.66
  -3  -6  -5   18.37    4.42
  -3  -6  -6    9.64    4.38
   3   6   6    9.98    4.68
   3  -6   6    5.79    3.97
   3   6   6    4.72    5.00
   3  -6   7   26.56    4.81
   3   6   7   32.07    6.21
   3   6   7   19.01    6.21
   3   6   8   -3.26    4.99
   3   6   8    3.44    5.54
  -3  -6  -8    5.82    5.52
   3  -6   8    3.12    4.17
   3   6   9    9.97    6.15
   3   6   9   27.29    7.06
  -3   7   9    0.33    5.60
  -3   7   9   11.62    5.17
   3  -7  -9   12.17    7.82
  -3   7   8   -4.10    5.11
  -3  -7   8   -3.00    3.61
  -3   7   8    0.72    4.53
  -3  -7   7   -2.51    3.18
  -3  -7   7    0.49    3.56
  -3   7   7   -2.25    5.02
  -3   7   7    4.02    4.72
  -3  -7   6   13.31    4.73
  -3  -7   6   14.26    3.78
  -3  -7   6    8.36    3.29
  -3   7   6   12.14    5.31
  -3  -7   6    9.32    3.40
  -3   7   6   -3.37    6.85
  -3   7   6    7.09    4.58
  -3   7   5    5.14    4.93
  -3   7   5   -1.99    4.26
   3  -7  -5    0.57    3.63
  -3  -7   5    6.95    3.44
  -3   7   5    2.03    6.42
  -3  -7   5   10.33    3.34
  -3  -7   5    6.10    3.60
  -3  -7   4   -0.37    3.23
  -3  -7   4   -1.80    3.04
   3  -7  -4    3.69    3.67
  -3   7   4    1.67    4.08
  -3   7   4   -0.01    3.82
  -3   7   4    2.37    6.01
  -3   7   4   15.62    4.77
   3   7  -4    3.33    2.70
  -3  -7   4    3.23    3.25
  -3   7   4   -4.45    4.05
   3  -7  -3   33.38    5.76
  -3   7   3   20.69    4.67
  -3   7   3   39.41    5.56
  -3   7   3   28.08    6.14
  -3  -7   3   38.44    4.20
  -3   7   3   31.90    4.83
   3   7  -3   36.56    3.90
  -3   7   3   31.50    4.23
   3  -7  -3   34.74    4.40
  -3  -7   3   29.45    4.04
  -3   7   3   27.04    4.64
   3  -7  -3   37.66    3.51
   3  -7  -3   35.31    4.88
  -3  -7   3   31.09    4.11
   3  -7  -3   32.32    3.53
  -3   7   2   45.32    4.59
   3  -7  -2   49.11    4.65
   3  -7  -2   47.36    4.51
  -3   7   2   48.65    5.38
  -3   7   2   42.50    5.91
   3   7  -2   47.32    4.70
  -3   7   2   55.86    5.52
  -3  -7   2   47.77    4.90
  -3  -7   2   53.66    4.57
   3  -7  -2   42.00    4.51
  -3  -7   2   55.17    4.36
   3  -7  -2   47.38    5.19
   3  -7  -2   44.38    5.62
  -3  -7   2   49.10    4.85
  -3   7   2   44.69    4.89
  -3  -7   1    4.88    3.30
  -3   7   1   -0.17    2.80
  -3   7   1   -0.07    3.49
   3  -7  -1    5.34    3.06
  -3  -7   1    6.56    3.11
  -3   7   1    1.38    3.85
   3   7  -1    8.75    2.37
  -3  -7   1    4.43    3.24
   3   7  -1    7.05    3.22
  -3  -7   1    3.67    2.93
  -3   7   1    1.72    3.44
   3   7  -1    6.77    3.40
   3  -7  -1    0.23    3.27
   3  -7  -1    2.00    3.33
  -3   7   1    6.90    3.77
   3  -7  -1    5.88    3.14
   3   7  -1    5.80    2.15
   3  -7  -1    2.73    3.23
  -3  -7   1    4.85    3.18
  -3  -7   0   28.04    4.12
  -3  -7   0   28.16    4.16
   3  -7   0   32.35    4.60
   3  -7   0   23.81    4.26
   3  -7   0   31.45    4.27
  -3   7   0   21.12    4.19
  -3   7   0   35.10    4.76
   3   7   0   27.67    4.09
   3   7   0   38.35    4.69
  -3   7   0   31.32    4.28
  -3  -7   0   27.71    4.12
   3  -7   0   25.11    3.68
   3   7   0   36.72    3.84
   3  -7   0   24.41    4.24
  -3   7   0   30.04    3.93
   3   7   0   24.09    3.47
   3  -7   0   28.64    3.73
  -3  -7   0   29.86    4.37
   3  -7   1   -4.48    3.40
   3   7   1    1.46    3.57
  -3   7  -1    5.03    3.31
  -3   7  -1    0.05    3.08
  -3  -7  -1    1.42    3.20
  -3  -7  -1   -3.55    2.99
   3  -7   1    4.81    3.67
  -3  -7  -1   -4.74    3.29
   3   7   1    2.86    2.97
   3  -7   1   -2.44    3.25
  -3   7  -1    0.51    2.88
   3  -7   1    0.57    3.02
   3  -7   1   -1.66    0.90
  -3  -7  -1    1.20    3.36
  -3  -7  -1    0.67    3.41
   3   7   1    3.68    3.27
  -3   7  -1    0.34    3.41
   3   7   1   -2.11    3.55
  -3  -7  -2    4.73    3.22
   3   7   2    1.78    3.06
   3   7   2   -6.59    3.29
  -3  -7  -2   -2.43    3.12
   3  -7   2    1.78    3.24
  -3   7  -2    1.98    2.85
  -3   7  -2   -2.81    3.11
   3  -7   2    4.96    3.43
  -3   7  -2    2.34    2.46
   3  -7   2   -2.79    2.98
   3   7   2    6.14    4.03
  -3  -7  -2   -1.13    3.43
  -3  -7  -2    5.07    3.76
   3  -7   2    6.44    3.82
   3  -7   2    0.48    3.20
   3   7   2   -1.50    3.35
  -3   7  -2    3.38    3.50
   3   7   3   27.62    4.33
  -3  -7  -3   26.44    4.40
   3  -7   3   19.52    4.28
  -3  -7  -3   18.68    3.92
   3   7   3   12.91    4.97
  -3  -7  -3   25.05    4.62
  -3   7  -3   21.80    4.38
   3   7   3   23.59    4.91
   3   7   3   27.64    4.86
  -3  -7  -3   18.30    3.76
   3  -7   3   36.18    4.96
   3  -7   3   25.46    4.06
   3   7   3   21.75    4.22
  -3  -7  -4    3.27    3.90
   3   7   4    7.47    4.67
  -3  -7  -4    0.93    3.29
   3  -7   4    1.53    3.58
  -3  -7  -4    0.34    3.37
   3   7   4    3.34    4.70
  -3   7  -4   -2.81    3.49
   3  -7   4    4.22    3.97
   3   7   5    7.32    4.76
  -3  -7  -5    2.98    4.21
   3  -7   5    1.65    4.01
   3   7   5    6.37    5.07
   3   7   6    4.90    5.58
   3   7   6    3.37    5.06
  -3  -7  -6    1.73    4.11
   3  -7   6    6.97    4.24
   3   7   7    1.09    5.35
   3  -7   7   -3.15    4.22
   3   7   7    6.63    6.10
   3  -7   8    3.92    4.61
   3   7   8   15.69    5.88
   3   7   8   13.33    6.57
   3   7   9   12.40    6.56
   3   7   9    8.42    6.27
  -3   8   9    8.94    5.35
  -3   8   9    8.65    6.19
  -3  -8   9    9.18    4.15
  -3   8   8    9.82    6.08
  -3  -8   8   -0.58    3.78
  -3   8   8    7.92    5.32
  -3   8   7   20.08    6.15
  -3  -8   7   26.37    4.51
  -3   8   7   11.19    5.50
  -3  -8   7   13.18    4.52
  -3  -8   6    4.27    3.82
  -3  -8   6   -0.38    3.48
  -3   8   6    9.23    5.57
  -3  -8   6    6.71    4.07
  -3   8   6    1.09    4.82
  -3  -8   5    3.94    3.54
  -3  -8   5   -2.76    3.69
   3  -8  -5   -3.73    3.60
  -3   8   5    4.97    4.63
  -3  -8   5    4.48    3.58
  -3   8   5    2.18    4.75
  -3   8   4   38.99    5.90
  -3  -8   4   38.87    5.08
  -3  -8   4   31.07    4.75
  -3  -8   4   40.06    4.84
  -3   8   4   39.58    6.28
   3  -8  -4   32.88    5.05
  -3   8   3   58.97    6.33
  -3  -8   3   59.46    5.38
   3   8  -3   45.31    5.05
  -3  -8   3   53.19    5.34
   3  -8  -3   58.24    4.70
   3  -8  -3   55.53    6.09
   3  -8  -3   53.01    4.79
  -3   8   3   61.83    5.95
  -3   8   3   62.54    6.77
  -3   8   3   54.34    5.23
  -3  -8   3   48.88    5.31
   3  -8  -2    1.75    2.71
  -3   8   2    3.44    3.51
  -3   8   2   -1.25    3.11
  -3  -8   2    3.75    3.40
  -3  -8   2    2.54    3.43
   3  -8  -2   -3.04    3.06
   3  -8  -2    3.05    3.92
  -3  -8   2    0.47    3.56
   3  -8  -2    0.67    3.37
  -3   8   2   -1.16    3.96
   3   8  -2    4.57    3.55
  -3  -8   2    2.32    3.01
  -3   8   2    1.12    3.83
   3  -8  -2    1.37    3.95
  -3   8   2   -8.21    3.77
   3   8  -1   22.16    4.42
  -3   8   1   24.43    4.65
  -3   8   1   15.95    3.82
   3   8  -1   18.42    2.77
  -3  -8   1   24.49    4.43
  -3   8   1    8.52    4.42
  -3   8   1   15.95    4.17
   3  -8  -1   22.39    4.42
  -3  -8   1   13.59    3.74
   3  -8  -1   21.99    4.27
   3   8  -1   16.80    4.02
   3  -8  -1   14.71    4.23
   3   8  -1   16.03    2.83
   3  -8  -1   11.87    3.74
  -3  -8   1   21.69    4.11
  -3  -8   1   19.75    4.20
  -3  -8   1   18.00    3.86
   3  -8  -1   19.87    4.31
  -3   8   0  205.82   10.23
   3  -8   0  203.42    9.73
  -3   8   0  198.10    9.76
  -3   8   0  197.98    9.81
   3   8   0  202.36    9.08
   3   8   0  180.27    9.77
  -3  -8   0  195.57    9.94
   3   8   0  194.38    8.92
  -3  -8   0  193.42   10.01
   3   8   0  202.67   10.16
  -3   8   0  213.11   10.68
   3  -8   0  199.24   10.23
  -3  -8   0  185.92    9.58
   3  -8   0  211.54   10.60
  -3  -8   0  208.29   10.26
   3  -8   0  194.41    9.57
   3  -8   0  196.55   10.14
   3   8   1    6.93    3.71
  -3   8  -1   -0.03    3.39
   3  -8   1    8.69    3.67
   3   8   1    6.27    4.20
   3  -8   1   16.45    4.47
  -3  -8  -1    7.31    3.91
   3  -8   1    6.84    3.84
  -3  -8  -1    3.22    3.67
   3  -8   1    4.90    3.85
   3   8   1   14.03    3.58
  -3   8  -1    8.83    3.38
   3  -8   1   -1.10    1.79
   3   8   1    6.41    3.98
  -3   8  -1    8.42    3.77
  -3   8  -1   10.21    4.17
  -3  -8  -1    4.81    4.00
  -3  -8  -1    2.50    3.48
   3  -8   2    4.33    3.44
   3  -8   2    5.23    4.06
   3  -8   2   -3.27    3.98
  -3   8  -2    1.23    2.63
   3   8   2    0.86    3.31
   3   8   2    2.26    3.92
   3   8   2    5.97    4.26
  -3  -8  -2    1.69    3.81
   3   8   2   -0.26    4.07
  -3   8  -2    6.83    3.98
  -3  -8  -2    2.14    3.32
  -3  -8  -2    7.76    4.40
  -3   8  -2    6.94    3.20
   3  -8   2    5.40    3.53
  -3   8  -2    6.96    3.86
  -3  -8  -2    5.83    3.48
   3  -8   2    1.90    3.74
  -3   8  -3   32.32    5.27
   3  -8   3   41.14    4.94
  -3  -8  -3   36.57    5.15
  -3  -8  -3   37.42    4.86
   3   8   3   34.23    6.03
  -3  -8  -3   37.41    5.62
   3  -8   3   46.62    5.52
   3  -8   3   35.06    5.20
   3   8   3   45.31    5.56
   3   8   3   46.35    6.53
   3  -8   3   42.44    5.63
  -3   8  -4    4.94    4.04
  -3  -8  -4   10.20    3.77
   3   8   4    2.01    5.43
  -3  -8  -4   11.81    4.79
   3   8   4    9.17    4.94
  -3  -8  -4    6.37    3.89
   3  -8   4    4.93    4.28
  -3  -8  -5   45.42    3.67
  -3  -8  -5   39.49    5.87
   3   8   5   51.37    6.81
   3   8   5   56.49    7.62
  -3  -8  -5   47.18    4.00
   3  -8   5   47.01    6.00
   3   8   6   21.77    5.83
   3   8   6   21.17    7.03
   3  -8   6   12.95    4.83
  -3  -8  -6   15.80    4.91
   3  -8   7    2.93    4.72
   3   8   7    0.82    5.48
   3   8   7    9.43    6.60
   3   8   8    1.16    6.60
   3  -8   8   -0.60    4.61
   3   8   8    4.78    5.68
  -3  -9   8   13.48    4.55
  -3   9   8    2.86    5.67
  -3   9   8   10.16    6.41
  -3  -9   7    1.85    4.04
  -3   9   7   -2.29    5.82
  -3   9   7   20.19    6.01
  -3  -9   6    9.41    4.27
  -3   9   6   -0.07    4.81
  -3   9   6    0.78    5.60
  -3  -9   6    5.02    4.02
  -3  -9   5    1.73    3.91
  -3   9   5   -7.82    5.18
   3  -9  -5    0.37    4.17
  -3  -9   5    0.10    4.18
  -3   9   5    0.47    4.81
  -3  -9   5    7.40    3.85
  -3  -9   4    1.16    4.16
  -3  -9   4    0.37    3.70
   3  -9  -4    3.35    2.66
   3  -9  -4    3.24    2.66
   3  -9  -4   -3.16    3.72
  -3   9   4   -0.13    5.41
  -3   9   4    4.50    5.17
  -3  -9   4    0.99    3.82
  -3   9   3   -3.80    4.36
   3  -9  -3   -1.90    3.50
  -3  -9   3    9.04    4.29
  -3   9   3    1.70    4.85
   3   9  -3    4.02    3.73
  -3  -9   3   -7.44    3.64
   3  -9  -3    3.05    4.41
   3  -9  -3   -0.66    3.33
  -3  -9   3    3.57    3.73
   3  -9  -2    8.58    3.86
   3  -9  -2    7.40    4.21
   3  -9  -2    7.83    4.65
  -3  -9   2    6.79    4.03
  -3   9   2    7.41    4.87
  -3  -9   2    6.31    3.69
  -3  -9   2   -0.13    3.81
  -3   9   2    3.80    4.30
  -3   9   2    0.95    4.74
   3  -9  -2    9.05    4.54
   3   9  -2   -1.10    3.95
  -3  -9   2    3.36    4.05
  -3  -9   1   -5.44    3.43
   3  -9  -1    1.63    4.25
   3   9  -1    0.01    3.76
  -3  -9   1    0.94    3.43
  -3   9   1    2.90    4.33
   3  -9  -1    9.85    3.87
  -3  -9   1    8.17    4.05
  -3  -9   1    3.81    4.17
   3   9  -1    6.25    2.93
   3   9  -1    2.67    2.62
   3  -9  -1    1.07    3.83
  -3  -9   1    9.89    3.87
  -3   9   1    2.97    4.54
  -3   9   1    7.14    4.30
   3  -9  -1   10.04    4.17
  -3   9   1    0.90    3.71
   3  -9  -1   -0.50    3.47
  -3   9   0   34.78    5.59
  -3  -9   0   29.60    5.10
   3   9   0   28.09    5.16
   3  -9   0   25.16    4.72
   3  -9   0   29.36    5.20
  -3  -9   0   36.35    5.35
  -3   9   0   24.25    4.28
   3  -9   0   33.94    4.92
   3   9   0   36.82    4.30
  -3   9   0   34.64    5.48
   3  -9   0   30.86    4.55
   3   9   0   32.77    4.49
   3  -9   0   30.62    4.33
  -3   9   0   36.68    5.06
  -3  -9   0   14.09    4.30
  -3  -9   0   13.01    3.02
   3  -9   1   69.28    6.61
  -3   9  -1   67.98    5.70
   3   9   1   64.73    5.95
   3   9   1   53.93    5.26
  -3  -9  -1   61.73    6.18
  -3   9  -1   65.04    5.73
   3   9   1   61.04    6.16
   3  -9   1   66.47    6.49
  -3  -9  -1   64.88    6.47
   3   9   1   67.02    7.05
  -3  -9  -1   49.70    5.54
  -3  -9  -1   53.05    5.83
   3  -9   1   56.09    5.23
  -3   9  -1   64.13    6.44
  -3  -9  -2   15.11    4.41
  -3  -9  -2   19.26    5.31
   3   9   2   16.94    4.77
  -3   9  -2   18.19    4.77
   3   9   2   14.36    5.22
   3   9   2   22.08    5.42
  -3   9  -2   20.86    3.72
  -3  -9  -2   16.92    4.81
   3   9   2   13.97    4.21
  -3   9  -2   20.88    3.45
   3  -9   2   20.69    4.66
  -3  -9  -2   22.26    4.54
   3  -9   2   12.52    4.60
   3   9   3   75.96    7.68
   3  -9   3   67.01    6.41
  -3   9  -3   85.83    6.81
   3  -9   3   65.97    6.89
  -3  -9  -3   69.61    6.45
  -3  -9  -3   74.30    7.22
  -3  -9  -3   77.69    6.35
   3   9   3   80.11    7.93
   3   9   3   60.78    6.50
   3  -9   4   29.23    5.10
   3   9   4   39.25    6.61
  -3  -9  -4   18.38    5.32
  -3   9  -4   25.01    5.04
   3  -9   4   41.06    5.99
  -3  -9  -4   35.95    4.85
   3   9   4   34.63    6.39
  -3  -9  -4   26.91    4.86
   3   9   5   16.65    6.63
   3  -9   5   16.98    5.11
  -3  -9  -5   15.48    5.24
   3  -9   5   21.48    5.10
  -3  -9  -5   11.37    3.76
   3   9   5   18.19    5.96
  -3  -9  -5   11.55    3.50
   3  -9   6   -1.83    4.40
   3   9   6   -6.18    5.26
   3   9   6    2.02    6.61
   3   9   7   -0.91    5.51
   3  -9   7   -1.50    4.53
   3  -9   8    5.58    5.03
   3   9   8    9.34    6.63
  -3 -10   8    1.58    4.42
  -3  10   8   -4.78    5.94
  -3  10   8    0.66    5.83
  -3  10   7   28.51    7.61
  -3  10   7   34.76    7.35
  -3 -10   7   26.67    5.40
  -3 -10   6    2.44    4.30
  -3  10   6    1.68    5.76
  -3  10   6   -0.03    6.21
  -3 -10   6    0.61    4.30
  -3 -10   5   -3.36    4.20
  -3 -10   5   -4.67    4.08
  -3  10   5   -4.11    4.92
   3 -10  -5   -0.88    4.65
  -3  10   5    4.53    5.61
  -3 -10   4   15.53    4.80
  -3 -10   4   21.50    4.91
  -3  10   4   18.94    6.02
   3 -10  -4   12.06    4.94
   3 -10  -4    8.39    3.48
  -3  10   4   12.35    5.92
   3 -10  -4   12.57    3.48
   3  10  -3   89.36    7.08
  -3  10   3  107.95    9.19
   3 -10  -3   87.74    7.04
  -3 -10   3   94.66    7.63
   3 -10  -3   99.10    6.84
   3 -10  -3   83.39    7.81
  -3 -10   3  103.52    7.47
   3 -10  -2   22.23    4.69
   3 -10  -2   24.91    5.50
  -3 -10   2   15.34    4.35
  -3  10   2   23.40    6.07
  -3  10   2   24.66    5.30
   3  10  -2   13.32    4.48
   3 -10  -2   13.94    4.91
  -3  10   2   21.07    6.15
  -3 -10   2   21.07    4.86
  -3  10   1   -4.39    4.24
   3 -10  -1    1.32    3.98
  -3 -10   1   -1.20    4.08
  -3 -10   1    0.84    4.61
   3  10  -1    0.10    2.78
  -3  10   1   -2.14    4.94
   3  10  -1    0.11    2.96
   3 -10  -1   -0.66    4.64
   3  10  -1    1.96    4.46
   3 -10  -1   -3.39    4.02
   3 -10  -1    4.00    4.18
   3  10   0   21.63    5.21
  -3  10   0    9.67    4.73
   3 -10   0   14.06    4.45
   3  10   0   13.92    3.98
  -3 -10   0   11.74    4.73
  -3  10   0    9.97    4.11
  -3  10   0   15.42    5.73
   3 -10   0   18.48    4.24
   3 -10   0   14.75    4.50
   3 -10   0    7.70    4.81
  -3 -10   0   17.90    5.14
   3  10   0   10.64    4.18
  -3 -10  -1   39.15    5.94
   3  10   1   36.83    5.92
  -3 -10  -1   12.93    4.56
  -3  10  -1   35.68    5.85
   3 -10   1   22.80    5.48
  -3  10  -1   24.41    4.84
   3 -10   1   41.10    5.90
  -3  10  -1   23.81    4.47
  -3 -10  -1   25.61    4.84
   3  10   1   25.93    4.66
   3  10   1   28.38    5.07
   3 -10   2    7.60    4.72
  -3 -10  -2    6.99    4.01
   3  10   2    1.90    4.56
  -3 -10  -2    6.54    4.83
   3 -10   2    7.42    4.35
  -3  10  -2    3.25    3.06
  -3  10  -2    9.17    3.62
   3  10   2    8.41    5.07
  -3  10  -2    1.51    4.45
   3 -10   3   25.59    5.27
   3 -10   3   28.84    5.67
  -3 -10  -3   23.75    5.15
   3  10   3   35.95    6.85
  -3 -10  -3   22.64    5.79
  -3  10  -3   25.69    5.33
   3  10   4   -2.52    5.15
  -3 -10  -4   -9.10    4.08
   3 -10   4    1.02    4.51
  -3 -10  -4   -2.41    4.06
   3 -10   4    7.58    4.80
  -3 -10  -4    1.93    4.71
   3 -10   5   -1.34    4.34
  -3 -10  -5   -4.49    3.54
  -3 -10  -5   -3.40    4.79
   3  10   5   11.98    6.24
   3 -10   5   -1.69    4.46
  -3 -10  -5   -1.68    3.68
   3 -10   6    0.07    4.80
   3  10   6    0.40    5.90
   3 -10   6    2.47    4.96
   3  10   7    0.62    5.82
   3 -10   7   -0.64    4.83
   3 -10   7   -6.03    4.64
   3 -10   8    3.36    5.45
   3 -10   8    1.02    4.80
   3  10   8    3.76    6.25
  -3 -11   8    3.52    5.03
  -3  11   8    3.72    6.30
  -3 -11   7    1.93    4.85
  -3  11   7    2.15    5.91
  -3 -11   6    4.25    4.71
  -3  11   6   -2.49    5.86
  -3 -11   6    3.91    4.94
  -3 -11   5    6.04    4.80
   3 -11  -5   -0.06    5.12
  -3  11   5    6.55    5.71
  -3 -11   5   10.06    4.95
  -3  11   4   17.49    6.47
  -3 -11   4   18.52    5.24
   3 -11  -4   10.26    3.77
   3 -11  -4    9.75    4.03
  -3 -11   4    1.88    4.50
   3 -11  -4   12.19    5.64
   3 -11  -3   20.85    5.70
   3 -11  -3   14.61    4.82
   3 -11  -3   20.96    4.69
  -3  11   3   19.06    6.54
  -3 -11   3   21.40    5.54
  -3 -11   3   13.35    4.93
   3  11  -2    1.98    4.65
  -3 -11   2    1.08    4.87
  -3  11   2    1.11    5.52
   3 -11  -2   -2.41    4.27
   3 -11  -2    0.58    4.84
  -3 -11   2   -1.54    4.00
   3  11  -1   22.09    5.41
   3 -11  -1   19.64    5.78
   3 -11  -1   24.39    5.06
  -3 -11   1   17.04    5.23
   3  11  -1   13.63    3.49
  -3  11   1   21.14    5.49
  -3  11   1   24.08    6.38
  -3 -11   1   15.60    4.91
  -3 -11   0   13.53    5.19
   3 -11   0   12.12    5.26
   3  11   0   10.53    4.38
   3  11   0    9.13    3.99
  -3  11   0    6.95    5.30
  -3  11   0   12.17    5.10
   3  11   0   11.81    5.27
  -3 -11   0   16.43    5.12
  -3 -11  -1   10.95    5.16
  -3  11  -1    5.67    5.29
   3  11   1    1.13    5.28
   3  11   1   10.70    4.67
   3 -11   1    1.52    4.14
   3 -11   1   10.03    5.16
  -3  11  -1    4.51    4.55
  -3  11  -1    0.78    3.91
  -3  11  -2    0.97    3.11
  -3  11  -2    2.75    5.18
  -3 -11  -2    5.08    4.36
  -3  11  -2    3.02    3.53
   3 -11   2    4.06    4.37
  -3 -11  -2    2.29    5.19
   3  11   2   -2.90    5.13
   3 -11   2   -0.02    4.71
   3  11   2    4.00    4.82
  -3 -11  -3    9.77    4.96
   3 -11   3    3.49    5.00
   3 -11   3   10.05    4.87
  -3  11  -3    9.64    5.53
   3  11   3    6.99    5.58
  -3 -11  -3    2.51    4.99
   3  11   4   13.20    6.17
  -3 -11  -4    2.15    5.13
   3 -11   4    4.00    5.30
  -3 -11  -4    4.59    4.73
   3 -11   4    7.18    5.35
   3 -11   5    1.93    5.31
   3 -11   5    0.71    5.23
  -3 -11  -5    4.17    4.21
  -3 -11  -5    0.14    4.14
  -3 -11  -5   -6.63    5.05
   3  11   5   11.73    6.29
   3  11   6    6.17    6.38
   3 -11   6    1.56    5.32
   3 -11   6   -1.31    4.91
   3 -11   7    2.58    5.64
   3 -11   7   -0.22    5.28
   3  11   7    7.88    6.80
  -3  12   7   -0.10    6.48
  -3 -12   7    2.52    5.32
  -3 -12   6   18.92    5.74
  -3 -12   6   19.97    5.77
  -3  12   6   19.43    7.43
  -3 -12   5   10.20    5.11
  -3 -12   5   12.14    5.33
   3 -12  -5   10.67    5.57
  -3  12   5   -1.84    6.14
  -3 -12   4    0.98    4.97
   3 -12  -4    4.86    4.26
   3 -12  -4    5.65    5.64
  -3 -12   4    1.95    4.73
  -3  12   4   -4.99    5.61
   3 -12  -4    6.07    3.98
  -3 -12   3    7.61    5.08
  -3 -12   3   -2.36    4.68
  -3  12   3   -3.52    5.96
   3 -12  -3   -1.23    4.35
   3 -12  -3    0.10    5.29
   3 -12  -2   19.12    6.23
  -3  12   2   10.98    6.19
   3 -12  -2   21.93    5.62
  -3 -12   2   26.25    5.92
  -3 -12   2   20.19    5.70
   3  12  -2   17.01    5.68
   3  12  -1   -1.06    4.77
  -3  12   1    3.38    5.20
  -3 -12   1   -1.02    4.70
  -3 -12   1    4.14    5.34
  -3  12   1    0.35    5.98
   3  12  -1   -3.56    3.13
   3 -12  -1   -2.20    5.31
  -3 -12   0   -2.23    5.35
   3 -12   0   -8.22    4.91
   3  12   0    1.59    5.36
  -3  12   0    0.68    5.10
  -3  12   0    9.14    6.08
   3  12   0   -4.99    4.01
   3  12   0    0.51    3.90
  -3 -12  -1    5.98    5.48
   3 -12   1    1.89    5.06
  -3  12  -1   -0.37    4.03
   3  12   1    1.29    5.27
   3  12   1    2.03    4.83
  -3  12  -1    4.17    5.48
  -3  12  -1    5.27    4.72
  -3  12  -2    4.05    3.34
  -3  12  -2    4.79    3.57
  -3  12  -2  -15.72    4.62
   3 -12   2   -0.52    5.00
   3  12   2    5.94    6.18
  -3 -12  -2    0.67    5.45
  -3  12  -3    2.29    5.01
   3 -12   3   -7.03    4.96
   3  12   3    5.60    6.02
  -3 -12  -3   -3.49    4.70
  -3 -12  -3   -3.71    5.03
   3 -12   3   -3.68    4.58
  -3 -12  -4    4.91    4.96
   3 -12   4   -0.42    5.22
  -3 -12  -4    5.34    5.89
   3  12   4   -5.72    5.82
   3 -12   4    4.29    5.74
  -3 -12  -5   -0.64    4.36
   3  12   5    7.73    6.57
  -3 -12  -5   -0.79    4.40
   3 -12   5   -1.48    5.47
  -3 -12  -5  -10.76    4.88
   3 -12   5   -4.02    5.06
   3 -12   6   -3.45    5.35
   3  12   6   -1.21    6.56
   3 -12   6   -3.44    5.59
   3  12   7    5.40    7.01
   3 -12   7   12.27    6.45
   3 -12   7   13.02    6.19
  -3  13   6   -1.13    6.60
  -3 -13   6    2.40    5.42
  -3 -13   6   -5.12    5.06
  -3 -13   5   -0.13    5.27
  -3 -13   5    1.46    5.30
  -3  13   5    7.67    6.73
   3 -13  -4   -2.34    4.23
  -3 -13   4    3.27    5.40
  -3 -13   4   -6.93    4.83
   3 -13  -4   -5.00    4.28
  -3  13   4   -0.09    6.38
   3 -13  -4    2.35    5.72
  -3 -13   3    3.80    4.97
  -3 -13   3    4.08    5.55
  -3  13   3   10.34    7.06
   3 -13  -3    1.49    4.82
   3 -13  -3   -4.82    5.21
   3 -13  -2   -4.51    5.53
  -3 -13   2   -0.72    5.50
  -3  13   2   -4.58    5.98
  -3 -13   2    8.08    5.42
   3 -13  -2    0.82    5.01
   3  13  -1    2.65    2.93
   3 -13  -1   -1.75    5.57
  -3  13   1   -7.01    5.80
   3  13  -1    1.07    5.44
   3  13  -1   -0.28    2.93
  -3 -13   1    0.53    5.32
  -3  13   0   -1.93    5.19
   3  13   0    1.08    3.94
  -3 -13   0   -2.10    5.60
   3  13   0    7.48    4.57
  -3  13   0   -7.90    5.42
   3 -13   0    2.12    5.75
   3  13   0   -4.41    5.58
  -3  13  -1   -1.88    4.49
   3  13   1    4.72    5.26
   3  13   1   -2.74    5.38
  -3 -13  -1   -2.76    5.62
  -3  13  -1    5.19    4.47
   3 -13   1   -2.76    5.34
  -3  13  -1   -1.87    5.58
  -3  13  -2   -2.66    5.40
   3 -13   2    1.28    5.87
  -3  13  -2    2.28    3.30
  -3 -13  -2    3.77    5.78
  -3  13  -2   -2.07    2.91
   3  13   2   -0.26    6.03
  -3 -13  -3   -6.34    5.40
   3 -13   3   -0.25    5.83
   3  13   3   -4.59    6.33
   3 -13   4    9.37    6.06
  -3 -13  -4   -2.69    4.87
   3  13   4    4.36    6.73
  -3 -13  -4   -6.90    5.30
  -3 -13  -5    2.09    6.12
   3  13   5   16.13    7.61
   3 -13   5    8.83    6.45
  -3 -13  -5    1.41    5.08
   3 -13   6    0.32    6.01
   3  13   6    4.59    7.08
   3 -13   6    8.16    6.16
  -3  14   5   -4.46    6.82
  -3 -14   5   -4.43    5.36
  -3 -14   5    2.32    5.66
  -3 -14   4    2.03    5.79
  -3 -14   4   11.33    6.27
   3 -14  -4   13.88    6.58
  -3  14   4   17.66    7.60
   3 -14  -3   -1.05    5.84
   3 -14  -3    5.09    5.22
  -3 -14   3   18.76    6.69
  -3  14   3   14.31    7.10
  -3 -14   2    7.82    6.12
  -3  14   2    4.72    7.03
   3 -14  -2   13.72    6.75
   3  14  -1   15.32    6.69
  -3  14   1    0.13    6.27
  -3 -14   1    6.82    6.20
   3  14  -1    8.46    2.39
   3 -14  -1    8.32    6.59
   3 -14   0    5.33    6.53
   3  14   0    4.83    5.96
  -3  14   0    3.69    6.43
  -3 -14   0    4.43    6.01
   3  14   0   -0.96    4.19
   3  14   0    4.99    4.65
  -3  14   0    4.74    5.61
  -3  14  -1    1.32    5.03
  -3 -14  -1    9.10    6.47
  -3  14  -1    1.62    6.15
   3  14   1    0.07    5.97
   3  14   1    2.23    5.40
  -3  14  -1   -1.05    4.45
   3 -14   1   -3.78    5.92
   3 -14   2   -6.28    5.99
  -3  14  -2    4.77    2.51
  -3  14  -2    1.93    5.92
   3  14   2    6.91    6.83
  -3 -14  -2   -2.96    6.38
  -3 -14  -3    7.62    6.94
   3 -14   3    7.07    6.46
   3  14   3    2.38    6.80
   3 -14   4   18.23    7.21
   3  14   4   -1.38    7.04
  -3 -14  -4    1.93    6.21
  -3 -14  -4   -0.87    5.21
   3  14   5    0.42    7.17
  -3 -14  -5   -1.65    6.23
   3 -14   5   -9.73    5.50
  -3  15   4   -5.32    6.73
  -3 -15   4    8.11    6.31
   3 -15  -4    6.16    6.83
  -3  15   3    9.71    7.47
  -3 -15   3    1.10    6.35
   3 -15  -3   -4.74    5.56
   3 -15  -3   14.08    7.14
   3 -15  -2    1.78    6.45
  -3  15   2   -2.90    6.83
  -3 -15   2    1.02    6.29
  -3 -15   1   -1.51    6.49
   3 -15  -1    8.69    7.02
  -3  15   1    9.54    7.45
   3 -15   0    5.74    6.68
  -3 -15   0   -5.07    6.03
   3  15   0    1.90    4.67
  -3  15   0    4.06    5.98
  -3  15   0   -3.83    6.14
   3  15   0  -12.56    5.75
  -3 -15  -1    5.46    6.76
   3 -15   1   -0.04    6.62
   3  15   1   -0.17    5.51
  -3  15  -1    1.81    4.85
  -3  15  -1   -1.95    4.35
  -3  15  -1    4.41    6.68
   3  15   1    2.44    6.67
   3  15   2    1.80    6.95
   3 -15   2   10.26    7.40
  -3 -15  -2    2.87    6.58
   3  15   3   10.42    7.54
   3 -15   3   -0.43    6.61
  -3 -15  -3    7.76    6.96
  -3 -15  -4   -4.01    6.07
   3 -15   4    3.70    6.70
   3  15   4   13.82    7.77
  -3  16   3    7.49    7.82
  -3 -16   3    5.71    6.95
   3 -16  -3    9.73    7.19
   3 -16  -2    3.92    7.01
  -3 -16   2   16.86    7.87
  -3  16   2   10.90    8.11
  -3 -16   1    5.92    6.79
  -3  16   1   -0.49    7.55
   3 -16  -1    6.04    7.55
   3  16   0    7.06    7.52
  -3  16   0    9.77    7.77
  -3 -16   0   23.42    8.13
   3 -16   0   23.69    8.18
   3  16   1    9.83    7.35
  -3 -16  -1   14.64    7.59
   3 -16   1    4.13    7.21
  -3  16  -1    5.96    7.62
  -3 -16  -2    3.47    6.92
   3 -16   2   12.42    7.83
   3  16   2   11.36    7.92
  -4   0  10   -0.95    3.77
  -4   0  10    4.97    3.44
   4   0 -10   -7.12    6.83
  -4   0   9    1.43    3.14
   4   0  -9  -17.85    6.17
  -4   0   9    1.78    3.18
  -4   0   8   10.15    2.91
   4   0  -8    2.65    6.28
  -4   0   8    2.55    6.49
  -4   0   8    9.14    2.89
  -4   0   7    0.55    2.06
  -4   0   7   -5.61    5.28
  -4   0   7   -0.58    2.24
   4   0  -7   -1.79    5.40
   4   0  -6   55.79    6.96
  -4   0   6   56.50    3.03
  -4   0   6   59.93    7.69
  -4   0   6   48.60    2.96
  -4   0   5   -0.48    1.39
  -4   0   5    6.33    4.13
  -4   0   5   -1.81    1.35
   4   0  -5   -2.62    4.10
  -4   0   4  444.41   14.47
   4   0  -4  450.00   17.65
  -4   0   4  451.91   14.43
  -4   0   4  432.55   20.88
  -4   0   3    0.10    1.53
   4   0  -3   -4.61    3.08
  -4   0   3   -1.34    1.69
   4   0  -2    9.18    1.68
  -4   0   2    9.60    1.92
  -4   0   2    8.29    1.70
  -4   0   2   10.50    2.05
   4   0  -2    8.42    1.89
  -4   0   2    5.29    1.70
   4   0  -2   11.04    3.17
  -4   0   1    0.15    1.59
  -4   0   1   -0.75    1.65
  -4   0   1    1.39    2.13
   4   0  -1    0.27    2.09
  -4   0   1   -0.41    2.11
   4   0  -1   -0.69    2.41
  -4   0   1   -2.19    2.13
   4   0  -1   -1.98    2.08
  -4   0   0  669.16   22.42
   4   0   0  659.64   22.26
   4   0   0  677.77   22.33
  -4   0   0  656.13   21.85
  -4   0   0  638.85   22.29
  -4   0   0  664.70   21.82
  -4   0   0  666.38   22.34
   4   0   0  681.33   21.83
   4   0   0  661.87   21.82
  -4   0   0  668.61   22.40
   4   0   0  640.60   22.23
   4   0   1    3.45    2.63
  -4   0  -1   -3.42    2.60
   4   0   1    0.32    1.86
  -4   0  -1   -0.48    2.39
  -4   0  -1   -2.14    2.25
   4   0   1    2.40    2.61
  -4   0  -1    0.58    2.75
   4   0   1    1.41    2.42
  -4   0  -1   -1.74    2.25
  -4   0  -2   41.38    4.14
   4   0   2   45.61    4.24
  -4   0  -2   43.61    3.55
   4   0   2   51.10    4.23
  -4   0  -2   46.70    4.10
   4   0   2   51.25    4.15
  -4   0  -2   48.34    3.66
   4   0   2   56.40    4.38
   4   0   2   58.47    4.15
   4   0   3    2.42    2.91
   4   0   3    0.46    2.89
  -4   0  -3    0.76    2.07
  -4   0  -3   -0.45    1.96
   4   0   3   -0.01    2.78
  -4   0  -3    2.62    2.36
  -4   0  -3    0.76    3.63
   4   0   3    6.67    3.11
  -4   0  -3    1.79    2.74
   4   0   3   -1.36    2.60
  -4   0  -3   -2.70    2.74
  -4   0  -4  145.92    6.98
   4   0   4  134.62    7.38
   4   0   4  147.18    7.71
   4   0   4  132.71    7.31
  -4   0  -4  133.63    6.90
   4   0   4  139.94    7.08
  -4   0  -4  149.67    9.91
   4   0   5   -2.41    3.02
  -4   0  -5   -2.70    3.01
  -4   0  -5    3.73    3.29
   4   0   5    2.59    3.65
  -4   0  -5    1.59    4.45
  -4   0  -6   69.67    5.62
   4   0   6   73.02    6.44
   4   0   6   78.12    6.39
  -4   0  -6   82.24    6.60
   4   0   7   -1.05    3.79
  -4   0  -7    1.49    4.25
   4   0   7    4.23    4.71
  -4   0  -8   22.49    5.99
   4   0   8   26.68    5.15
   4   0   8   23.71    5.86
   4   0   9  -10.89    3.98
   4   0   9   -1.59    4.89
   4   0  10    2.57    5.42
  -4  -1  10    6.00    3.33
  -4   1  10    2.20    3.78
   4  -1 -10   -5.60    7.30
   4   1 -10   -2.82    6.96
  -4  -1  10   -2.62    3.23
  -4   1   9   -0.03    3.38
   4   1  -9   -5.53    6.74
  -4  -1   9   -0.99    2.94
  -4   1   9   -0.05    3.59
   4  -1  -9   -0.48    6.81
  -4  -1   9    2.07    2.80
  -4  -1   8   -0.39    2.29
   4  -1  -8   -6.82    5.49
  -4   1   8    0.76    2.99
  -4  -1   8    0.71    2.33
   4   1  -8   -4.89    5.82
  -4   1   8    4.23    3.03
  -4   1   8   -4.28    6.21
  -4  -1   8   -4.81    5.26
  -4   1   7    0.45    5.84
   4  -1  -7   -2.33    5.18
  -4   1   7    0.70    2.75
  -4  -1   7    4.66    5.24
   4   1  -7    5.11    5.74
  -4   1   7   -2.57    2.05
  -4   1   7    1.59    2.50
  -4   1   6   34.94    3.15
   4  -1  -6   28.11    6.04
  -4   1   6   34.28    6.87
  -4  -1   6   34.14    6.26
  -4   1   6   30.35    2.89
  -4   1   6   33.64    2.94
   4   1  -6   19.29    5.63
  -4   1   5    9.99    4.72
  -4  -1   5    6.80    4.52
   4  -1  -5   16.82    4.66
  -4   1   5   13.44    2.02
  -4   1   5   12.47    2.23
  -4   1   5   13.38    2.16
  -4   1   5    9.97    2.09
   4   1  -5   15.30    4.85
  -4   1   4  313.79   10.77
  -4   1   4  305.07   10.72
  -4   1   4  314.73   10.71
  -4   1   4  297.05   15.90
  -4   1   4  307.42   10.72
   4   1  -4  314.91   13.51
  -4   1   3   58.95    6.21
   4  -1  -3   61.74    3.19
  -4  -1   3   65.53    3.03
  -4   1   3   66.04    3.86
  -4   1   3   66.85    3.82
  -4   1   3   58.89    3.43
  -4   1   3   61.18    3.49
  -4   1   2  191.10    7.37
  -4   1   2  189.14    7.34
  -4   1   2  194.56    7.50
  -4  -1   2  190.29    6.82
   4   1  -2  187.26    6.75
  -4  -1   2  188.22    7.09
  -4  -1   2  197.42    7.03
   4  -1  -2  196.39    7.23
   4   1  -2  182.77    8.50
  -4   1   2  189.27    7.45
  -4   1   1    3.97    2.34
  -4  -1   1    5.27    2.20
   4  -1  -1    4.47    1.38
  -4  -1   1    4.82    2.52
  -4  -1   1    2.89    2.28
  -4   1   1    2.05    1.92
  -4   1   1    4.08    2.58
   4   1  -1    2.25    2.21
  -4  -1   1    0.93    2.23
  -4   1   1    5.06    2.42
   4   1  -1    2.93    2.11
   4  -1  -1    4.89    2.40
  -4  -1   1    4.18    2.30
   4   1  -1    2.65    2.33
   4  -1  -1    4.24    2.14
  -4  -1   1    5.00    1.65
  -4   1   1    4.25    2.08
  -4  -1   1    4.44    1.62
   4  -1  -1    4.57    1.42
  -4   1   0   64.02    4.32
   4  -1   0   62.79    4.06
   4  -1   0   60.00    4.04
  -4   1   0   65.04    4.33
  -4  -1   0   70.70    4.38
  -4  -1   0   66.15    3.43
  -4   1   0   70.98    4.57
  -4  -1   0   65.58    4.22
  -4  -1   0   66.19    4.80
   4   1   0   65.83    4.25
  -4  -1   0   64.16    4.09
   4  -1   0   70.36    4.52
  -4   1   0   59.75    4.43
  -4  -1   0   65.20    4.61
   4  -1   0   65.84    4.32
  -4  -1   0   66.49    4.29
   4   1   0   66.30    4.00
   4   1   0   72.06    4.64
   4  -1   1   11.58    2.97
  -4   1  -1    8.89    2.76
   4   1   1   12.52    2.66
  -4   1  -1    7.41    2.70
   4   1   1   11.97    2.72
   4   1   1   14.41    3.21
   4  -1   1   13.45    2.94
  -4  -1  -1    6.18    2.40
   4   1   1    8.66    2.85
   4  -1   1   15.10    3.11
  -4   1  -1    8.72    2.52
  -4  -1  -1    8.24    2.79
   4   1   1   13.15    2.96
  -4   1  -1    9.58    3.03
  -4  -1  -1   16.14    3.18
  -4   1  -1   12.22    2.78
   4  -1   1   14.15    2.84
  -4  -1  -1   11.88    2.88
  -4  -1  -1   13.38    2.61
  -4   1  -2   27.13    3.34
  -4  -1  -2   31.52    3.33
  -4  -1  -2   31.46    3.29
  -4   1  -2   34.94    3.05
   4   1   2   29.00    3.60
  -4   1  -2   32.30    3.71
   4  -1   2   29.05    3.23
   4  -1   2   27.53    3.85
   4   1   2   24.81    3.71
   4  -1   2   32.01    3.53
   4   1   2   26.62    3.25
   4  -1   2   29.24    3.75
   4  -1   2   29.91    3.45
   4   1   2   26.82    3.77
   4  -1   2   33.50    2.69
  -4  -1  -2   25.83    3.17
  -4  -1  -2   28.48    3.62
   4   1   2   35.19    3.54
  -4   1  -2   30.30    3.21
  -4  -1  -3    2.64    2.27
   4   1   3    8.94    3.02
  -4   1  -3    1.09    3.37
  -4   1  -3    9.23    3.12
   4  -1   3    1.66    2.93
   4  -1   3    1.03    2.84
  -4   1  -3   -3.51    2.77
   4   1   3    8.57    3.21
  -4  -1  -3    2.86    2.39
   4  -1   3    6.15    2.98
  -4   1  -3    6.82    1.77
   4   1   3    0.54    2.98
  -4  -1  -3    4.14    2.35
   4  -1   3    2.72    2.73
   4   1   3    3.77    3.45
  -4  -1  -3    4.48    2.95
   4  -1   3    2.07    2.67
  -4   1  -3    3.58    1.61
   4   1   3    3.11    2.87
  -4  -1  -3    3.84    2.94
  -4  -1  -3    5.20    4.20
  -4   1  -4    6.98    3.15
   4  -1   4   14.98    3.56
   4   1   4    9.80    3.11
   4  -1   4   16.08    3.67
   4   1   4   11.84    3.51
  -4  -1  -4   10.88    3.10
   4   1   4    6.49    3.25
   4  -1   4   12.25    2.99
  -4  -1  -4   12.86    3.07
   4   1   4    9.10    3.69
  -4  -1  -4    9.02    4.76
   4  -1   4    7.14    3.09
  -4   1  -4    7.53    3.82
  -4  -1  -5   36.63    4.32
   4   1   5   26.40    4.51
   4  -1   5   31.34    4.39
   4   1   5   32.14    4.75
  -4  -1  -5   38.46    6.12
  -4   1  -5   34.09    5.30
   4  -1   5   31.78    4.64
   4   1   5   30.14    4.46
   4  -1   5   27.09    4.07
  -4   1  -5   30.50    4.15
  -4  -1  -5   38.81    4.39
   4  -1   6    3.36    3.63
   4   1   6   12.85    4.21
  -4  -1  -6    0.52    3.20
   4  -1   6    0.16    3.86
   4  -1   6    1.85    3.60
   4   1   6   -0.50    3.86
  -4  -1  -6   11.15    4.03
  -4   1  -6   12.59    5.13
   4   1   6    7.09    4.46
  -4  -1  -7    8.97    4.52
   4  -1   7    0.41    4.33
   4  -1   7    0.04    3.72
   4   1   7    4.74    4.86
   4   1   8   22.25    5.75
   4  -1   8   23.86    4.95
  -4  -1  -8   24.77    5.93
   4   1   8    9.36    4.77
   4  -1   8   18.57    5.57
   4  -1   9    5.18    5.28
   4   1   9    0.84    5.20
   4  -1   9   -1.70    4.19
   4   1   9    4.37    4.50
   4   1  10   10.95    6.04
   4  -1  10   -1.79    5.56
  -4  -2  10    2.44    3.02
   4  -2 -10    6.30    7.48
  -4  -2  10    2.48    3.28
  -4   2  10    3.70    4.14
  -4   2   9    0.88    3.73
   4  -2  -9    4.32    6.52
  -4  -2   9    4.94    2.69
  -4  -2   9    0.70    2.74
   4   2  -9    1.31    7.01
  -4   2   9    0.18    3.97
  -4  -2   8    5.52    2.18
  -4  -2   8    8.87    5.59
  -4   2   8    4.08    3.67
  -4   2   8   16.87    3.92
   4  -2  -8   19.75    7.01
   4   2  -8   12.67    7.04
  -4  -2   8    8.54    2.28
  -4   2   7   -0.83    5.79
   4  -2  -7    7.94    5.64
  -4  -2   7   -0.13    4.51
  -4   2   7    3.06    3.21
  -4   2   7    2.36    3.07
  -4   2   7    0.28    2.55
   4   2  -7    0.10    5.56
  -4   2   6    9.83    3.16
  -4   2   6    9.77    2.73
   4   2  -6    4.88    5.40
  -4   2   6   11.46    2.92
   4  -2  -6    4.19    5.03
  -4   2   6    5.06    5.64
  -4  -2   6    5.13    4.40
  -4   2   5   57.72    4.21
   4  -2  -5   66.03    2.96
  -4   2   5   62.31    4.49
   4   2  -5   75.99    6.99
  -4  -2   5   58.66    6.36
  -4   2   5   62.15    4.33
  -4   2   5   57.95    7.19
  -4   2   5   63.34    4.25
   4   2  -4   48.68    5.57
  -4   2   4   37.85    5.89
  -4   2   4   48.56    3.84
  -4   2   4   45.96    3.46
  -4   2   4   45.90    3.78
  -4   2   4   43.14    3.62
  -4   2   3   35.38    5.57
  -4   2   3   39.55    3.22
   4   2  -3   47.20    4.96
   4  -2  -3   43.75    3.20
  -4  -2   3   38.64    2.55
  -4   2   3   46.98    3.55
  -4   2   3   41.74    3.44
  -4  -2   3   42.42    2.72
  -4   2   3   46.81    3.54
  -4  -2   2   63.10    3.68
  -4   2   2   64.57    4.39
  -4  -2   2   64.21    3.51
  -4   2   2   70.99    4.60
  -4   2   2   71.70    3.83
  -4   2   2   69.20    4.40
  -4   2   2   62.25    3.69
  -4  -2   2   62.37    3.70
   4  -2  -2   63.42    4.15
   4   2  -2   65.30    3.44
  -4   2   2   63.27    4.45
  -4  -2   2   63.10    3.37
   4  -2  -1    6.29    2.01
  -4  -2   1    9.85    2.39
   4  -2  -1    6.02    2.57
  -4   2   1    7.16    2.59
  -4  -2   1    3.82    2.43
   4  -2  -1    9.83    2.61
  -4   2   1   10.54    2.80
  -4  -2   1    6.69    2.39
  -4   2   1    4.40    2.13
  -4   2   1    5.06    2.75
   4   2  -1    8.87    2.54
  -4  -2   1    5.31    2.27
  -4   2   1    3.47    2.61
  -4  -2   1    8.95    1.82
   4  -2  -1    4.46    1.94
  -4  -2   1    7.13    1.83
   4   2  -1    4.50    2.03
   4   2   0   18.38    2.56
  -4  -2   0   23.20    3.17
   4  -2   0   22.48    3.28
  -4  -2   0   20.83    3.09
   4   2   0   27.40    3.12
   4  -2   0   25.53    3.01
  -4  -2   0   17.96    2.79
   4  -2   0   22.92    2.78
  -4  -2   0   21.80    2.60
   4   2   0   24.99    3.47
  -4   2   0   18.73    3.40
  -4  -2   0   19.91    2.99
   4  -2   0   18.64    3.24
  -4  -2   0   25.01    2.86
  -4   2   0   20.05    3.28
   4   2   0   20.93    2.54
   4   2   0   23.09    2.60
  -4  -2  -1    3.05    2.63
  -4   2  -1    4.09    2.53
   4   2   1    2.34    3.05
   4   2   1   -0.37    2.85
  -4  -2  -1    2.94    2.59
   4  -2   1    3.80    2.86
   4  -2   1    4.14    2.72
  -4  -2  -1    1.92    2.86
  -4   2  -1    3.48    3.02
   4  -2   1    3.68    2.69
  -4   2  -1    5.13    2.65
  -4   2  -1    0.74    2.41
   4   2   1    1.33    2.91
  -4  -2  -1    2.58    2.55
   4  -2   1   -0.78    0.65
   4   2   1   -0.10    2.58
  -4   2  -1    0.00    2.25
   4   2   1    6.05    2.62
  -4  -2  -1    2.79    3.02
  -4   2  -2  198.10    8.00
   4   2   2  159.05    8.40
  -4   2  -2  195.41    8.57
   4   2   2  210.45    9.01
  -4  -2  -2  205.26    8.53
   4  -2   2  207.98    8.55
   4   2   2  190.03    9.08
   4  -2   2  215.06    9.06
   4  -2   2  200.05    8.67
  -4  -2  -2  207.20    8.72
   4  -2   2  215.14    8.73
   4   2   2  201.44    8.52
  -4   2  -2  199.86    8.80
   4  -2   2  206.94    8.96
  -4   2  -2  210.17    8.28
  -4  -2  -2  218.55    9.08
   4   2   2  191.52    8.79
  -4   2  -3   32.20    3.96
   4  -2   3   28.05    3.78
   4  -2   3   32.06    3.49
   4  -2   3   32.28    3.73
   4   2   3   30.02    4.25
   4   2   3   24.43    3.98
  -4   2  -3   27.93    1.83
   4  -2   3   28.40    3.96
   4   2   3   27.57    3.58
   4   2   3   28.25    3.63
   4  -2   3   30.32    4.05
  -4  -2  -3   27.82    3.23
  -4  -2  -3   23.34    3.68
  -4   2  -3   28.94    3.69
  -4   2  -3   26.55    3.58
  -4  -2  -3   33.22    3.27
  -4  -2  -3   28.53    3.72
   4   2   3   24.20    3.92
   4   2   4   78.16    5.89
   4   2   4   68.72    5.53
   4  -2   4   69.42    5.47
  -4   2  -4   59.35    4.88
  -4   2  -4   60.60    5.83
  -4  -2  -4   52.59    4.79
   4  -2   4   69.74    5.38
   4  -2   4   57.18    5.09
   4  -2   4   66.44    4.81
  -4  -2  -4   70.29    7.13
   4   2   4   65.67    5.48
   4   2   4   66.93    5.54
   4   2   5   14.50    4.11
  -4  -2  -5   10.72    3.69
   4  -2   5   13.17    3.94
  -4  -2  -5    5.98    3.36
   4  -2   5    6.19    3.52
   4   2   5    8.96    3.96
   4  -2   5    7.78    3.63
  -4   2  -5   13.19    4.25
   4   2   5    7.01    4.08
   4   2   5   15.70    3.79
  -4   2  -5   19.39    3.71
   4  -2   6    4.43    3.61
  -4  -2  -6    6.09    3.68
  -4  -2  -6    4.59    3.90
  -4   2  -6    0.28    4.17
   4   2   6   -1.14    3.94
   4  -2   6   -0.66    3.53
   4   2   6    7.72    4.50
   4  -2   6   -9.51    3.66
   4  -2   7   17.60    4.35
   4   2   7   17.47    5.47
  -4  -2  -7   11.74    4.92
   4   2   7   15.25    4.82
   4  -2   7   21.83    5.03
   4   2   8    3.78    5.09
   4  -2   8    4.35    4.30
   4   2   8   14.10    4.85
   4  -2   8    6.36    4.99
  -4  -2  -8   -0.84    5.17
   4  -2   9    8.73    5.48
   4   2   9   17.85    6.25
   4  -2   9    9.81    4.82
   4   2   9   15.05    5.08
   4   2  10    8.92    6.00
   4  -2  10   -6.81    5.15
  -4  -3  10    0.51    3.16
  -4  -3  10    3.89    2.92
   4  -3 -10    2.19    7.55
  -4   3  10    4.66    4.40
  -4  -3   9    2.62    2.53
   4  -3  -9   12.27    7.17
  -4  -3   9    0.86    2.70
  -4   3   9   -1.32    4.07
  -4  -3   8    7.79    5.45
  -4  -3   8    1.23    2.07
   4   3  -8    3.75    6.45
  -4   3   8    0.71    3.67
  -4   3   8    8.76    3.17
   4  -3  -8    4.54    6.29
  -4   3   8    0.08    3.86
   4   3  -7    4.15    6.13
  -4   3   7   12.66    3.96
  -4   3   7    0.71    5.92
  -4   3   7    1.55    3.51
   4  -3  -7    3.22    5.79
  -4   3   7    5.16    3.14
  -4  -3   7    5.72    4.92
   4   3  -6    8.75    5.62
  -4   3   6    3.45    2.99
  -4   3   6    1.69    3.33
  -4  -3   6    7.47    4.27
  -4   3   6    5.46    5.37
  -4   3   6    1.62    3.19
   4  -3  -5    2.41    1.96
   4   3  -5   -0.38    4.12
  -4   3   5   -1.77    2.55
  -4   3   5   -0.49    2.79
  -4   3   5   -2.34    2.91
  -4   3   5    0.94    4.56
  -4   3   5    1.81    2.78
  -4   3   4   37.18    3.57
  -4   3   4   30.11    5.66
  -4  -3   4   28.73    2.27
  -4   3   4   25.74    3.50
   4  -3  -4   31.54    3.17
   4   3  -4   29.79    4.91
  -4   3   4   30.00    3.62
  -4  -3   4   29.92    2.27
  -4   3   4   32.51    3.38
  -4  -3   3   24.98    2.00
  -4   3   3   32.10    2.91
  -4   3   3   22.54    3.27
  -4  -3   3   29.97    2.52
  -4  -3   3   28.50    2.14
  -4   3   3   29.85    5.26
  -4  -3   3   21.03    2.38
  -4   3   3   28.58    3.29
  -4   3   3   24.04    3.18
  -4   3   3   30.66    3.68
   4   3  -3   27.14    1.58
   4  -3  -3   29.63    3.19
  -4  -3   2   13.68    2.57
  -4   3   2    7.32    4.27
   4   3  -2   17.71    2.54
  -4   3   2   12.39    2.97
  -4   3   2   13.59    2.88
  -4  -3   2   18.77    2.31
  -4   3   2   17.48    3.38
  -4  -3   2   15.04    2.42
  -4   3   2   10.52    3.19
   4  -3  -2   15.02    2.74
  -4   3   2   16.94    2.94
  -4  -3   2   19.73    2.56
   4  -3  -2   17.66    3.13
  -4   3   2   12.72    2.51
  -4   3   1  225.67   11.02
  -4  -3   1  216.02    8.34
  -4  -3   1  226.65    8.80
  -4  -3   1  226.92    8.86
  -4   3   1  187.21    8.88
  -4   3   1  219.67    8.99
  -4  -3   1  210.66    8.51
  -4   3   1  230.94    8.92
   4  -3  -1  216.72    8.61
   4  -3  -1  232.31    9.05
  -4  -3   1  225.76    8.41
   4   3  -1  218.64    8.69
  -4  -3   1  217.86    8.79
   4   3  -1  223.79    8.46
  -4   3   1  219.99    9.32
   4  -3  -1  215.27    8.90
   4  -3  -1  229.41    8.56
   4   3   0  235.77    9.86
  -4  -3   0  247.66    9.71
  -4  -3   0  256.01   10.07
   4  -3   0  258.83   10.16
  -4  -3   0  249.75   10.10
  -4   3   0  254.54   10.17
  -4  -3   0  257.37    9.89
  -4   3   0  257.93    9.99
   4   3   0  246.54    9.92
   4  -3   0  249.76    9.84
   4   3   0  253.52    9.59
   4   3   0  253.36    9.56
  -4   3   0  241.47   10.03
  -4  -3   0  248.84    9.82
   4  -3   0  252.95    9.97
  -4   3   0  262.60   10.01
   4  -3   1   15.89    3.43
   4   3   1   14.24    3.49
  -4   3  -1   19.71    2.95
  -4  -3  -1   29.20    3.46
  -4  -3  -1   30.85    3.53
  -4  -3  -1   23.93    3.32
   4   3   1   19.78    2.96
   4   3   1   25.44    3.45
   4  -3   1   19.92    3.34
  -4   3  -1   22.49    3.33
   4   3   1   25.02    3.50
   4   3   1   24.66    3.10
  -4   3  -1   17.15    3.22
  -4  -3  -1   25.08    3.54
  -4   3  -1   19.27    3.57
  -4  -3  -1   15.36    3.49
   4  -3   1   23.28    3.42
  -4  -3  -2   13.39    3.54
   4  -3   2   10.55    2.95
   4   3   2    8.15    3.08
   4   3   2   15.14    3.77
  -4   3  -2    9.00    2.91
  -4   3  -2    7.28    3.43
   4  -3   2    7.15    3.28
   4   3   2   11.85    3.13
  -4  -3  -2    8.97    3.08
   4  -3   2    8.50    3.19
  -4  -3  -2   14.64    3.11
  -4   3  -2   11.76    3.19
   4  -3   2    7.99    3.03
   4   3   2    3.45    3.51
  -4   3  -2    9.75    2.56
   4   3   3  129.67    7.15
   4   3   3  135.67    7.51
  -4  -3  -3  144.88    7.43
  -4   3  -3  135.97    7.14
   4   3   3  128.72    7.42
   4   3   3  137.26    7.47
   4  -3   3  140.67    7.45
   4  -3   3  144.00    7.45
  -4   3  -3  147.66    7.25
  -4  -3  -3  143.99    7.39
  -4  -3  -3  143.34    6.73
   4  -3   3  140.23    6.96
   4   3   3  139.39    7.25
   4  -3   3  145.37    7.34
  -4  -3  -3  132.75    6.77
   4  -3   3  139.64    7.46
   4   3   4   -3.75    3.05
  -4  -3  -4    1.55    3.05
  -4   3  -4    3.02    2.82
  -4  -3  -4    2.38    1.97
  -4   3  -4   -1.32    2.88
   4  -3   4   -0.73    3.16
   4   3   4    5.20    3.14
   4  -3   4    6.52    3.00
   4   3   4    0.62    3.33
  -4  -3  -4    2.70    1.89
   4  -3   4    3.13    3.22
   4   3   4    2.95    3.07
   4  -3   4    3.10    3.23
   4   3   4   -0.31    2.95
  -4  -3  -4   -5.64    4.63
  -4   3  -5    1.43    3.28
  -4   3  -5    5.18    3.54
   4   3   5    0.46    3.53
   4  -3   5    3.63    3.55
  -4  -3  -5    0.52    3.36
   4  -3   5    4.33    3.70
   4  -3   5    2.62    3.47
   4   3   5    3.76    3.68
   4   3   5    0.46    4.18
   4   3   5    8.40    3.61
  -4  -3  -6   12.01    3.84
   4  -3   6    1.91    3.87
   4   3   6    7.22    4.25
  -4  -3  -6    0.12    3.79
   4   3   6    8.15    4.73
   4  -3   6    4.30    3.78
   4  -3   6    4.08    4.09
   4  -3   7    6.21    4.07
   4  -3   7    5.35    4.75
   4   3   7   11.64    5.17
   4   3   7    4.11    4.51
  -4  -3  -7    6.70    4.72
   4   3   8   -0.81    4.71
   4   3   8    7.16    5.59
  -4  -3  -8    5.23    5.16
   4  -3   8    3.63    4.79
   4  -3   8    0.20    3.88
   4   3   9    8.01    6.24
   4  -3   9   -2.58    5.08
   4  -3   9    3.67    4.68
   4   3   9   -3.43    4.71
  -4   4  10   12.84    5.25
   4  -4 -10   11.72    8.16
  -4  -4  10    4.28    3.29
  -4   4   9    5.12    4.66
  -4  -4   9   -0.34    2.91
   4  -4  -9    0.46    6.85
  -4  -4   8    7.38    5.35
  -4   4   8   12.08    3.93
  -4   4   8    7.49    4.42
   4  -4  -8   -0.81    6.10
  -4  -4   8    2.13    2.39
  -4  -4   7    7.00    2.13
  -4   4   7   13.69    4.38
  -4  -4   7   11.06    5.09
  -4   4   7    7.06    3.72
  -4   4   7   10.65    4.20
  -4   4   7    3.98    6.84
  -4  -4   7    6.47    1.98
  -4   4   6   47.64    8.49
  -4   4   6   69.08    5.76
  -4   4   6   69.32    5.49
  -4   4   6   59.39    5.48
  -4  -4   6   66.96    7.28
  -4  -4   5   16.99    2.08
  -4   4   5   17.98    6.22
   4  -4  -5   18.37    2.97
  -4   4   5   13.24    3.66
  -4   4   5   15.97    3.82
  -4   4   5   15.56    3.62
  -4  -4   5   16.13    1.92
  -4  -4   5   16.42    2.12
  -4  -4   4  158.00    6.26
  -4   4   4  142.80   10.90
  -4  -4   4  157.87    6.07
  -4   4   4  159.59    7.67
  -4   4   4  154.24    8.02
  -4   4   4  154.09    7.69
  -4  -4   4  148.78    6.19
   4  -4  -4  157.38    7.13
  -4  -4   4  157.90    6.14
  -4   4   3   32.39    4.10
  -4   4   3   32.11    3.68
  -4  -4   3   36.66    3.17
   4  -4  -3   32.57    3.66
  -4   4   3   28.99    5.40
  -4  -4   3   28.58    3.05
  -4  -4   3   37.60    3.00
  -4  -4   3   24.83    2.71
  -4   4   3   34.57    3.61
  -4   4   3   36.81    4.05
  -4   4   2   37.10    4.28
  -4   4   2   34.05    5.11
  -4   4   2   39.75    3.91
   4  -4  -2   30.48    2.77
  -4  -4   2   36.69    3.44
  -4  -4   2   36.95    3.44
  -4  -4   2   38.98    3.48
  -4   4   2   38.38    4.34
   4  -4  -2   37.47    2.85
   4  -4  -2   37.51    3.70
   4   4  -2   34.83    3.34
   4  -4  -2   40.77    4.06
  -4  -4   2   33.27    2.76
  -4   4   2   41.48    3.56
  -4   4   2   32.68    3.72
  -4  -4   2   34.56    3.30
   4   4  -1   37.99    3.65
  -4  -4   1   41.52    3.73
   4  -4  -1   33.63    3.63
  -4   4   1   32.96    3.71
  -4  -4   1   37.91    3.91
   4  -4  -1   33.94    3.43
  -4  -4   1   37.64    3.74
   4   4  -1   37.22    3.35
  -4   4   1   32.74    4.63
  -4  -4   1   42.91    3.38
  -4  -4   1   39.98    3.88
   4  -4  -1   30.74    3.37
  -4   4   1   37.86    4.35
  -4  -4   1   43.13    3.44
  -4   4   1   28.51    3.69
  -4   4   1   23.54    3.78
  -4   4   1   32.27    3.42
   4  -4  -1   30.78    3.85
   4  -4   0  291.54   11.84
  -4  -4   0  283.70   11.56
  -4  -4   0  314.62   11.68
   4  -4   0  305.17   11.66
  -4  -4   0  298.59   11.84
   4  -4   0  299.48   11.71
  -4   4   0  296.91   12.01
   4   4   0  304.05   11.72
  -4  -4   0  317.76   12.05
   4   4   0  302.66   11.35
   4   4   0  298.32   11.29
   4  -4   0  299.76   12.18
  -4   4   0  307.66   12.05
   4   4   0  309.37   11.88
  -4   4   0  305.31   13.31
  -4  -4   0  302.79   11.58
  -4   4   0  315.51   11.77
   4  -4   0  289.57   11.84
  -4   4   0  284.65   11.68
  -4  -4  -1   25.79    3.77
  -4  -4  -1   29.32    3.82
   4   4   1   32.22    4.17
   4  -4   1   33.04    4.04
  -4   4  -1   34.87    4.10
  -4  -4  -1   33.45    4.17
  -4  -4  -1   33.49    4.02
  -4   4  -1   29.54    2.97
   4   4   1   33.87    3.97
   4  -4   1   36.17    3.91
  -4   4  -1   35.41    3.53
  -4  -4  -1   27.85    3.71
   4  -4   1   28.46    3.84
   4   4   1   32.69    3.66
   4   4   1   31.55    4.22
   4   4   1   29.84    3.91
   4  -4   2   91.99    6.11
   4   4   2   85.02    5.41
  -4  -4  -2   78.51    5.93
  -4  -4  -2   90.78    5.60
   4   4   2   91.64    6.12
   4   4   2   88.63    6.19
  -4   4  -2   87.24    4.87
   4  -4   2   91.43    5.63
  -4   4  -2   90.44    5.39
   4   4   2   77.70    5.95
  -4  -4  -2   94.39    5.91
   4  -4   2   86.81    5.97
  -4  -4  -2   70.98    5.38
  -4   4  -2   85.82    5.77
   4   4   2  104.55    5.90
  -4   4  -2  100.21    6.04
   4  -4   2   87.10    5.82
   4   4   3   10.42    3.76
   4  -4   3   10.36    3.39
   4  -4   3    8.18    2.93
  -4   4  -3   11.33    3.56
  -4  -4  -3   10.55    3.32
   4  -4   3   13.25    3.52
   4  -4   3   10.31    3.22
  -4  -4  -3    5.01    2.98
  -4  -4  -3   11.17    3.60
   4   4   3    9.84    3.76
   4   4   3    7.99    3.53
   4   4   3   15.59    3.45
  -4  -4  -3   12.21    3.15
   4   4   3   10.85    3.10
   4   4   4   87.03    6.72
   4   4   4   89.13    6.54
   4   4   4  104.18    7.07
  -4   4  -4   95.89    6.20
   4  -4   4   85.52    5.95
   4   4   4   94.65    6.60
  -4  -4  -4  100.04    5.30
   4  -4   4  103.74    6.68
   4  -4   4   95.48    6.58
  -4  -4  -4   96.19    6.72
   4   4   4   97.43    7.38
  -4  -4  -4   94.61    5.09
   4   4   5    6.96    4.18
   4  -4   5   10.81    3.85
   4   4   5    3.86    3.97
   4   4   5   -1.30    4.33
   4  -4   5    3.11    3.83
   4  -4   5   10.68    3.96
  -4  -4  -5    7.08    3.92
  -4   4  -5    5.07    3.58
   4  -4   6    7.15    4.14
   4  -4   6    9.02    4.02
   4   4   6    5.67    4.68
   4  -4   6    6.98    4.59
   4   4   6    2.94    4.67
  -4  -4  -6    3.03    3.76
   4   4   7   13.45    5.10
   4   4   7   -3.44    4.59
  -4  -4  -7   -0.44    4.25
   4  -4   7   -0.35    4.23
   4  -4   7   -4.31    3.65
   4  -4   8    2.05    4.74
   4   4   8   -0.90    4.76
   4   4   8   -7.88    4.80
   4  -4   8    2.78    4.30
   4   4   9   19.57    6.73
   4  -4   9   11.33    5.59
   4  -4   9   17.49    4.96
   4   4   9   13.79    5.81
   4  -5 -10   11.85    8.04
  -4   5  10    3.75    5.14
  -4  -5  10    1.94    3.35
  -4  -5   9   -0.63    3.04
  -4   5   9   -7.41    4.37
   4  -5  -9    8.05    7.28
  -4  -5   8    7.27    2.95
  -4   5   8    2.51    3.96
  -4   5   8    2.66    4.72
   4  -5  -8   -1.73    6.12
  -4   5   7    6.88    3.96
  -4  -5   7   10.16    5.16
  -4   5   7   10.56    4.52
  -4  -5   7    2.53    2.70
  -4   5   6   -0.91    6.18
  -4  -5   6    5.83    2.47
  -4   5   6    1.81    3.71
  -4  -5   6    9.24    2.18
  -4  -5   6   11.18    4.96
  -4   5   6    7.08    4.30
  -4   5   6   10.35    4.11
  -4  -5   5   19.07    2.59
  -4   5   5   19.29    4.20
  -4  -5   5   22.46    2.79
  -4  -5   5   21.87    2.86
  -4   5   5   22.08    4.16
  -4   5   5   16.56    6.25
  -4   5   5   15.33    4.29
   4  -5  -5   21.21    3.46
   4  -5  -4    6.37    3.09
  -4  -5   4    9.43    2.46
  -4   5   4    9.44    4.04
  -4  -5   4   11.10    2.48
  -4   5   4   17.71    3.74
  -4  -5   4    8.90    2.56
  -4  -5   4   10.82    2.61
  -4   5   4    4.41    3.62
  -4   5   4   12.25    5.34
   4   5  -4    8.23    1.44
  -4  -5   3   12.77    2.69
  -4   5   3    9.45    3.31
  -4   5   3   14.82    3.64
  -4   5   3    8.77    4.80
  -4  -5   3   19.40    2.83
   4  -5  -3   17.15    3.54
   4   5  -3   18.76    2.64
  -4  -5   3   15.92    2.83
  -4   5   3    5.34    2.97
  -4  -5   3   10.28    2.81
  -4   5   3   12.70    3.76
  -4   5   2    8.29    2.79
   4  -5  -2   11.07    2.70
  -4   5   2    9.83    3.71
  -4  -5   2   10.69    2.34
  -4  -5   2   10.01    2.87
  -4   5   2   14.77    3.36
  -4   5   2    5.65    3.20
   4  -5  -2   11.82    3.50
   4  -5  -2    4.55    2.88
   4   5  -2   12.55    3.01
   4  -5  -2    9.38    2.57
  -4  -5   2   12.83    2.88
  -4   5   2    7.53    3.38
  -4  -5   2    7.89    2.82
  -4   5   2    5.34    4.35
  -4  -5   2    6.58    2.74
  -4  -5   1   22.65    3.55
  -4   5   1   16.31    3.39
   4  -5  -1   18.23    3.95
  -4  -5   1   11.52    3.02
   4  -5  -1   22.58    3.56
   4   5  -1   18.85    1.83
  -4  -5   1   22.57    3.52
   4   5  -1   14.44    3.09
  -4   5   1   19.68    4.18
   4  -5  -1   17.37    3.14
   4   5  -1   17.87    3.36
   4   5  -1   20.14    1.91
  -4   5   1   15.85    3.82
  -4  -5   1   20.90    3.18
  -4   5   1   19.97    3.44
  -4   5   1   18.82    4.06
  -4  -5   1   18.25    3.36
  -4   5   0   11.93    3.76
  -4  -5   0    5.89    3.12
  -4   5   0    3.58    3.27
   4   5   0    6.04    3.17
   4   5   0    2.78    2.48
  -4   5   0   -1.92    3.26
  -4   5   0    1.76    2.73
  -4  -5   0   13.09    3.29
   4   5   0    3.67    3.21
  -4  -5   0    4.58    3.04
   4  -5   0    8.67    2.83
   4  -5   0    6.48    3.06
   4  -5   0    5.20    3.35
  -4   5   0    5.31    2.92
   4  -5   0    3.02    3.37
   4   5   0    6.35    2.78
  -4  -5   0    2.42    2.62
   4  -5   0    7.55    3.32
  -4  -5   0    2.48    3.14
  -4  -5  -1   43.87    4.34
  -4  -5  -1   31.78    4.22
   4   5   1   35.53    3.78
  -4  -5  -1   60.85    4.90
   4   5   1   35.84    4.54
   4   5   1   47.19    4.61
  -4  -5  -1   28.94    3.90
   4   5   1   39.29    4.21
   4  -5   1   36.82    4.44
  -4   5  -1   34.05    3.63
  -4  -5  -1   37.09    4.52
  -4   5  -1   37.25    4.21
  -4   5  -1   41.16    4.58
   4  -5   1   45.93    4.18
   4  -5   1   35.63    4.36
   4   5   2   36.60    4.65
  -4   5  -2   36.30    4.40
   4  -5   2   32.76    4.28
  -4  -5  -2   46.96    4.27
  -4  -5  -2   38.74    4.22
  -4   5  -2   34.82    3.70
  -4  -5  -2   43.11    4.76
  -4  -5  -2   32.47    4.08
   4   5   2   40.27    4.18
   4   5   2   38.59    5.00
  -4   5  -2   37.98    4.35
  -4   5  -2   41.51    3.43
   4  -5   2   38.36    4.09
   4   5   2   32.86    3.91
   4  -5   2   45.57    4.56
   4  -5   2   38.77    4.47
   4   5   2   49.16    4.73
  -4   5  -3   -0.45    3.30
   4   5   3    5.15    3.22
  -4  -5  -3   -4.90    4.64
  -4  -5  -3   -0.29    3.18
   4   5   3   -0.03    2.04
   4   5   3   -4.50    3.41
  -4  -5  -3    3.29    3.23
   4  -5   3    4.33    3.03
   4   5   3    5.46    3.56
  -4  -5  -3   -3.32    3.24
   4   5   3    0.08    3.62
  -4  -5  -3    0.81    3.02
   4  -5   3    3.04    3.45
   4  -5   3   -2.09    3.21
   4   5   4   -3.21    3.18
  -4  -5  -4    3.74    3.51
   4  -5   4   -1.25    2.93
  -4  -5  -4    0.85    2.82
   4  -5   4   -2.54    3.29
   4   5   4    3.00    3.59
   4   5   4   -8.22    3.73
   4   5   4    5.55    3.94
  -4  -5  -4    1.70    2.98
   4   5   4    0.46    3.61
   4  -5   4    4.03    3.50
  -4   5  -4   -0.66    3.28
  -4  -5  -4   -5.33    3.32
   4  -5   5    4.58    3.90
   4  -5   5    0.30    3.79
  -4  -5  -5   -0.54    3.66
  -4   5  -5    8.50    3.72
   4   5   5    7.17    4.38
   4   5   5    8.90    5.02
   4  -5   6    4.10    3.91
   4   5   6    5.25    5.10
   4   5   6    4.69    4.74
  -4  -5  -6   -1.31    3.57
  -4  -5  -7    9.69    5.19
   4  -5   7    2.02    4.03
   4   5   7   -1.21    5.33
   4   5   7   17.54    5.59
   4  -5   8    0.81    4.25
   4   5   8  -10.55    4.77
   4   5   8    5.43    5.80
   4   5   9   -5.48    5.35
   4   5   9   -5.14    5.82
  -4  -6   9    3.28    3.55
  -4   6   9    6.43    5.26
   4  -6  -9    8.26    7.73
  -4   6   9    6.43    4.69
  -4   6   8   -3.01    4.16
  -4  -6   8   -0.39    3.16
  -4   6   8   -0.75    4.74
  -4   6   7   38.01    5.46
  -4   6   7   39.56    6.00
  -4  -6   7   43.65    6.86
  -4  -6   7   30.18    3.94
  -4  -6   6    2.30    2.68
  -4   6   6   -2.38    6.36
  -4  -6   6    1.79    2.90
  -4  -6   6    6.62    4.59
  -4   6   6    2.03    3.96
  -4  -6   6    1.39    2.49
  -4   6   6   -2.68    4.41
   4  -6  -5   94.98    6.35
  -4  -6   5   96.34    5.77
  -4  -6   5   97.84    5.47
  -4   6   5   84.98   10.13
  -4  -6   5  102.14    5.91
  -4   6   5  102.97    7.60
  -4   6   5   92.13    7.66
  -4   6   5  108.79    7.65
   4  -6  -4    2.95    3.28
  -4  -6   4    3.87    2.89
   4   6  -4    0.99    0.78
  -4  -6   4    3.12    2.69
  -4   6   4    0.57    3.50
  -4   6   4    2.77    3.72
  -4  -6   4   -3.62    2.36
  -4  -6   4    2.02    2.55
  -4   6   4   -0.49    3.83
  -4   6   4   -4.46    5.05
  -4   6   4   -0.53    3.45
  -4  -6   3  329.47   12.26
   4  -6  -3  298.70   11.15
  -4  -6   3  311.48   12.14
  -4   6   3  315.53   13.13
  -4  -6   3  321.66   12.43
  -4   6   3  304.57   12.75
   4   6  -3  323.01   11.83
  -4   6   3  321.22   13.57
  -4   6   3  314.09   16.78
   4  -6  -3  325.32   13.01
  -4  -6   3  312.99   12.25
  -4   6   3  324.33   13.41
   4  -6  -3  317.37   11.21
   4  -6  -2   10.35    3.33
  -4   6   2    1.69    4.36
  -4   6   2    3.69    3.44
  -4  -6   2    7.47    2.59
  -4   6   2    7.24    3.19
  -4   6   2    9.75    3.73
  -4   6   2    9.06    3.49
  -4  -6   2   12.40    3.14
   4   6  -2    4.58    2.98
  -4  -6   2    9.05    3.04
   4  -6  -2    6.76    3.35
   4  -6  -2   11.93    3.01
  -4   6   2    4.26    2.84
  -4  -6   2    5.09    3.10
   4  -6  -2    3.77    2.83
  -4   6   1  199.35    9.44
   4   6  -1  203.03    7.40
  -4   6   1  208.66    9.59
  -4   6   1  189.26    9.16
  -4   6   1  193.65    9.41
   4  -6  -1  197.65    8.79
  -4   6   1  190.32   10.79
  -4  -6   1  197.27    8.77
   4  -6  -1  185.74    8.72
  -4  -6   1  195.26    8.73
  -4   6   1  199.22    8.97
   4   6  -1  191.52    7.38
   4   6  -1  204.63    8.83
  -4  -6   1  207.76    9.26
   4   6  -1  178.47    8.67
  -4  -6   1  185.72    8.82
  -4  -6   1  182.91    8.78
   4   6   0   -1.40    2.57
   4  -6   0   -0.58    2.60
  -4  -6   0   -0.74    3.09
   4  -6   0    7.54    3.41
  -4   6   0   -1.41    2.75
  -4   6   0    2.78    3.30
   4  -6   0    3.08    3.31
  -4  -6   0   -0.17    2.50
   4  -6   0    0.64    3.43
   4   6   0    0.38    2.77
   4  -6   0   -0.67    3.21
  -4  -6   0    0.06    3.02
  -4  -6   0    4.93    2.98
  -4   6   0   -3.21    3.14
  -4   6   0    1.03    3.53
   4   6   0   -5.17    2.41
  -4  -6   0   -1.96    3.09
  -4   6   0   -2.50    2.76
   4   6   0   -2.66    3.24
   4  -6   1    2.70    3.16
   4   6   1    6.65    2.98
  -4   6  -1    7.73    3.44
  -4  -6  -1    2.62    2.68
  -4  -6  -1   11.73    3.29
  -4  -6  -1    5.39    3.42
  -4   6  -1    3.17    2.78
  -4  -6  -1    6.40    3.51
  -4   6  -1    2.52    3.56
   4  -6   1   -0.45    1.70
   4   6   1    7.93    2.99
   4  -6   1    3.47    3.34
   4  -6   1    0.81    2.87
  -4  -6  -1    1.92    3.21
   4   6   1    9.31    3.76
   4  -6   1    5.56    3.57
  -4   6  -1   -1.56    1.11
   4   6   1    2.22    3.40
  -4   6  -2   10.70    3.72
   4   6   2    7.42    3.66
  -4  -6  -2    5.09    3.77
   4   6   2    6.49    3.44
   4  -6   2    3.24    3.61
   4  -6   2    9.27    3.18
   4   6   2    8.68    3.29
  -4  -6  -2    9.54    3.34
  -4   6  -2    5.23    2.66
  -4   6  -2    9.68    3.26
  -4  -6  -2    9.45    3.69
  -4   6  -2    6.58    3.63
   4  -6   2    3.59    3.54
   4   6   2    7.42    3.81
  -4  -6  -2    5.90    3.61
   4  -6   2    9.39    3.76
   4   6   2   11.55    3.85
   4   6   3    0.88    3.82
  -4  -6  -3    2.79    3.06
   4  -6   3   -1.98    3.25
  -4  -6  -3    4.85    3.73
   4   6   3    0.03    3.24
   4   6   3    6.09    2.98
   4   6   3    2.34    4.00
   4  -6   3    0.56    3.49
  -4  -6  -3    1.98    3.12
  -4  -6  -3    4.96    3.42
  -4   6  -3    0.08    3.52
   4   6   3   -1.34    3.30
   4  -6   3   -0.58    3.05
  -4  -6  -4    5.63    3.44
   4  -6   4   -8.47    3.45
   4  -6   4   -0.10    3.43
   4   6   4    7.38    4.18
   4   6   4   -1.01    3.33
   4   6   4    2.78    4.47
  -4  -6  -4   -1.65    3.23
  -4  -6  -4    0.31    3.66
  -4   6  -4   -3.48    3.44
   4  -6   4   -0.70    3.57
   4   6   4   -0.74    3.65
  -4  -6  -5   59.19    6.36
   4   6   5   65.73    6.74
  -4   6  -5   66.81    5.61
   4  -6   5   58.19    5.86
   4   6   5   46.69    6.83
   4  -6   6   -3.03    3.74
   4   6   6    1.93    4.64
   4   6   6   -3.22    5.14
  -4  -6  -6   -2.78    4.00
   4   6   7   -4.97    5.34
   4   6   7   -1.10    4.75
   4  -6   7   -0.06    4.17
   4   6   8    0.59    5.45
   4  -6   8   -1.16    4.28
   4   6   8    3.15    6.03
   4   6   9    7.51    5.95
   4   6   9    7.32    6.55
  -4  -7   9    3.27    4.02
  -4   7   9   11.12    5.29
  -4  -7   9    5.46    3.64
  -4   7   9    5.12    5.83
   4  -7  -9    6.90    7.58
  -4   7   8    2.55    4.90
  -4  -7   8    3.91    3.40
  -4  -7   8    4.82    3.69
  -4   7   8   10.10    5.40
  -4   7   7   -0.89    4.89
  -4  -7   7    4.93    3.35
  -4  -7   7    0.34    3.43
  -4   7   7    8.67    4.72
  -4  -7   6   15.76    3.91
  -4  -7   6   22.95    3.65
  -4   7   6   22.22    5.72
  -4   7   6   18.29    5.01
  -4   7   6   19.20    8.01
  -4  -7   6   21.44    3.70
  -4  -7   5    9.17    3.16
  -4  -7   5    7.65    3.60
  -4   7   5    3.08    6.67
  -4   7   5   10.56    4.91
  -4   7   5    3.05    4.51
   4  -7  -5    3.06    3.76
  -4  -7   5    7.81    3.31
   4  -7  -4    8.38    3.89
  -4  -7   4    2.74    3.09
  -4   7   4    5.07    4.71
  -4   7   4   -1.05    3.86
  -4   7   4    4.20    3.78
  -4   7   4   12.80    4.73
  -4   7   4    8.01    6.06
  -4  -7   4    2.44    3.03
  -4  -7   4    2.64    3.30
   4  -7  -3    8.40    2.84
  -4  -7   3    3.10    3.02
  -4   7   3    5.22    3.50
  -4   7   3    4.49    3.90
   4  -7  -3   10.52    4.90
  -4   7   3    1.95    4.01
  -4   7   3   -2.76    4.70
  -4   7   3    0.84    3.07
  -4  -7   3    6.46    3.43
   4  -7  -3    3.49    3.51
  -4  -7   3    6.76    3.35
   4   7  -3    7.89    3.12
  -4   7   3    1.64    4.02
   4  -7  -3    4.56    2.56
  -4  -7   2   30.27    4.27
  -4   7   2   25.16    5.41
  -4   7   2   20.90    4.44
  -4   7   2   13.15    3.17
  -4  -7   2   33.75    4.38
   4  -7  -2   23.61    3.75
   4  -7  -2   26.59    4.42
  -4   7   2   27.96    4.92
  -4   7   2   24.45    4.16
  -4  -7   2   32.26    4.17
   4  -7  -2   27.46    4.24
  -4  -7   2   33.01    3.77
   4  -7  -2   24.70    3.88
   4  -7  -2   31.94    5.32
   4   7  -2   26.35    3.79
  -4   7   2   26.98    4.06
  -4  -7   1    0.32    3.14
  -4  -7   1   -4.76    2.96
   4   7  -1    2.37    2.06
  -4   7   1   -1.77    2.83
   4   7  -1    4.67    2.05
  -4   7   1   -2.26    3.65
   4  -7  -1    3.47    3.57
  -4   7   1    1.28    3.28
   4   7  -1    9.02    3.22
  -4  -7   1    0.84    3.42
   4  -7  -1   -1.03    2.85
  -4  -7   1   -2.26    2.80
   4   7  -1    1.25    3.47
   4  -7  -1    0.53    3.28
  -4  -7   1    4.70    3.46
   4  -7  -1   -0.46    3.05
  -4   7   1    1.40    3.66
  -4   7   1   -4.28    3.23
  -4   7   1   -1.46    3.59
   4   7   0   -2.96    2.57
   4   7   0    0.37    2.78
   4   7   0   -2.46    3.26
  -4  -7   0    0.91    3.34
  -4  -7   0    2.07    3.52
  -4   7   0   -1.82    3.48
  -4   7   0    1.54    3.53
   4  -7   0   -2.74    3.15
   4  -7   0    4.55    3.36
   4   7   0    3.04    3.48
  -4  -7   0    5.99    3.33
   4  -7   0    7.93    3.51
   4  -7   0    4.25    3.07
  -4  -7   0    4.37    2.76
  -4   7   0    1.54    3.57
  -4  -7   0    6.89    3.35
  -4   7   0    2.99    3.04
  -4  -7  -1    3.30    3.23
  -4   7  -1    1.06    2.92
   4  -7   1    4.76    3.63
   4   7   1    5.95    4.02
   4  -7   1   -1.93    3.37
   4  -7   1    0.57    2.57
  -4   7  -1   13.93    4.30
  -4  -7  -1    6.68    3.35
   4   7   1   -0.20    2.86
   4   7   1    4.79    3.87
  -4   7  -1    1.90    2.20
  -4  -7  -1    3.47    3.70
  -4  -7  -1    4.71    3.55
   4  -7   1    4.53    3.34
  -4   7  -1    7.81    3.60
  -4  -7  -1    5.51    3.32
   4   7   1    8.39    3.42
   4  -7   1   10.43    3.52
   4   7   2   19.29    4.01
   4   7   2   13.38    4.57
  -4   7  -2   26.35    3.41
   4  -7   2   19.30    4.31
   4  -7   2   19.53    4.23
  -4  -7  -2   26.30    4.45
  -4   7  -2   19.17    3.64
  -4   7  -2   17.62    4.30
  -4  -7  -2   19.11    4.04
  -4   7  -2   12.52    4.09
   4  -7   2   20.86    3.95
   4  -7   2   26.54    4.39
   4   7   2   18.62    4.61
  -4  -7  -2   31.91    4.84
  -4  -7  -2   22.03    4.05
   4   7   2   15.33    3.66
   4  -7   2   17.37    4.09
  -4  -7  -3   41.88    4.75
  -4  -7  -3   45.37    5.24
   4   7   3   47.54    5.43
   4  -7   3   40.38    5.29
   4   7   3   46.83    5.02
  -4  -7  -3   42.50    5.51
   4  -7   3   37.39    5.44
   4  -7   3   41.18    4.74
  -4   7  -3   54.42    5.72
   4   7   3   39.08    5.77
   4   7   3   40.43    5.94
  -4   7  -4    8.10    4.05
   4   7   4    3.15    4.77
   4  -7   4    7.91    4.16
  -4  -7  -4    3.46    3.72
  -4  -7  -4    1.96    4.07
   4   7   4   13.61    5.32
  -4  -7  -4   10.93    3.88
   4   7   5    4.68    5.72
  -4  -7  -5   -2.11    2.73
   4   7   5    2.28    4.51
   4  -7   5   -2.81    4.11
  -4  -7  -5    0.42    4.23
   4  -7   6   12.30    4.68
   4   7   6    8.03    5.68
   4   7   6    9.94    5.53
  -4  -7  -6    2.54    4.31
   4  -7   7    0.18    4.65
   4   7   7    5.53    5.78
   4   7   7   11.39    5.94
   4   7   8    1.91    6.39
   4   7   8   -3.05    5.85
   4  -7   8   -2.33    4.68
   4   7   9    1.47    5.94
  -4  -8   9   -1.56    3.65
  -4   8   9    5.96    6.09
  -4   8   9    4.69    5.48
  -4   8   8   -4.39    5.77
  -4  -8   8    1.22    3.64
  -4   8   8   10.34    5.39
  -4  -8   7    1.70    3.98
  -4   8   7   12.62    5.98
  -4  -8   7    4.29    3.66
  -4   8   7   14.23    5.32
  -4  -8   6   41.40    4.68
  -4   8   6   35.22    6.48
  -4   8   6   29.12    6.02
  -4  -8   6   41.40    5.25
  -4  -8   6   42.99    4.89
  -4  -8   5   15.61    3.98
  -4   8   5    7.61    7.60
  -4  -8   5   15.21    4.32
   4  -8  -5   16.67    4.50
  -4   8   5   18.61    5.44
  -4  -8   5   14.69    3.83
  -4   8   5   19.17    5.83
   4  -8  -4   60.21    6.05
  -4   8   4   56.51    6.59
  -4   8   4   73.34    7.41
  -4   8   4   44.52    8.20
  -4  -8   4   61.70    5.58
  -4  -8   4   76.58    6.12
  -4  -8   4   67.75    5.68
  -4   8   3   35.29    7.11
  -4   8   3   40.68    5.87
  -4  -8   3   39.94    4.88
  -4   8   3   37.02    5.25
  -4   8   3   28.56    4.76
   4  -8  -3   30.03    3.86
   4  -8  -3   34.08    5.16
  -4   8   3   29.53    5.75
   4  -8  -3   33.21    4.15
  -4  -8   3   27.69    4.47
  -4  -8   3   37.00    4.85
   4   8  -3   36.64    4.58
  -4   8   2    5.97    4.07
  -4  -8   2    9.96    3.78
  -4   8   2   11.58    4.29
  -4  -8   2   12.66    3.63
  -4   8   2   15.19    4.05
  -4   8   2    8.20    4.48
   4  -8  -2    6.09    3.50
  -4  -8   2    9.24    3.75
   4  -8  -2   15.47    4.31
  -4  -8   2    5.33    3.74
   4  -8  -2   12.50    3.73
   4   8  -2    7.43    3.68
  -4   8   2    8.82    3.43
   4  -8  -2    7.65    4.39
  -4   8   2   14.43    5.43
   4  -8  -2    4.00    3.66
   4   8  -1   14.64    2.50
  -4  -8   1   15.34    4.09
  -4  -8   1    9.69    3.76
  -4   8   1   19.88    3.80
   4  -8  -1    7.78    4.15
   4  -8  -1   10.19    3.78
   4   8  -1   15.52    2.67
  -4   8   1   17.88    4.73
  -4   8   1   19.04    4.53
   4  -8  -1    7.57    3.92
  -4  -8   1   12.52    3.81
  -4  -8   1   24.33    4.58
  -4  -8   1   14.09    3.75
  -4   8   1   10.36    4.37
   4   8  -1   10.28    3.92
   4  -8  -1    9.62    3.57
  -4   8   0   21.07    3.94
   4   8   0   17.20    4.41
   4  -8   0    8.52    3.63
  -4   8   0   15.36    4.39
   4   8   0   18.93    3.68
  -4   8   0   14.38    4.64
  -4  -8   0   13.62    4.11
   4   8   0   18.63    3.46
   4  -8   0   17.45    4.43
  -4  -8   0   14.32    3.90
  -4   8   0   13.48    4.15
   4  -8   0    9.96    3.91
  -4  -8   0   19.38    4.29
   4  -8   0   16.42    4.59
  -4  -8   0   19.10    4.20
   4   8   0   17.25    4.36
  -4   8  -1   91.76    7.44
   4  -8   1  121.53    8.21
   4  -8   1  134.25    8.74
   4  -8   1  124.43    7.54
   4   8   1  131.65    8.58
  -4   8  -1  132.88    8.23
  -4   8  -1  133.08    7.34
   4  -8   1  130.84    8.36
  -4  -8  -1  143.63    8.37
   4  -8   1  114.58    7.71
  -4   8  -1  126.20    7.72
  -4  -8  -1  144.60    8.29
   4   8   1  140.18    8.40
   4   8   1  126.70    7.63
  -4  -8  -1  133.22    7.64
   4   8   1  123.46    7.46
  -4  -8  -1  129.41    8.14
   4   8   2    5.90    4.06
   4  -8   2   10.98    4.47
  -4  -8  -2    2.87    3.40
  -4  -8  -2    5.99    4.16
   4   8   2    3.61    4.36
   4   8   2    9.03    3.89
  -4   8  -2    4.00    2.85
   4   8   2    5.86    4.23
  -4   8  -2   -0.11    3.95
  -4   8  -2    1.13    3.32
   4  -8   2    4.94    4.47
   4  -8   2   -0.96    3.97
   4  -8   2   -1.19    3.18
  -4  -8  -2   -2.10    3.38
  -4  -8  -2    2.36    4.11
   4  -8   2   -0.84    3.68
  -4  -8  -3   19.04    4.71
   4   8   3   12.09    4.25
   4   8   3   17.25    5.21
   4  -8   3    9.45    4.41
   4   8   3   14.52    5.28
  -4  -8  -3   16.12    4.32
  -4   8  -3   19.73    4.86
   4  -8   3    8.26    3.96
  -4  -8  -3    7.38    4.59
  -4  -8  -4    4.83    4.11
  -4  -8  -4    9.84    4.87
  -4  -8  -4    6.78    4.27
   4   8   4   -5.89    4.49
   4   8   4    7.51    5.43
  -4   8  -4    2.56    4.27
   4  -8   4    2.65    4.52
  -4  -8  -5    9.64    3.51
   4   8   5   15.26    5.91
   4   8   5    5.49    5.66
  -4  -8  -5   10.86    3.45
   4  -8   5   11.37    4.85
  -4  -8  -5    8.16    5.07
  -4  -8  -6   10.74    4.99
   4  -8   6   11.68    4.90
   4   8   6   12.34    6.13
   4   8   6    7.04    5.62
   4  -8   7   -2.41    4.80
   4   8   7   -4.11    5.59
   4   8   7    7.64    6.17
   4   8   8   10.46    6.17
   4  -8   8    4.73    5.29
  -4   9   8   -1.78    5.24
  -4   9   8    6.29    6.42
  -4  -9   8    4.67    4.10
  -4  -9   7   20.39    4.44
  -4   9   7   15.52    6.62
  -4   9   7   16.53    5.87
  -4   9   6   16.06    5.60
  -4  -9   6    8.71    4.26
  -4   9   6   -4.92    5.53
  -4  -9   6    2.12    3.96
  -4  -9   5   -0.14    4.22
  -4  -9   5   -2.26    3.78
  -4   9   5   -4.88    5.38
  -4   9   5    0.07    4.87
   4  -9  -5   10.53    4.28
  -4  -9   5    3.68    3.90
  -4  -9   4    5.68    3.92
  -4   9   4   -1.43    4.72
  -4   9   4   -0.72    5.29
  -4  -9   4    1.80    4.08
   4  -9  -4    1.13    2.00
   4  -9  -4   -0.46    4.28
  -4  -9   4    0.12    3.89
  -4  -9   3    0.23    4.07
   4  -9  -3    0.39    3.58
  -4  -9   3   -1.12    3.69
   4  -9  -3    1.68    3.41
  -4   9   3    8.51    5.37
  -4  -9   3   -1.07    3.82
   4  -9  -3    1.36    4.06
   4   9  -3    4.56    3.61
  -4   9   3    1.82    4.81
   4  -9  -2   -2.92    3.49
   4  -9  -2    1.46    4.06
   4  -9  -2    0.13    3.83
  -4  -9   2    3.01    4.11
  -4  -9   2   -4.02    3.55
  -4   9   2    5.71    5.04
   4   9  -2   -0.74    3.85
   4  -9  -2   -6.86    4.14
  -4  -9   2    7.98    4.03
  -4   9   2   -0.08    3.92
  -4   9   2   -1.89    4.38
   4   9  -1    3.73    2.43
  -4  -9   1   -0.18    4.10
  -4  -9   1   -5.60    3.72
   4  -9  -1    3.71    3.84
   4  -9  -1   -3.18    3.59
  -4   9   1    9.34    4.79
  -4   9   1    5.85    4.30
   4   9  -1    6.20    4.30
  -4   9   1   -2.81    4.46
   4   9  -1   -0.11    2.54
   4  -9  -1   -0.15    3.59
  -4  -9   1   -2.88    3.24
   4  -9  -1   -2.75    4.05
   4  -9  -1   -2.93    4.17
  -4   9   1   -0.52    3.58
  -4  -9   1    7.80    4.01
  -4  -9   0    1.17    4.11
   4   9   0    2.64    3.53
  -4   9   0    4.35    3.60
  -4   9   0    7.70    4.80
  -4   9   0   -2.89    4.22
   4   9   0    4.42    3.28
   4  -9   0    2.48    4.09
  -4  -9   0    3.76    3.85
  -4  -9   0    3.51    1.86
   4   9   0    3.25    4.07
   4  -9   0   16.12    4.61
  -4   9   0    3.98    4.53
  -4  -9   0    2.81    4.17
   4  -9   0    0.54    3.39
   4  -9   0    2.63    4.06
   4   9   1   50.01    5.53
  -4  -9  -1   60.60    6.51
  -4  -9  -1   57.87    6.09
   4  -9   1   59.24    6.28
  -4   9  -1   64.32    5.83
   4   9   1   49.47    6.39
  -4   9  -1   49.35    5.07
   4   9   1   56.67    5.39
   4  -9   1   57.86    6.36
  -4   9  -1   60.56    6.56
  -4  -9  -1   59.47    6.31
  -4  -9  -1   45.91    5.43
   4  -9   1   60.67    5.66
   4  -9   2   99.97    8.28
  -4  -9  -2   99.98    8.24
  -4  -9  -2  108.71    8.44
   4   9   2  117.37    8.85
  -4   9  -2  114.90    6.48
   4   9   2  112.74    8.04
  -4   9  -2  107.68    6.77
  -4   9  -2  122.25    8.64
   4  -9   2  109.36    8.24
   4   9   3   80.97    8.03
  -4  -9  -3   82.79    7.73
   4   9   3   98.64    8.70
   4  -9   3   97.09    7.78
  -4  -9  -3   74.28    6.51
  -4  -9  -3   78.69    7.12
  -4   9  -3   88.29    7.57
   4  -9   3   86.37    7.48
  -4   9  -4    2.31    4.27
   4   9   4    9.49    5.34
  -4  -9  -4   12.15    5.21
  -4  -9  -4    6.29    4.19
  -4  -9  -4    2.48    4.28
   4  -9   4    4.45    4.21
   4  -9   4    7.84    4.67
   4   9   5   14.81    5.98
  -4  -9  -5   15.91    4.27
   4  -9   5   15.93    5.41
  -4  -9  -5   19.59    5.77
  -4  -9  -5    7.26    3.97
   4   9   6    5.69    5.61
  -4  -9  -6    2.72    5.09
   4  -9   6    1.95    4.95
   4   9   7   -1.28    6.19
   4  -9   7    0.41    4.93
   4   9   8   -2.84    6.07
   4  -9   8  -11.88    4.69
  -4  10   8   -1.90    6.42
  -4 -10   8   -3.42    4.23
  -4  10   8    0.09    5.99
  -4  10   7    8.17    6.02
  -4 -10   7    0.45    4.35
  -4  10   7   13.31    6.99
  -4 -10   6    5.50    4.41
  -4  10   6   11.02    6.48
  -4  10   6    4.03    5.51
  -4 -10   6   -2.27    4.12
  -4  10   5   13.45    6.16
  -4 -10   5   19.06    4.93
  -4 -10   5   13.17    4.70
  -4  10   5   12.28    6.19
   4 -10  -5   22.88    5.38
  -4  10   4    5.23    5.50
  -4 -10   4    7.85    4.43
   4 -10  -4    3.94    2.94
  -4 -10   4   11.00    4.68
   4 -10  -4    7.05    4.97
  -4  10   4   12.38    6.03
   4 -10  -4   13.98    3.14
  -4 -10   3   17.00    4.78
   4  10  -3   12.40    4.31
  -4 -10   3   23.13    5.16
  -4  10   3   19.78    6.35
   4 -10  -3   13.73    4.24
   4 -10  -3   13.02    5.06
   4 -10  -3   17.35    4.50
  -4  10   3   21.19    6.29
  -4  10   2   13.05    5.43
   4 -10  -2    1.54    4.50
   4  10  -2    9.88    4.41
  -4  10   2    0.76    5.41
   4 -10  -2   -1.16    4.53
   4 -10  -2    4.00    4.01
  -4 -10   2   11.04    4.29
  -4 -10   2   11.38    4.81
   4 -10  -1   35.27    6.09
   4 -10  -1   38.43    5.46
  -4 -10   1   48.41    6.52
   4  10  -1   43.25    3.80
  -4  10   1   40.40    6.65
  -4 -10   1   47.95    5.75
  -4  10   1   33.78    5.81
   4  10  -1   50.57    3.90
   4 -10  -1   62.71    6.29
   4  10  -1   29.43    5.53
   4  10   0   23.37    5.76
  -4 -10   0   17.11    4.77
   4 -10   0   20.23    4.66
   4  10   0   22.05    4.20
  -4 -10   0   29.29    5.59
  -4  10   0   19.81    4.62
   4 -10   0   26.34    5.67
  -4  10   0   20.87    5.98
  -4  10   0   19.71    5.14
   4 -10   0   17.49    4.73
   4  10   0   26.22    4.42
   4 -10   1   31.37    5.57
   4 -10   1   30.47    5.72
  -4 -10  -1   27.07    4.78
   4  10   1   25.82    4.70
   4  10   1   37.66    6.52
  -4  10  -1   29.70    4.95
  -4  10  -1   29.57    4.70
  -4 -10  -1   29.18    5.84
  -4  10  -1   29.03    5.63
   4  10   1   19.02    5.10
  -4 -10  -1   14.77    4.66
  -4  10  -2    2.21    3.77
   4 -10   2   -2.38    4.47
  -4 -10  -2    1.02    4.71
  -4  10  -2    9.00    3.44
  -4  10  -2   10.17    5.07
   4 -10   2    5.46    4.22
   4  10   2    3.60    5.38
   4  10   2    7.58    4.74
  -4 -10  -2    6.49    4.47
  -4  10  -3   41.28    6.34
   4 -10   3   40.29    6.14
   4 -10   3   40.59    6.33
  -4 -10  -3   49.91    6.81
  -4 -10  -3   39.86    5.71
   4  10   3   28.11    6.47
   4 -10   4   -0.09    4.65
   4  10   4    8.88    5.83
   4 -10   4    0.52    4.73
  -4 -10  -4    1.33    4.78
  -4 -10  -4    0.50    4.78
  -4 -10  -4    8.86    4.60
  -4 -10  -5   -2.84    3.90
  -4 -10  -5   13.35    5.45
   4 -10   5   -3.47    4.30
   4 -10   5   -2.33    4.75
  -4 -10  -5    6.08    4.28
   4  10   5   -3.51    5.68
   4 -10   6    7.27    5.40
   4 -10   6    6.61    5.41
   4  10   6   -1.03    5.76
   4 -10   7   21.44    6.29
   4 -10   7   26.96    6.25
   4  10   7   26.29    7.59
  -4 -11   7   -1.85    4.47
  -4  11   7    9.28    6.18
  -4  11   6    8.60    5.92
  -4 -11   6    2.52    4.70
  -4 -11   6   16.22    5.38
  -4 -11   5    3.30    4.56
  -4  11   5    2.20    5.80
  -4 -11   5    9.79    4.98
   4 -11  -4    7.38    5.36
   4 -11  -4    3.92    3.40
  -4 -11   4    2.34    4.35
   4 -11  -4    5.31    3.45
  -4  11   4    0.22    5.53
  -4 -11   4   11.53    5.08
   4 -11  -3    4.75    5.07
   4 -11  -3   -6.23    4.19
  -4 -11   3    2.30    4.50
   4 -11  -3    5.44    4.22
  -4  11   3    0.55    5.60
  -4 -11   3    9.01    5.19
   4 -11  -2    9.88    4.70
  -4 -11   2   -0.30    4.48
   4  11  -2    4.19    4.39
   4 -11  -2    5.97    5.26
  -4 -11   2   11.41    5.37
  -4  11   2    5.65    5.76
   4 -11  -1   -2.05    4.78
  -4  11   1    3.84    4.76
   4 -11  -1   -1.29    4.47
  -4 -11   1    1.36    4.67
  -4  11   1    3.13    5.44
   4  11  -1    2.31    2.79
   4  11  -1    4.08    5.02
  -4 -11   1    5.52    4.74
  -4  11   0   13.18    5.87
   4  11   0   14.02    5.71
  -4  11   0   10.40    5.10
   4 -11   0   12.43    5.59
   4  11   0    7.80    4.09
  -4 -11   0   10.43    5.31
  -4 -11   0    3.69    4.86
   4  11   0    8.67    3.89
  -4  11  -1   13.42    4.47
  -4  11  -1   16.57    5.11
  -4  11  -1   12.18    5.61
   4  11   1   31.02    6.18
   4 -11   1   11.18    5.59
  -4 -11  -1   27.98    6.07
   4  11   1   30.69    5.38
   4  11   2   13.04    5.24
   4  11   2   10.63    5.71
   4 -11   2    8.82    5.63
  -4 -11  -2   15.53    5.80
  -4  11  -2   11.99    5.68
  -4  11  -2    5.06    3.60
  -4  11  -2    8.69    4.06
   4 -11   2   11.07    5.09
   4 -11   3    6.35    5.25
  -4 -11  -3    2.50    4.69
   4 -11   3   -1.80    4.96
  -4  11  -3    3.47    5.29
  -4 -11  -3    9.16    5.74
   4  11   3   -4.20    5.29
   4 -11   4    4.24    5.42
   4 -11   4   -7.20    5.07
   4  11   4    3.50    6.18
  -4 -11  -4   -3.86    4.51
  -4 -11  -4   -1.50    5.26
   4 -11   5    1.30    5.33
   4 -11   5   -4.55    4.88
  -4 -11  -5    5.18    4.57
  -4 -11  -5   -2.41    5.35
   4  11   5    1.91    5.98
  -4 -11  -5    0.25    4.39
   4  11   6    5.47    6.72
   4 -11   6    3.30    5.29
   4 -11   6   -5.32    5.18
   4 -11   7   -0.30    5.63
   4  11   7   11.78    7.20
   4 -11   7   -6.02    5.28
  -4  12   7    3.18    6.49
  -4 -12   7    3.97    5.16
  -4 -12   6   -5.41    5.00
  -4  12   6    1.91    6.35
  -4 -12   6    2.81    5.07
  -4  12   5    0.41    6.49
  -4 -12   5    7.93    5.32
  -4 -12   5    4.51    5.30
   4 -12  -4   -4.16    3.67
  -4 -12   4   -9.01    4.45
  -4 -12   4   -0.46    4.64
   4 -12  -4    0.12    3.75
  -4  12   4    3.45    6.15
   4 -12  -4   -4.92    5.09
  -4 -12   3   -3.88    4.41
   4 -12  -3    8.44    4.53
  -4 -12   3   -2.47    4.59
   4 -12  -3   -0.61    5.21
  -4  12   3   -4.45    5.72
   4  12  -2   18.72    5.74
   4 -12  -2   19.06    6.20
  -4 -12   2   28.02    6.04
  -4  12   2   12.45    6.53
  -4 -12   2   19.07    6.06
   4 -12  -2   14.62    5.10
  -4 -12   1   13.98    5.68
   4 -12  -1   17.80    6.23
   4  12  -1   17.22    3.05
   4  12  -1   23.66    5.85
  -4  12   1   12.50    6.41
  -4 -12   1   27.78    6.03
   4  12   0    2.09    3.81
   4  12   0    0.08    5.25
   4  12   0    2.13    4.00
  -4  12   0    8.75    5.32
   4 -12   0   -5.76    5.13
  -4  12   0    7.45    5.90
  -4 -12   0   -7.45    4.62
  -4 -12  -1    4.46    5.54
   4  12   1   15.93    5.38
   4 -12   1    3.58    5.37
  -4  12  -1    5.51    5.39
  -4  12  -1    3.52    4.96
   4  12   1    1.54    5.67
  -4  12  -1    3.97    4.33
  -4  12  -2    1.57    5.46
   4  12   2   13.84    5.65
   4  12   2    6.19    5.92
  -4  12  -2   11.25    4.10
  -4 -12  -2   -3.41    5.42
   4 -12   2    4.74    5.43
  -4  12  -2    5.25    3.68
  -4  12  -3    7.69    5.80
   4  12   3   -2.19    5.81
  -4 -12  -3    2.82    5.28
  -4 -12  -3    0.79    5.59
   4 -12   3   12.15    5.93
  -4 -12  -4   13.09    5.41
   4  12   4   12.09    6.99
   4 -12   4    5.27    5.32
  -4 -12  -4    0.21    5.56
   4 -12   4   -1.92    5.73
  -4 -12  -5    7.23    4.90
  -4 -12  -5    0.37    4.80
   4 -12   5    0.21    5.89
   4 -12   5   10.13    6.24
  -4 -12  -5   -5.07    5.30
   4  12   5   -4.14    6.25
   4 -12   6  -11.39    5.43
   4 -12   6    8.19    6.10
   4  12   6    2.79    6.59
  -4 -13   6    0.65    5.71
  -4 -13   6    1.17    5.50
  -4  13   6   -7.26    6.42
  -4 -13   5   -2.62    5.29
  -4  13   5   -7.65    6.07
  -4 -13   5    3.32    5.62
   4 -13  -4    0.31    4.27
  -4  13   4   -8.09    6.11
  -4 -13   4   -3.99    5.24
   4 -13  -4   -2.24    3.90
   4 -13  -4    3.05    5.79
  -4 -13   4    5.27    5.44
  -4  13   3    4.58    6.88
  -4 -13   3    3.16    5.08
   4 -13  -3    6.81    4.83
   4 -13  -3   14.67    6.13
  -4 -13   3    3.87    5.66
  -4 -13   2    4.56    5.89
   4 -13  -2   13.88    5.66
  -4 -13   2    7.73    5.56
   4 -13  -2    8.33    6.05
  -4  13   2    5.52    6.77
   4  13  -1   -2.33    2.16
  -4 -13   1    3.30    5.41
   4 -13  -1   -3.22    5.54
   4  13  -1   -1.47    5.41
  -4  13   1   -8.45    5.92
   4 -13   0   -2.05    5.71
  -4  13   0    7.30    5.79
  -4 -13   0    5.63    6.06
   4  13   0   10.39    4.56
   4  13   0   -4.43    5.16
  -4  13   0    0.41    6.08
   4  13   0   -0.76    3.75
  -4  13  -1   15.91    5.32
   4  13   1    1.25    4.88
   4  13   1    8.47    5.79
  -4  13  -1    0.76    5.87
  -4 -13  -1   13.41    6.47
   4 -13   1    5.23    6.41
  -4  13  -2   -4.05    5.72
   4  13   2    8.58    6.59
  -4  13  -2    3.99    3.89
  -4 -13  -2   -1.12    5.74
   4 -13   2    6.30    5.92
  -4  13  -2    2.72    3.52
   4 -13   3   -1.22    6.11
  -4 -13  -3   -1.81    5.69
   4  13   3   -3.85    6.26
  -4 -13  -4   11.11    5.52
   4  13   4   13.97    7.15
   4 -13   4    7.36    6.08
  -4 -13  -4    6.99    5.98
   4 -13   5   -9.24    5.80
   4  13   5   -0.62    6.65
  -4 -13  -5   -7.10    5.88
   4 -13   6   12.18    6.55
   4  13   6   -0.23    6.72
  -4 -14   5   11.47    6.15
  -4 -14   5    7.32    5.78
  -4  14   5    8.70    7.11
  -4 -14   4   -2.34    5.53
  -4  14   4   -3.35    6.66
   4 -14  -4    2.51    4.65
  -4 -14   4    3.59    5.75
   4 -14  -4   -0.64    6.09
   4 -14  -3   -5.83    5.63
  -4 -14   3    0.27    5.89
   4 -14  -3   -0.04    4.97
  -4  14   3    0.24    6.72
   4 -14  -2    5.78    6.69
  -4  14   2   21.21    7.69
  -4 -14   2   11.85    6.22
   4  14  -1    8.09    6.37
  -4 -14   1    4.55    5.88
   4 -14  -1    7.34    6.52
  -4  14   1   -1.31    6.16
   4  14   0    0.09    4.05
   4  14   0    1.26    6.16
   4 -14   0    4.17    6.61
  -4  14   0    0.19    6.43
  -4  14   0    1.58    5.55
  -4 -14   0    8.97    6.10
   4  14   0   -2.67    4.31
  -4 -14  -1   -2.13    6.08
   4  14   1   10.65    5.31
  -4  14  -1    7.67    6.64
   4 -14   1    5.88    6.82
  -4  14  -1    7.35    5.19
   4  14   1   -2.15    6.44
   4  14   2    2.29    6.89
   4 -14   2   13.45    6.85
  -4  14  -2   -5.28    6.33
  -4  14  -2   11.55    3.24
  -4  14  -2    5.64    3.62
  -4 -14  -2   15.20    6.76
   4  14   3    4.24    6.88
   4 -14   3    6.22    6.49
  -4 -14  -3    1.87    6.50
  -4 -14  -4    8.25    5.75
   4 -14   4    2.76    6.53
   4  14   4    6.97    7.33
  -4 -14  -4    3.35    6.34
   4 -14   5   -3.13    6.15
   4  14   5    7.81    7.44
  -4 -14  -5    5.97    6.90
  -4  15   4   11.63    7.62
   4 -15  -4    6.76    6.73
  -4 -15   4    1.92    6.15
  -4  15   3    0.46    7.22
   4 -15  -3   -1.60    5.03
   4 -15  -3   -0.79    6.31
  -4 -15   3    9.17    6.47
  -4  15   2    5.40    7.57
  -4 -15   2   -7.05    6.07
   4 -15  -2    1.47    6.75
  -4  15   1  -10.02    6.67
  -4 -15   1   -0.47    6.18
   4 -15  -1   -3.20    6.14
  -4  15   0   12.85    6.22
   4 -15   0    1.14    6.85
  -4 -15   0    6.71    6.88
   4  15   0    6.49    6.52
  -4  15   0    6.98    7.04
  -4 -15  -1    5.02    6.77
  -4  15  -1    6.92    5.32
   4  15   1    1.42    5.50
   4 -15   1    5.11    7.16
   4  15   1  -10.25    6.15
  -4  15  -1    4.81    6.94
   4 -15   2   11.05    7.25
   4  15   2    0.59    6.55
  -4 -15  -2   18.72    7.83
   4 -15   3   -1.70    6.84
   4  15   3    1.82    7.47
  -4 -15  -3    7.20    6.95
   4  15   4    4.74    7.61
  -4 -15  -4   -0.35    6.57
   4 -15   4   18.95    7.75
  -4 -16   2    8.94    6.86
  -4  16   2   -0.98    7.30
   4 -16  -2    8.82    6.97
  -4  16   1   -3.83    7.25
  -4 -16   1   11.99    7.59
   4 -16  -1   -5.41    6.86
  -4 -16   0   26.71    8.37
  -4  16   0   30.34    8.89
   4 -16   0    6.37    7.52
  -4  16  -1    1.51    6.85
   4  16   1    2.86    7.30
  -4 -16  -1   -6.44    6.54
   4 -16   1   -7.73    6.54
  -4 -16  -2   15.11    7.58
   4  16   2    5.31    7.38
   4 -16   2   13.67    7.58
  -5   0  10   -0.94    3.43
   5   0 -10   -9.38    7.37
  -5   0  10    2.91    3.27
   5   0  -9    4.48    7.08
  -5   0   9    3.62    3.01
  -5   0   9   -1.69    3.01
  -5   0   8   13.23    2.86
   5   0  -8   12.01    6.95
  -5   0   8   10.62    2.74
  -5   0   8   15.25    6.68
   5   0  -7   -2.78    5.20
  -5   0   7   -0.92    2.10
  -5   0   7   -0.46    1.87
  -5   0   7    0.87    5.59
   5   0  -6  115.90    9.54
  -5   0   6   94.63    3.98
  -5   0   5   -0.17    1.47
  -5   0   5   -1.22    1.51
  -5   0   5   -0.48    4.25
   5   0  -5   -1.45    3.69
  -5   0   4 1443.84   45.36
  -5   0   4 1460.99   45.44
   5   0  -4 1441.83   49.39
   5   0  -3    1.84    3.31
  -5   0   3    1.00    1.98
  -5   0   3    0.80    1.83
   5   0  -3    1.02    1.16
  -5   0   3    1.73    1.64
  -5   0   3    1.72    1.61
   5   0  -3   -0.15    1.49
  -5   0   2   42.32    3.10
  -5   0   2   42.03    3.27
   5   0  -2   42.86    3.32
  -5   0   2   39.92    3.13
   5   0  -2   43.50    4.25
   5   0  -1    2.29    2.36
  -5   0   1    0.20    2.30
  -5   0   1    1.32    2.00
  -5   0   1   -1.85    2.42
  -5   0   1   -0.67    1.90
   5   0  -1    0.35    0.85
   5   0  -1    0.47    2.37
  -5   0   1   -0.89    2.50
  -5   0   1    1.19    2.40
  -5   0   0   20.74    3.33
  -5   0   0   21.91    3.25
   5   0   0   22.16    3.17
  -5   0   0   19.71    3.03
   5   0   0   22.07    2.22
   5   0   0   22.15    2.66
  -5   0   0   21.07    2.90
  -5   0   0   26.01    2.94
   5   0   0   15.28    3.10
   5   0   1    2.61    2.62
  -5   0  -1   -2.65    2.62
   5   0   1    0.57    2.43
   5   0   1   -2.32    2.73
   5   0   1   -1.47    2.71
  -5   0  -1   -2.97    2.74
  -5   0  -1   -1.93    2.46
   5   0   1   -2.10    2.47
  -5   0  -1    5.58    3.06
  -5   0  -1    1.44    2.95
   5   0   2  357.33   13.75
   5   0   2  362.31   13.94
   5   0   2  353.78   13.41
  -5   0  -2  362.05   13.45
   5   0   2  369.97   13.64
  -5   0  -2  325.47   13.44
  -5   0  -2  366.86   13.33
  -5   0  -3    1.43    2.42
   5   0   3   -3.53    2.75
  -5   0  -3    0.07    3.00
   5   0   3   -2.08    2.68
  -5   0  -3   -1.93    2.53
  -5   0  -3    1.26    2.88
   5   0   3   -1.02    3.28
   5   0   3   -2.62    2.67
   5   0   4   51.60    5.04
  -5   0  -4   52.77    4.86
  -5   0  -4   49.54    3.91
   5   0   4   47.89    4.53
   5   0   4   53.05    5.25
  -5   0  -4   52.88    6.28
  -5   0  -5   -1.67    3.00
   5   0   5    1.42    3.96
  -5   0  -5   -0.40    4.24
   5   0   5   -2.67    3.23
  -5   0  -5    3.81    3.46
   5   0   5   -3.92    3.19
  -5   0  -6   72.54    6.11
   5   0   6   71.98    6.42
  -5   0  -6   72.78    5.99
   5   0   6   81.20    7.05
   5   0   7   -2.80    4.33
   5   0   7    2.58    4.29
   5   0   8  219.76   12.34
   5   0   8  227.05   11.74
   5   0   9   -1.17    5.34
   5   0   9    6.08    4.79
   5   1 -10    7.42    7.75
  -5   1  10    1.85    3.62
  -5  -1  10    6.81    2.96
   5  -1 -10    0.10    7.45
  -5  -1  10    2.82    3.23
   5   1  -9    4.28    7.20
  -5   1   9    0.65    3.34
  -5  -1   9   -0.28    2.51
  -5   1   9    3.00    3.57
   5  -1  -9    9.67    7.06
  -5  -1   9    2.54    2.68
  -5   1   8    5.94    3.15
  -5  -1   8   -2.79    1.97
  -5  -1   8    4.88    5.65
   5   1  -8   -2.35    6.23
  -5  -1   8   -0.91    1.95
  -5   1   8   -2.46    3.00
   5  -1  -8    4.39    6.83
   5   1  -7   18.83    6.42
   5  -1  -7   30.71    6.71
  -5   1   7   27.26    7.49
  -5   1   7   27.56    2.67
  -5  -1   7   31.25    6.80
  -5   1   7   23.25    3.15
  -5   1   7   23.19    3.40
  -5   1   6    6.66    5.67
  -5  -1   6   15.84    5.63
  -5   1   6   22.04    2.58
   5   1  -6   33.55    6.22
  -5   1   6   16.55    2.73
  -5   1   6   17.29    2.58
   5  -1  -6   15.35    5.59
  -5   1   5    3.81    4.55
  -5   1   5    7.10    2.03
   5  -1  -5   -3.07    3.88
  -5  -1   5    3.93    4.64
  -5   1   5    0.47    2.06
  -5   1   5    1.60    1.82
   5   1  -5    2.51    4.18
  -5   1   5    4.60    2.12
  -5   1   4    5.26    1.95
   5  -1  -4    8.67    1.11
  -5   1   4    7.85    4.29
  -5  -1   4    5.93    1.55
   5  -1  -4    7.42    4.05
  -5   1   4    2.64    1.91
  -5   1   4    4.66    1.96
  -5   1   4    6.47    2.21
   5   1  -4    1.72    3.93
  -5  -1   4    6.96    1.42
  -5   1   3   61.41    4.02
  -5   1   3   57.86    3.83
  -5   1   3   54.62    3.82
  -5  -1   3   55.91    3.50
  -5  -1   3   55.06    3.34
   5  -1  -3   54.67    3.37
   5   1  -3   57.45    5.42
  -5  -1   3   60.22    2.76
  -5   1   3   59.26    3.99
   5  -1  -2    3.95    2.31
  -5   1   2    2.40    2.34
  -5   1   2    2.42    2.51
   5   1  -2    3.36    1.96
  -5  -1   2    1.15    2.22
  -5   1   2    2.82    2.44
  -5  -1   2    1.84    2.15
   5   1  -2    5.09    3.12
  -5   1   2    1.23    1.57
  -5   1   2    5.27    1.72
  -5  -1   2    3.74    1.95
   5   1  -1   35.27    3.36
   5  -1  -1   30.85    2.61
   5   1  -1   32.60    3.18
  -5  -1   1   24.04    3.14
  -5  -1   1   33.68    2.68
  -5   1   1   27.69    3.30
  -5  -1   1   32.77    3.18
   5  -1  -1   33.81    2.86
  -5   1   1   28.58    2.83
   5  -1  -1   32.36    3.43
  -5  -1   1   41.92    3.53
  -5  -1   1   30.72    3.14
  -5   1   1   32.05    3.64
  -5   1   1   34.35    3.01
  -5   1   1   27.71    3.18
  -5  -1   1   33.78    2.73
  -5  -1   0    9.74    2.83
  -5   1   0    9.40    2.98
   5  -1   0   10.96    2.79
   5   1   0   11.51    2.41
   5   1   0    5.34    2.54
  -5   1   0   15.06    3.16
  -5  -1   0    7.85    2.70
  -5   1   0    3.41    1.99
  -5  -1   0    9.57    2.56
   5  -1   0   11.81    2.54
  -5  -1   0   11.24    2.51
  -5   1   0   16.10    2.79
   5  -1   0   10.78    2.99
   5   1   0    8.57    2.53
  -5   1   0   16.98    3.06
  -5  -1   0    7.01    2.90
   5   1   0    3.79    2.19
   5  -1   0    9.69    2.54
   5   1   0    8.63    3.19
   5   1   1   37.85    3.62
  -5   1  -1   32.51    3.83
   5  -1   1   41.06    3.58
   5   1   1   38.99    4.04
   5  -1   1   24.85    3.69
  -5   1  -1   45.05    4.10
  -5   1  -1   34.33    3.41
   5  -1   1   35.88    3.88
   5   1   1   36.88    3.50
  -5  -1  -1   37.59    4.01
  -5  -1  -1   40.53    3.76
   5   1   1   27.99    3.76
   5   1   1   36.74    3.90
   5  -1   1   34.08    3.47
  -5  -1  -1   34.14    3.97
  -5   1  -1   28.73    3.44
   5  -1   1   35.04    3.82
  -5   1  -1   29.93    3.96
  -5  -1  -1   41.02    3.54
  -5  -1  -1   45.64    3.89
  -5  -1  -2   60.65    4.97
  -5  -1  -2   55.73    4.32
   5  -1   2   50.50    4.60
   5   1   2   60.63    4.92
  -5  -1  -2   57.21    2.81
  -5   1  -2   59.42    4.78
  -5   1  -2   58.06    4.84
   5  -1   2   57.01    4.75
   5   1   2   60.82    4.61
   5  -1   2   57.42    3.29
   5   1   2   66.11    5.24
   5  -1   2   65.30    5.17
  -5  -1  -2   62.20    4.83
   5  -1   2   63.21    4.72
  -5   1  -2   65.92    4.77
  -5   1  -2   60.56    4.49
   5  -1   2   57.84    4.51
   5   1   2   49.88    4.60
  -5  -1  -3    3.00    2.04
   5   1   3    4.42    2.97
  -5   1  -3   -0.39    2.90
   5   1   3    0.56    3.40
   5  -1   3    0.61    3.17
   5   1   3   -0.91    2.68
  -5   1  -3    0.05    2.22
   5  -1   3    3.49    2.82
  -5  -1  -3    3.88    2.67
   5   1   3   -0.12    2.97
   5  -1   3   -0.18    3.34
  -5  -1  -3    0.03    2.48
  -5  -1  -3    0.83    3.00
   5  -1   3    1.17    2.82
   5   1   3    5.45    3.36
  -5   1  -3    5.77    2.57
   5  -1   3    2.81    2.89
  -5  -1  -3    2.50    3.00
  -5   1  -3    3.78    3.21
  -5  -1  -4    7.96    2.73
  -5  -1  -4    7.97    1.35
  -5   1  -4    7.53    4.21
  -5   1  -4    4.33    3.39
   5  -1   4   11.20    3.61
   5  -1   4    5.51    3.17
   5  -1   4   10.12    3.46
   5   1   4    7.22    3.51
  -5  -1  -4    5.50    4.62
   5  -1   4    8.33    3.50
   5   1   4    7.42    3.64
  -5  -1  -4   10.22    3.55
   5   1   4    7.18    3.93
   5   1   4   11.28    3.36
   5   1   5   26.78    4.61
  -5   1  -5   32.92    4.59
   5  -1   5   34.53    5.08
  -5  -1  -5   33.49    6.54
   5  -1   5   24.67    4.31
  -5   1  -5   32.74    5.47
   5  -1   5   34.35    4.67
   5   1   5   29.66    4.64
   5   1   5   32.44    5.29
  -5  -1  -5   33.34    4.10
   5   1   5   26.00    4.38
  -5  -1  -5   27.56    4.47
   5   1   6   24.90    4.70
  -5  -1  -6   22.39    4.20
  -5   1  -6   25.54    5.72
   5  -1   6   13.32    4.34
  -5  -1  -6   33.48    4.81
   5  -1   6   26.64    5.25
   5   1   6   20.13    5.31
   5  -1   7    4.19    4.69
  -5  -1  -7    9.47    4.61
   5  -1   7    4.22    4.16
   5   1   7    3.14    4.92
   5  -1   8    4.94    4.53
   5   1   8   12.16    5.58
   5  -1   8   12.70    5.69
   5   1   8    6.28    4.84
   5  -1   9   -1.07    4.56
   5   1   9   -2.66    5.06
   5  -1   9    3.33    5.33
   5   1   9    0.55    4.82
  -5  -2  10    4.30    3.06
   5   2 -10   -5.55    7.45
   5  -2 -10    4.03    7.94
  -5  -2  10    5.28    2.73
  -5   2  10    8.17    4.06
  -5  -2   9    3.00    2.42
  -5   2   9    3.10    3.84
   5  -2  -9    9.31    7.47
   5   2  -9   -0.19    6.81
  -5   2   9    5.06    3.98
  -5  -2   8    6.92    5.93
   5  -2  -8    7.89    6.55
  -5   2   8   14.49    3.80
  -5   2   8   11.06    3.68
   5   2  -8   -1.26    6.61
  -5   2   7    3.37    3.08
   5   2  -7   -1.65    5.70
  -5  -2   7    0.45    4.82
  -5   2   7    2.92    3.19
  -5   2   7    4.00    2.67
  -5   2   7    7.92    6.43
   5  -2  -7   15.82    6.10
  -5   2   6    1.98    5.18
  -5   2   6   -0.02    2.55
   5   2  -6    3.70    5.23
  -5   2   6    1.38    2.84
  -5   2   6    3.71    2.77
  -5  -2   6   -2.28    4.24
   5  -2  -6    3.62    4.72
  -5   2   5    3.05    2.41
  -5   2   5    5.72    2.53
   5  -2  -5    9.69    1.41
  -5   2   5    8.89    5.04
  -5   2   5    5.36    2.73
   5   2  -5    2.27    4.47
  -5   2   5    5.32    2.61
  -5  -2   4   14.27    1.59
   5   2  -4   11.36    4.36
  -5   2   4   18.35    2.67
  -5   2   4   15.45    2.87
  -5   2   4   17.12    2.66
  -5   2   4    9.58    4.48
  -5   2   4   16.04    2.79
   5  -2  -4    5.93    1.71
  -5  -2   4   15.74    1.67
  -5   2   3  178.29   11.10
  -5  -2   3  181.27    6.50
  -5  -2   3  188.14    6.85
  -5   2   3  185.53    7.54
  -5  -2   3  169.12    6.75
   5  -2  -3  177.73    7.23
  -5   2   3  177.14    7.52
   5   2  -3  175.51    9.12
  -5   2   3  182.36    7.67
  -5   2   3  178.54    7.65
  -5  -2   2   94.28    4.92
  -5  -2   2   98.31    4.81
  -5   2   2  107.66    5.40
   5   2  -2   92.31    6.41
   5   2  -2   97.20    4.64
  -5  -2   2  109.41    5.06
  -5   2   2   91.80    5.46
  -5   2   2   97.54    5.28
   5  -2  -2  102.98    5.42
  -5   2   2  100.98    4.85
  -5   2   2   97.47    5.06
  -5   2   2  100.89    5.67
  -5  -2   2  106.62    5.01
  -5  -2   1   50.46    3.75
  -5   2   1   49.92    4.23
  -5  -2   1   56.28    3.65
   5   2  -1   54.66    3.88
  -5  -2   1   53.86    4.09
   5  -2  -1   60.26    3.73
  -5   2   1   42.85    3.78
  -5  -2   1   57.05    4.51
   5  -2  -1   55.52    4.26
   5  -2  -1   52.74    4.21
  -5   2   1   52.30    3.70
  -5  -2   1   58.20    4.18
  -5  -2   1   52.28    4.18
   5   2  -1   55.78    4.48
  -5   2   1   45.89    4.05
   5  -2  -1   54.51    3.68
  -5   2   0  185.39    8.57
   5  -2   0  193.97    8.16
  -5   2   0  183.37    8.32
   5  -2   0  188.39    8.36
   5   2   0  193.07    7.82
   5   2   0  191.40    7.82
  -5   2   0  198.73    8.10
   5   2   0  189.92    8.58
  -5  -2   0  171.59    8.07
  -5  -2   0  196.25    8.02
   5   2   0  182.20    7.95
   5  -2   0  203.61    8.38
  -5  -2   0  189.02    8.12
  -5  -2   0  194.03    7.50
  -5  -2   0  194.76    8.30
  -5  -2   0  207.71    8.36
   5  -2   0  185.23    8.11
   5   2   1   13.03    3.45
  -5  -2  -1    9.93    3.02
   5  -2   1    7.31    3.31
   5   2   1    6.34    2.60
  -5  -2  -1    9.09    3.05
  -5  -2  -1   11.96    3.00
   5  -2   1   12.00    3.48
  -5   2  -1    4.07    3.29
   5   2   1   14.30    3.43
  -5   2  -1    9.07    2.74
   5  -2   1    5.16    2.82
   5  -2   1    9.09    2.84
  -5   2  -1   10.08    3.40
  -5  -2  -1    7.01    3.01
  -5   2  -1   10.62    3.20
  -5   2  -1    9.98    2.99
   5   2   1   10.81    3.01
  -5  -2  -1    9.12    3.35
   5   2   1    4.70    3.02
   5   2   2   30.81    4.20
  -5   2  -2   27.37    3.31
  -5   2  -2   31.19    3.81
   5   2   2   30.18    3.95
  -5   2  -2   24.18    3.93
  -5  -2  -2   24.13    3.99
  -5   2  -2   32.01    3.69
   5  -2   2   32.07    3.68
   5  -2   2   31.15    3.90
  -5  -2  -2   30.83    3.68
   5  -2   2   30.02    3.87
   5   2   2   30.03    4.29
  -5  -2  -2   30.32    3.66
   5  -2   2   38.62    4.37
   5   2   2   28.21    3.67
   5  -2   2   28.78    3.90
  -5   2  -3  152.85    7.65
   5  -2   3  149.30    7.80
   5  -2   3  165.00    8.27
  -5  -2  -3  149.63    7.72
   5   2   3  156.10    8.23
  -5   2  -3  153.25    7.86
   5  -2   3  156.25    7.57
  -5  -2  -3  153.34    7.29
   5   2   3  161.00    7.80
  -5   2  -3  158.74    8.86
   5  -2   3  160.11    7.81
   5   2   3  163.41    8.53
  -5  -2  -3  153.60    7.97
  -5   2  -3  157.99    6.62
   5   2   3  158.21    8.31
  -5  -2  -3  151.59    7.18
   5   2   3  152.52    7.53
   5  -2   3  149.38    7.86
  -5   2  -3  152.80    6.52
  -5  -2  -4   47.29    3.97
  -5   2  -4   51.00    4.93
   5  -2   4   42.98    4.31
   5  -2   4   48.67    4.90
   5   2   4   41.62    4.92
  -5  -2  -4   43.40    4.86
   5   2   4   40.86    4.45
   5  -2   4   42.09    4.88
  -5  -2  -4   41.17    6.69
   5   2   4   41.71    4.62
   5   2   4   37.76    5.17
   5   2   4   29.54    4.69
  -5   2  -4   47.54    4.98
  -5  -2  -4   41.43    3.48
   5  -2   4   40.16    4.58
  -5  -2  -4   41.83    3.43
  -5   2  -5   40.59    5.44
   5  -2   5   38.30    4.97
   5   2   5   28.68    5.00
   5  -2   5   43.46    5.11
  -5   2  -5   38.46    4.86
   5  -2   5   30.24    5.04
   5   2   5   44.28    5.63
   5   2   5   35.42    4.53
  -5  -2  -5   24.41    4.29
   5   2   5   40.32    5.33
  -5  -2  -5   40.92    4.45
   5  -2   6   31.06    5.09
  -5  -2  -6   39.01    5.10
  -5   2  -6   41.67    6.07
   5   2   6   44.35    6.30
   5  -2   6   49.30    5.96
  -5  -2  -6   34.98    5.00
   5   2   6   40.45    5.52
  -5  -2  -7  125.85    8.50
   5  -2   7  119.76    8.75
   5   2   7  111.17    8.95
   5   2   7  108.33    8.33
   5  -2   7  110.47    7.91
   5  -2   8    2.25    4.62
   5   2   8    9.92    5.91
   5  -2   8   15.27    5.73
   5  -2   9   -0.40    5.25
   5   2   9   -1.67    4.82
   5  -2   9    6.67    4.92
   5   2   9    0.63    5.59
  -5   3  10    0.72    4.29
  -5  -3  10    1.17    2.36
  -5  -3  10    1.19    2.72
   5  -3 -10   -1.15    7.53
  -5   3   9   -6.31    3.86
   5  -3  -9    1.98    6.82
  -5   3   8    1.82    3.13
  -5   3   8   -1.91    3.72
  -5  -3   8   -6.04    4.69
   5  -3  -8   -7.64    6.14
   5   3  -8   -1.81    6.80
  -5   3   8    0.25    3.82
  -5   3   7    0.27    3.39
  -5   3   7    4.61    3.17
  -5  -3   7   -1.68    4.27
  -5   3   7   -2.53    6.27
   5  -3  -7    9.82    5.63
  -5   3   7   10.28    3.70
   5   3  -7    3.81    6.07
   5   3  -6   -5.89    4.94
  -5   3   6   -3.60    3.24
  -5   3   6   -1.51    5.73
  -5  -3   6    3.83    4.22
  -5   3   6    3.14    3.09
  -5   3   6    5.97    3.20
  -5   3   5   -1.01    4.54
  -5   3   5    5.02    2.79
  -5   3   5    5.08    2.97
  -5   3   5    3.55    2.67
   5   3  -5    9.85    4.58
   5  -3  -5   -0.03    1.63
  -5   3   5   -1.29    3.09
  -5   3   4   -0.50    2.53
  -5   3   4    4.62    4.51
   5   3  -4    0.17    4.07
  -5   3   4   -1.24    2.79
  -5  -3   4    1.27    1.64
  -5  -3   4   -1.49    1.54
  -5   3   4    1.02    2.80
  -5   3   4    2.16    2.56
   5  -3  -4    2.65    2.33
  -5  -3   3    8.13    1.88
  -5   3   3   10.49    4.64
  -5   3   3    6.43    2.55
   5   3  -3    9.17    3.84
  -5  -3   3    9.70    2.18
   5   3  -3    7.55    1.37
  -5   3   3   10.31    2.84
  -5  -3   3    8.14    2.04
  -5   3   3   10.38    2.87
  -5   3   3    4.08    2.86
  -5   3   3    6.47    2.97
   5  -3  -3    6.06    2.66
  -5  -3   3    8.87    2.24
  -5   3   2   17.13    2.94
   5  -3  -2   14.69    2.78
   5  -3  -2   11.74    3.05
  -5   3   2   19.66    4.47
  -5   3   2   17.09    3.56
  -5  -3   2   13.16    2.77
  -5  -3   2   15.67    2.76
  -5  -3   2   15.94    2.65
  -5  -3   2   14.80    2.71
  -5   3   2   16.58    3.16
  -5   3   2   17.76    2.76
   5   3  -2   19.69    2.71
  -5   3   2   14.74    3.30
   5  -3  -1   25.96    3.36
  -5  -3   1   35.57    3.76
  -5  -3   1   31.91    2.96
  -5   3   1   30.32    3.81
  -5   3   1   34.46    3.68
  -5   3   1   22.56    3.22
   5  -3  -1   28.92    3.84
   5   3  -1   21.42    3.39
  -5   3   1   22.58    4.02
  -5  -3   1   20.56    3.15
   5  -3  -1   28.10    3.06
  -5  -3   1   32.66    3.03
   5  -3  -1   30.54    3.09
  -5  -3   1   24.03    3.29
   5   3  -1   29.34    3.16
  -5  -3   1   26.83    3.27
   5  -3   0   73.68    5.04
   5   3   0   69.86    4.70
  -5  -3   0   68.78    4.93
  -5  -3   0   69.09    4.84
   5  -3   0   70.80    5.37
   5  -3   0   62.47    4.99
  -5  -3   0   74.60    5.35
  -5  -3   0   69.37    5.26
  -5  -3   0   70.40    4.96
   5   3   0   71.09    4.39
   5   3   0   73.66    5.11
  -5   3   0   61.61    5.14
   5   3   0   67.16    5.05
   5  -3   0   62.45    4.67
  -5   3   0   70.68    5.07
  -5   3   0   59.15    4.97
   5  -3   1  277.06   11.77
  -5  -3  -1  291.92   11.81
  -5   3  -1  310.42   12.03
   5  -3   1  294.85   11.98
  -5  -3  -1  275.40   11.85
   5   3   1  299.35   11.86
  -5   3  -1  305.36   12.10
  -5  -3  -1  302.34   12.15
   5  -3   1  280.05   11.47
  -5  -3  -1  294.26   11.77
  -5   3  -1  292.20   11.74
   5  -3   1  304.74   11.77
   5   3   1  303.22   11.72
  -5  -3  -1  317.98   11.91
  -5   3  -1  304.40   11.95
  -5   3  -1  302.33   11.61
   5   3   1  312.43   12.30
   5   3   1  305.65   12.01
   5   3   1  297.63   11.68
   5  -3   2   47.29    4.24
  -5  -3  -2   51.61    4.20
   5   3   2   47.38    4.79
  -5   3  -2   44.77    4.17
  -5   3  -2   42.53    4.68
   5  -3   2   51.37    4.32
   5   3   2   52.65    4.91
   5   3   2   50.19    4.39
  -5  -3  -2   41.04    3.98
  -5   3  -2   50.05    3.93
  -5  -3  -2   36.71    4.63
   5   3   2   53.76    5.02
  -5   3  -2   60.86    4.85
   5   3   2   43.33    4.22
   5  -3   2   58.05    4.92
  -5  -3  -2   45.81    4.50
   5  -3   2   44.12    4.58
  -5   3  -3   26.42    3.51
   5   3   3   31.52    4.50
   5   3   3   25.14    3.99
  -5   3  -3   18.35    2.66
  -5  -3  -3   23.11    3.36
   5   3   3   17.49    3.62
   5  -3   3   24.04    3.53
   5  -3   3   19.41    4.12
  -5   3  -3   20.80    2.52
  -5   3  -3   19.18    3.67
   5  -3   3   27.47    4.26
   5  -3   3   14.51    3.64
   5   3   3   24.76    4.23
  -5  -3  -3   20.28    3.56
   5  -3   3   16.09    3.61
   5   3   3   18.17    3.46
  -5  -3  -3   29.45    4.06
  -5  -3  -3   24.19    4.05
  -5   3  -3   23.47    3.96
   5   3   4   30.16    4.36
  -5  -3  -4   19.99    5.92
  -5  -3  -4   28.99    3.33
   5  -3   4   25.31    4.42
   5   3   4   26.32    4.95
   5   3   4   24.20    4.55
  -5  -3  -4   29.06    4.52
   5   3   4   32.37    4.80
   5  -3   4   31.69    4.61
  -5   3  -4   34.41    4.55
   5  -3   4   30.76    4.00
   5  -3   4   36.39    4.65
  -5   3  -4   28.29    3.97
  -5  -3  -4   30.80    3.31
   5   3   4   17.22    3.79
  -5  -3  -5    8.91    3.76
   5  -3   5   -3.93    3.80
  -5  -3  -5    4.77    3.32
  -5   3  -5   13.00    3.84
   5  -3   5    1.42    3.80
   5   3   5    1.70    4.47
   5  -3   5    0.04    3.70
  -5   3  -5    6.46    3.65
   5   3   5    2.35    4.14
   5   3   5    5.82    3.80
   5   3   6    2.34    4.56
   5   3   6   15.26    5.33
   5  -3   6    9.38    4.17
   5  -3   6    6.13    4.66
  -5  -3  -6    9.93    4.11
  -5  -3  -6    3.48    3.93
   5   3   7    2.51    4.77
  -5  -3  -7    1.77    4.40
   5  -3   7   -9.28    4.04
   5   3   7    5.77    5.25
   5  -3   7   -0.60    4.70
   5  -3   8    6.40    4.69
   5   3   8   -3.96    4.83
   5   3   8   -5.35    5.51
   5  -3   8   -0.96    4.94
   5  -3   9   -0.98    5.32
   5   3   9    0.56    6.03
   5  -3   9   -4.48    4.28
  -5   4  10    5.34    4.79
  -5  -4  10    1.72    2.83
   5  -4 -10    7.40    7.63
  -5  -4   9    0.23    2.41
  -5   4   9    1.68    4.46
   5  -4  -9    3.13    7.38
  -5   4   8    2.94    4.31
  -5  -4   8    5.94    5.30
   5  -4  -8    6.48    6.45
  -5   4   8   10.00    3.73
  -5   4   7    5.99    3.62
  -5  -4   7   15.28    5.20
  -5   4   7    9.35    4.33
  -5   4   7    9.68    4.16
  -5   4   7   12.56    7.29
  -5   4   6   89.55    6.55
  -5   4   6   80.83    9.62
  -5   4   6   84.35    6.46
  -5  -4   6   84.31    8.49
  -5   4   6   76.32    6.16
  -5   4   5    4.40    3.46
  -5   4   5   -1.86    3.46
  -5  -4   5    1.47    1.70
  -5  -4   5    6.95    1.75
  -5   4   5    4.35    5.34
   5  -4  -5    4.42    2.70
  -5   4   5    6.05    3.36
  -5  -4   5    4.44    1.78
  -5  -4   4    5.20    1.85
  -5   4   4    3.84    3.13
  -5  -4   4    8.24    2.08
  -5  -4   4    3.90    1.97
  -5   4   4    4.93    3.05
   5  -4  -4    7.52    2.71
  -5   4   4    3.98    4.67
  -5   4   4    3.67    3.36
  -5  -4   4    3.01    2.08
   5  -4  -3   48.01    4.28
  -5   4   3   68.55    5.07
  -5  -4   3   52.93    3.86
  -5  -4   3   50.37    3.82
  -5   4   3   53.65    4.76
  -5  -4   3   56.24    3.99
  -5   4   3   37.38    5.99
  -5  -4   3   50.48    3.74
  -5   4   3   59.69    4.34
  -5   4   3   44.19    4.29
  -5   4   2   60.88    5.02
   5   4  -2   59.45    4.79
   5  -4  -2   63.32    4.66
  -5   4   2   53.97    4.44
  -5  -4   2   62.76    4.37
  -5  -4   2   58.11    3.62
  -5   4   2   53.66    4.48
  -5   4   2   59.52    5.02
   5  -4  -2   58.03    3.58
  -5  -4   2   59.08    4.58
  -5  -4   2   56.41    4.55
  -5  -4   2   63.47    4.45
  -5   4   2   61.69    6.34
   5  -4  -2   59.51    3.67
  -5   4   2   49.83    4.70
   5  -4  -2   65.61    5.08
  -5   4   1   34.09    4.63
  -5   4   1   31.51    4.39
  -5  -4   1   25.36    3.60
   5   4  -1   30.74    3.48
  -5  -4   1   40.11    3.73
  -5   4   1   38.43    3.86
  -5  -4   1   32.10    3.41
   5  -4  -1   34.95    3.53
  -5   4   1   30.89    4.13
   5  -4  -1   28.31    3.31
  -5   4   1   32.14    3.78
  -5  -4   1   31.72    3.69
  -5  -4   1   35.90    3.33
   5   4  -1   31.36    3.66
   5  -4  -1   31.71    3.77
   5  -4  -1   37.78    4.31
  -5  -4   0    1.17    2.77
  -5  -4   0    4.22    2.86
  -5   4   0   -2.11    2.67
  -5  -4   0    2.18    3.21
   5  -4   0    0.63    2.97
   5  -4   0    3.53    2.99
   5  -4   0    1.62    3.01
  -5  -4   0    1.45    3.02
   5   4   0    1.36    2.67
   5  -4   0    0.11    2.79
  -5   4   0    1.53    3.18
   5   4   0    2.97    3.34
   5   4   0    1.86    2.53
  -5  -4   0   -2.15    2.92
   5   4   0    2.18    2.85
  -5   4   0   -2.73    3.19
  -5   4   0    5.50    3.37
   5  -4   0    2.54    3.03
   5   4   1    7.83    3.59
  -5   4  -1   10.86    3.60
  -5  -4  -1    7.07    3.38
  -5  -4  -1    9.11    3.37
  -5   4  -1   10.83    3.01
   5   4   1    9.36    3.67
   5   4   1   10.30    3.27
  -5  -4  -1    7.67    3.11
   5  -4   1    9.91    3.37
  -5  -4  -1   11.55    3.25
   5  -4   1    7.04    2.83
   5   4   1   17.31    3.19
  -5  -4  -1   13.14    3.70
  -5   4  -1   14.46    3.68
   5  -4   1    8.07    3.32
   5  -4   1    7.89    3.31
  -5   4  -1    5.90    3.26
   5  -4   2    0.82    3.26
   5   4   2    5.24    3.26
  -5  -4  -2   10.32    3.22
  -5   4  -2    3.01    3.00
   5  -4   2    6.10    3.29
  -5   4  -2    5.82    2.67
  -5  -4  -2    4.84    2.98
   5  -4   2    5.09    3.40
  -5   4  -2    3.91    3.16
   5   4   2    5.02    2.98
  -5  -4  -2    4.32    3.18
   5   4   2    3.69    3.18
   5   4   2    9.87    3.80
  -5   4  -2    5.56    3.43
  -5  -4  -2    1.22    3.16
   5   4   2    5.22    3.44
   5  -4   2    4.94    3.10
   5   4   3    0.05    2.01
   5  -4   3    6.12    3.53
   5  -4   3   10.43    3.20
   5   4   3    6.84    3.81
   5  -4   3   12.38    3.85
   5   4   3    4.45    3.70
  -5  -4  -3   10.96    3.70
  -5  -4  -3   15.09    3.46
  -5  -4  -3   10.48    3.31
   5   4   3   10.67    3.85
   5  -4   3   10.34    3.56
  -5   4  -3    9.86    2.16
  -5   4  -3   13.12    2.54
  -5   4  -3   15.12    3.87
  -5   4  -3    6.38    2.07
  -5  -4  -3    8.72    3.28
   5   4   3    8.54    3.25
  -5  -4  -4   24.17    4.27
   5  -4   4   18.73    4.20
   5   4   4   38.03    5.07
   5   4   4   31.90    4.53
  -5   4  -4   30.37    3.48
   5  -4   4   31.36    4.67
   5  -4   4   35.91    4.27
  -5  -4  -4   29.75    4.48
  -5  -4  -4   23.95    3.59
   5   4   4   31.18    4.49
   5   4   4   34.59    5.15
  -5   4  -4   36.85    4.71
   5   4   4   29.04    4.80
  -5  -4  -4   30.71    3.74
   5  -4   5   18.41    4.30
  -5  -4  -5   21.43    4.66
   5   4   5   17.49    4.88
   5  -4   5   20.77    4.82
  -5   4  -5   15.47    4.08
   5   4   5   13.94    4.80
   5  -4   5   18.38    4.57
  -5  -4  -6   28.31    5.03
  -5  -4  -6   21.16    4.70
   5   4   6   23.70    5.45
   5   4   6   20.50    5.36
   5  -4   6   25.83    5.08
   5  -4   6   16.00    5.22
   5  -4   7   -0.59    4.86
  -5  -4  -7    7.34    4.81
   5  -4   7   -3.44    4.33
   5   4   7    6.20    5.70
   5   4   7   11.24    5.36
   5   4   8   -0.83    4.98
   5   4   8    0.82    5.97
   5  -4   8   -0.87    4.24
   5  -4   8    3.97    5.32
   5  -4   9   12.23    5.70
   5  -4   9    5.98    4.97
   5   4   9   10.27    6.49
   5   4   9    8.32    5.76
   5  -5 -10  -10.90    7.30
  -5   5  10   -2.54    4.97
  -5  -5  10   -3.63    2.86
  -5   5   9   11.94    5.20
   5  -5  -9   12.78    7.86
  -5  -5   9   -0.19    2.81
  -5  -5   8   -0.16    2.50
   5  -5  -8    2.05    6.54
  -5   5   8    2.86    4.63
  -5   5   8    4.68    4.08
  -5   5   7   10.13    4.65
  -5  -5   7    9.99    2.61
  -5  -5   7   19.93    5.70
  -5   5   7    5.19    3.95
  -5  -5   6   -2.19    2.00
  -5   5   6   -0.45    3.61
  -5   5   6    2.68    4.26
  -5  -5   6    1.92    1.86
  -5   5   6   -0.13    6.26
  -5  -5   6    3.81    2.25
  -5   5   6   -1.11    3.66
  -5   5   5   27.10    4.74
  -5  -5   5   35.68    3.21
  -5   5   5   35.16    4.71
   5  -5  -5   40.13    4.23
  -5   5   5   46.98    5.11
  -5   5   5   32.75    7.26
  -5  -5   5   38.37    3.14
  -5  -5   5   31.51    3.28
  -5  -5   4    6.69    2.65
  -5   5   4    8.60    3.85
  -5  -5   4    7.43    2.47
  -5   5   4    5.53    5.13
   5  -5  -4   12.12    3.29
  -5   5   4   -1.87    3.11
  -5  -5   4    3.46    2.39
  -5   5   4    6.13    3.33
  -5  -5   4    4.92    2.42
  -5   5   3   16.73    3.90
  -5   5   3   10.27    3.26
  -5   5   3   19.37    3.85
  -5  -5   3   23.83    3.24
   5  -5  -3   19.71    3.79
  -5  -5   3   14.77    3.15
   5   5  -3   21.47    2.83
  -5  -5   3   26.49    3.25
  -5  -5   3   19.77    3.06
  -5   5   3   26.05    4.29
  -5   5   3   21.23    5.20
   5  -5  -2    1.07    2.36
  -5   5   2    3.24    3.33
   5  -5  -2    2.17    2.83
  -5  -5   2    2.59    2.66
  -5   5   2    2.09    2.67
   5   5  -2    2.73    2.67
   5  -5  -2    2.75    2.48
  -5   5   2    7.69    3.72
   5  -5  -2    6.77    3.17
  -5  -5   2    5.08    2.25
  -5   5   2    1.82    4.18
  -5   5   2    5.36    3.19
  -5  -5   2    1.50    2.69
  -5  -5   2    0.66    2.73
  -5   5   2    1.14    3.10
  -5  -5   1   10.90    3.35
   5   5  -1   15.25    1.59
  -5  -5   1   17.05    3.04
   5   5  -1   15.59    3.24
  -5  -5   1   13.14    3.02
   5  -5  -1   16.28    3.58
   5   5  -1   17.00    1.69
  -5   5   1   19.38    3.44
   5  -5  -1   12.60    3.24
  -5   5   1   15.11    3.65
  -5  -5   1   13.08    3.13
  -5   5   1   18.60    3.99
  -5  -5   1    7.96    3.39
  -5   5   1   17.97    4.23
   5  -5  -1    2.48    2.07
   5  -5  -1   17.40    3.17
   5   5  -1   11.72    3.46
   5   5   0   13.42    3.57
  -5  -5   0    7.96    2.81
   5   5   0   10.87    2.79
   5  -5   0    5.94    3.47
  -5   5   0    8.63    3.10
   5  -5   0   10.81    3.43
  -5  -5   0    9.72    3.33
   5   5   0    6.72    2.88
  -5   5   0   13.33    3.47
  -5   5   0    6.51    3.12
  -5  -5   0    5.33    3.10
  -5   5   0   12.93    3.90
   5  -5   0   10.92    3.46
  -5  -5   0    8.93    3.25
  -5   5   0    8.08    3.67
   5  -5   0    9.30    3.07
   5   5   0    7.00    3.45
   5  -5   0   12.92    3.51
  -5  -5   0    7.22    3.49
   5  -5   1   11.59    3.57
  -5  -5  -1   11.28    3.08
   5  -5   1   14.63    3.70
   5   5   1   14.11    3.90
   5   5   1   21.44    3.44
   5   5   1   12.09    3.41
   5   5   1   15.23    3.48
  -5   5  -1   12.24    3.16
  -5   5  -1   13.29    3.06
  -5   5  -1   15.93    2.33
  -5  -5  -1   16.96    3.92
  -5   5  -1   13.72    3.62
  -5  -5  -1   15.54    3.86
  -5  -5  -1    9.43    3.36
   5  -5   1   12.66    3.06
  -5   5  -1   12.88    4.03
  -5  -5  -1   15.46    3.40
   5  -5   1   13.42    3.86
  -5   5  -2   21.61    3.58
  -5  -5  -2   23.11    3.73
  -5  -5  -2   18.36    4.17
   5   5   2   16.08    3.51
   5   5   2   19.73    4.12
   5  -5   2   19.13    3.87
  -5  -5  -2   25.43    4.16
   5  -5   2   17.76    3.86
   5   5   2   17.93    4.44
   5   5   2   19.70    4.36
   5  -5   2   18.87    3.30
  -5  -5  -2   12.77    3.38
  -5   5  -2   25.66    3.24
  -5   5  -2   17.52    4.01
   5   5   2   25.89    4.09
   5  -5   2   22.54    4.03
  -5   5  -2   20.42    4.04
   5   5   3    6.29    3.88
  -5   5  -3    4.06    3.70
  -5  -5  -3    4.36    3.25
   5   5   3    2.01    2.51
   5   5   3   -3.31    3.91
   5  -5   3    1.49    3.41
  -5   5  -3    7.91    2.51
  -5  -5  -3    6.91    2.96
  -5  -5  -3    5.96    3.91
   5  -5   3    4.84    3.27
   5   5   3    8.29    3.97
   5   5   3    1.85    3.14
   5  -5   3    4.88    3.47
   5  -5   3    7.26    3.45
  -5  -5  -3    7.49    3.59
  -5   5  -3    9.54    2.20
  -5  -5  -4    0.49    3.15
   5  -5   4    0.88    3.82
   5   5   4   -1.41    3.40
   5   5   4   -2.12    4.10
  -5  -5  -4    0.67    3.31
   5   5   4   -1.20    3.18
   5  -5   4   -2.37    3.74
  -5   5  -4    1.05    3.70
   5   5   4    2.17    4.03
  -5  -5  -4    3.86    3.74
  -5  -5  -5    9.89    1.68
  -5  -5  -5    4.38    4.21
   5  -5   5    2.36    4.27
   5   5   5    9.89    4.74
  -5   5  -5    9.61    3.96
   5   5   5    4.63    4.46
   5   5   6    3.90    4.77
   5  -5   6    6.47    4.44
  -5  -5  -6   -0.72    4.09
   5   5   6    5.07    5.50
   5   5   7   12.11    5.90
   5  -5   7   12.62    4.96
   5   5   7    7.37    5.34
  -5  -5  -7   13.75    4.94
   5   5   8   -3.28    5.15
   5   5   8   -2.32    5.88
   5  -5   8   -0.46    4.65
   5  -5   9   -0.88    4.51
   5   5   9   -4.53    5.36
   5   5   9   -9.40    5.89
  -5  -6   9   -4.90    2.94
  -5  -6   9   -5.10    2.69
   5  -6  -9   -2.03    7.17
  -5   6   9   -1.32    5.01
  -5  -6   8    2.24    3.03
  -5   6   8    2.93    4.92
  -5  -6   8    3.26    2.81
  -5   6   8    6.35    4.35
  -5  -6   7   72.63    4.93
  -5  -6   7   81.61    8.49
  -5  -6   7   78.98    5.55
  -5   6   7   75.32    7.50
  -5   6   7   81.04    6.75
  -5  -6   6    1.06    2.47
  -5  -6   6    8.92    3.07
  -5   6   6    0.37    6.26
  -5   6   6   16.70    4.83
  -5  -6   6   10.56    2.84
  -5   6   6    5.90    4.47
  -5  -6   5   55.56    4.32
  -5  -6   5   55.52    4.35
   5  -6  -5   65.97    5.50
  -5   6   5   62.23    6.05
  -5   6   5   61.98    5.98
  -5  -6   5   57.34    4.53
  -5   6   5   55.24    6.30
  -5   6   5   41.11    8.16
  -5   6   4    1.12    5.34
  -5   6   4    1.40    3.94
  -5  -6   4    2.85    2.64
   5   6  -4   -1.10    0.87
  -5   6   4   -3.21    3.80
  -5   6   4    4.03    3.60
   5  -6  -4    7.86    3.56
  -5  -6   4    3.73    2.81
  -5  -6   4    3.66    3.00
  -5   6   4    3.74    3.70
  -5  -6   3   50.38    4.24
  -5   6   3   40.05    4.98
  -5   6   3   32.08    6.15
  -5  -6   3   59.77    4.62
  -5   6   3   34.69    4.76
  -5  -6   3   48.86    4.41
  -5   6   3   36.83    4.63
   5  -6  -3   44.23    5.01
  -5  -6   3   43.73    4.33
  -5   6   3   43.11    5.31
   5   6  -3   52.92    4.10
   5  -6  -3   42.35    2.66
  -5   6   2    2.14    3.28
  -5   6   2   -0.63    2.62
   5  -6  -2   -1.66    2.72
  -5   6   2   -4.15    3.25
  -5   6   2    1.92    4.03
  -5  -6   2   -1.13    2.80
  -5   6   2    0.10    3.65
   5   6  -2   -1.02    2.84
   5  -6  -2   -2.53    2.93
  -5  -6   2    0.43    2.97
  -5  -6   2   -4.70    2.87
   5  -6  -2   -1.11    2.59
   5  -6  -2    3.89    3.13
  -5  -6   2    2.51    2.55
  -5   6   2   -0.77    3.39
   5   6  -1  143.68    7.35
  -5   6   1  142.83    7.61
   5   6  -1  135.98    5.57
  -5   6   1  157.37    8.44
   5  -6  -1  141.74    7.89
  -5  -6   1  140.22    7.30
  -5   6   1  140.01    8.02
   5   6  -1  134.35    5.56
   5  -6  -1  133.53    7.27
  -5   6   1  138.20    8.91
  -5  -6   1  141.26    7.59
  -5  -6   1  148.33    7.22
  -5  -6   1  144.99    7.67
  -5   6   1  146.29    7.74
   5  -6  -1  137.17    7.15
  -5  -6   1  143.66    7.81
  -5  -6   0   12.11    3.37
  -5  -6   0   10.78    3.38
   5  -6   0   18.47    3.95
   5  -6   0    9.46    3.40
  -5   6   0   15.55    3.92
   5   6   0    7.22    2.98
   5   6   0   11.45    2.91
  -5   6   0   11.75    4.00
  -5  -6   0    9.33    3.66
   5  -6   0    9.47    3.27
  -5   6   0    2.06    3.60
   5   6   0   10.43    3.53
  -5   6   0   17.04    3.53
   5   6   0    8.57    3.69
  -5  -6   0   13.73    3.64
  -5  -6   0   11.03    3.19
  -5   6   0   11.93    3.26
   5  -6   0   10.90    3.58
   5  -6   1   39.92    4.49
  -5  -6  -1   39.45    4.54
  -5   6  -1   44.44    4.66
   5  -6   1   43.77    5.22
   5   6   1   42.83    4.89
  -5  -6  -1   34.90    4.04
   5   6   1   45.99    4.70
   5   6   1   45.65    4.33
  -5   6  -1   39.80    4.08
  -5  -6  -1   38.78    4.72
  -5  -6  -1   35.98    4.47
   5  -6   1   34.20    4.84
   5   6   1   37.01    4.30
   5  -6   1   36.33    4.65
  -5   6  -1   38.79    4.94
   5  -6   1   39.78    4.76
  -5  -6  -1   41.40    4.92
  -5  -6  -2   18.60    4.31
  -5  -6  -2   13.95    3.83
  -5   6  -2   15.98    4.14
  -5   6  -2   19.36    3.64
  -5   6  -2    9.90    3.04
   5   6   2   13.65    4.22
   5  -6   2   15.90    3.63
   5  -6   2   21.33    4.18
  -5   6  -2   13.45    4.30
   5   6   2   18.41    3.75
   5  -6   2   19.03    4.40
  -5  -6  -2    9.70    3.36
   5   6   2   11.42    3.66
  -5  -6  -2   14.36    3.77
   5   6   2   15.80    4.44
   5  -6   2   26.50    4.32
  -5   6  -3    0.89    3.53
   5  -6   3    1.93    3.51
   5   6   3    0.66    3.65
   5   6   3    1.85    4.13
   5   6   3    1.31    3.99
   5   6   3    3.98    3.95
  -5   6  -3   -0.94    2.39
   5  -6   3    6.10    3.37
   5  -6   3    0.41    3.61
  -5  -6  -3   -5.28    3.66
   5  -6   3   -4.32    3.67
  -5  -6  -3   -1.13    3.42
   5   6   3    2.29    3.38
  -5   6  -3    2.24    2.13
  -5  -6  -3    1.93    3.27
  -5  -6  -3   -0.08    1.77
   5   6   4   29.81    5.66
  -5   6  -4   12.63    4.12
  -5  -6  -4   28.51    4.26
  -5  -6  -4   23.56    4.23
   5  -6   4   19.38    4.55
   5   6   4   14.72    5.03
  -5  -6  -4   22.09    4.81
   5  -6   4   16.49    4.64
   5  -6   5    1.36    4.19
  -5  -6  -5    3.01    4.15
  -5  -6  -5    4.02    2.64
   5   6   5    2.07    4.84
  -5  -6  -5   -0.56    2.81
   5   6   5   -0.28    4.58
  -5   6  -5    1.31    3.88
   5   6   6   -2.80    4.65
   5  -6   6    0.80    4.23
  -5  -6  -6   -1.83    4.31
   5   6   6    0.71    5.55
   5   6   7    8.65    6.04
   5   6   7   20.81    6.33
   5  -6   7    7.56    4.75
   5   6   8   17.74    6.95
   5  -6   8   -5.42    4.42
   5   6   8   -1.22    5.68
   5   6   9    2.44    5.94
   5  -6   9    3.99    4.88
   5   6   9   -0.49    6.40
  -5   7   9   -6.71    5.22
  -5   7   9    1.04    4.76
   5  -7  -9   -4.45    7.28
  -5  -7   9   -6.91    3.43
  -5  -7   9    1.83    3.31
  -5  -7   8    5.48    3.24
  -5   7   8    6.04    4.84
  -5   7   8    2.28    5.42
  -5  -7   8   -4.39    3.43
  -5   7   7   10.30    5.42
  -5  -7   7    5.01    3.65
  -5   7   7   -5.02    4.40
  -5  -7   7    8.92    3.20
  -5   7   6    2.81    5.00
  -5   7   6    4.57    4.68
  -5  -7   6    1.16    3.03
  -5  -7   6    1.55    3.29
  -5   7   6   -7.67    6.59
  -5  -7   6   -3.94    2.86
  -5   7   5   23.21    5.49
  -5  -7   5   20.15    3.93
  -5  -7   5   19.71    3.75
  -5   7   5   24.65    7.53
  -5   7   5   13.56    4.99
   5  -7  -5   20.12    4.25
  -5  -7   5   21.87    3.69
  -5   7   4    0.00    6.01
  -5  -7   4    8.35    3.24
  -5  -7   4    5.37    3.35
   5  -7  -4    8.01    3.66
  -5   7   4    6.69    4.63
  -5  -7   4    4.79    3.39
  -5   7   4   -0.95    4.11
   5   7  -3   10.07    3.27
  -5  -7   3    3.36    3.23
   5  -7  -3    7.27    3.85
  -5   7   3    2.17    3.53
   5  -7  -3    6.07    2.55
  -5   7   3    2.69    3.46
  -5   7   3   -3.50    3.58
  -5   7   3    2.99    4.42
  -5  -7   3    3.10    3.23
  -5  -7   3    1.23    2.97
  -5   7   3   -4.21    3.71
   5  -7  -3    1.25    2.55
  -5   7   3    4.02    5.13
   5  -7  -2    2.35    3.16
  -5   7   2    0.13    3.77
  -5  -7   2    3.65    3.37
  -5  -7   2    1.99    2.90
  -5   7   2   12.13    4.65
   5  -7  -2    7.57    3.61
   5   7  -2   12.10    3.64
  -5  -7   2    2.76    3.19
  -5   7   2    5.00    3.32
  -5   7   2    3.32    3.77
  -5  -7   2   10.62    3.13
  -5   7   2   12.20    3.99
   5  -7  -2    6.14    3.04
   5  -7  -2    2.97    3.09
  -5   7   2    6.71    3.64
   5  -7  -1    0.76    3.31
   5   7  -1    4.31    3.64
   5  -7  -1    0.04    3.28
  -5   7   1   -1.35    3.64
  -5   7   1    2.25    3.09
  -5  -7   1    5.70    3.22
  -5   7   1   -2.31    3.61
  -5   7   1   -4.70    3.34
   5  -7  -1    4.67    3.14
  -5   7   1   -5.85    3.33
   5   7  -1    1.89    1.84
  -5  -7   1    2.23    3.25
  -5  -7   1    0.66    3.24
  -5  -7   1    1.44    3.26
   5  -7  -1   -0.70    2.94
   5   7  -1    0.51    1.90
  -5  -7   1    1.40    3.08
  -5   7   0   -1.89    2.98
  -5  -7   0    0.12    3.29
  -5   7   0    1.92    3.52
  -5  -7   0    1.23    2.90
   5   7   0    0.59    3.55
   5   7   0   -0.48    2.67
   5  -7   0   -0.16    3.43
  -5   7   0   -1.78    2.93
   5  -7   0   -0.45    2.95
   5  -7   0   -0.81    3.22
   5   7   0    1.07    2.98
  -5  -7   0   -2.64    3.39
  -5  -7   0    4.57    3.56
  -5   7   0    6.13    3.79
   5  -7   0    0.93    3.35
   5   7   0   -3.49    3.11
  -5  -7   0   -2.30    3.00
  -5   7   0   -8.42    3.50
   5  -7   1   12.14    4.27
  -5  -7  -1    6.91    3.98
   5  -7   1   -0.49    3.53
   5  -7   1    5.68    3.46
  -5   7  -1    5.52    4.08
  -5  -7  -1    9.82    3.57
  -5  -7  -1   15.57    4.03
  -5  -7  -1    8.85    3.86
   5   7   1    6.77    3.47
  -5   7  -1    6.69    3.81
   5  -7   1    1.31    3.15
   5   7   1    7.90    3.34
  -5   7  -1   -0.71    1.37
   5  -7   1    6.79    3.90
  -5  -7  -1    2.55    3.05
   5   7   1    7.73    4.16
   5   7   1    4.87    3.33
  -5   7  -1    2.10    3.10
  -5  -7  -2   -0.49    3.22
   5  -7   2    2.92    3.81
  -5   7  -2   -0.64    2.88
   5   7   2    4.26    3.11
  -5   7  -2    1.60    4.05
  -5  -7  -2   -1.04    3.31
   5   7   2    0.84    4.04
  -5  -7  -2    3.55    3.82
   5   7   2    2.67    3.82
   5  -7   2    0.70    3.07
   5  -7   2   -5.69    3.49
   5   7   2    3.51    3.82
   5  -7   2    1.97    3.56
  -5   7  -2   -3.62    3.40
  -5   7  -2   -3.26    3.70
   5  -7   2   -2.51    3.94
  -5  -7  -2    0.47    3.82
   5   7   3   27.42    4.86
   5   7   3   23.43    5.74
  -5  -7  -3   31.69    4.97
  -5   7  -3   31.84    3.18
   5   7   3   20.93    5.23
   5  -7   3   30.87    4.38
   5  -7   3   39.57    5.53
  -5   7  -3   25.83    2.78
   5   7   3   26.34    4.58
  -5  -7  -3   29.25    5.15
  -5  -7  -3   29.16    4.40
  -5   7  -3   23.84    4.81
  -5  -7  -4   -2.20    4.01
   5  -7   4    1.74    3.99
  -5   7  -4    4.04    3.87
  -5  -7  -4   -0.21    3.82
  -5  -7  -4    1.19    3.68
   5   7   4    5.15    4.76
   5   7   4   -7.86    4.26
   5   7   5    7.09    5.80
   5  -7   5    4.37    4.39
  -5  -7  -5   -2.59    4.28
  -5  -7  -5   -3.88    3.08
  -5  -7  -5   -3.20    3.16
   5   7   5   -8.95    4.75
   5   7   6    3.13    5.53
  -5  -7  -6   -3.85    4.45
   5  -7   6    3.52    4.68
   5   7   6   -0.01    5.65
   5   7   7    1.66    5.50
   5   7   7    3.26    6.40
   5  -7   7    4.12    4.97
   5   7   8    1.21    6.36
   5  -7   8    6.91    4.93
  -5   8   9    7.75    6.16
  -5  -8   9   12.64    4.01
  -5   8   9   22.55    5.89
  -5   8   8    9.15    5.84
  -5   8   8    3.04    5.28
  -5  -8   8    5.27    3.57
  -5   8   7   13.78    5.53
  -5  -8   7   11.19    3.84
  -5  -8   7    4.48    4.20
  -5   8   7    8.36    5.60
  -5  -8   6   32.43    4.61
  -5   8   6   33.89    6.68
  -5  -8   6   33.51    4.41
  -5  -8   6   30.20    4.76
  -5   8   6   32.57    6.19
  -5  -8   5    5.31    3.56
  -5   8   5    2.75    5.33
  -5   8   5    5.26    5.11
  -5   8   5    3.62    6.83
   5  -8  -5   -1.50    3.70
  -5  -8   5   -0.82    3.50
  -5  -8   5    7.77    3.83
   5  -8  -4    2.74    3.86
  -5  -8   4    3.50    3.66
  -5   8   4   -2.82    5.67
  -5  -8   4   -0.95    3.63
  -5   8   4   -2.95    4.44
  -5   8   4   13.20    5.59
  -5  -8   4   -2.37    3.49
  -5   8   3   13.94    4.81
  -5   8   3    9.79    5.38
  -5  -8   3   15.84    4.16
   5   8  -3    9.98    3.72
   5  -8  -3    9.00    3.18
  -5  -8   3   17.55    4.27
   5  -8  -3   15.30    3.36
  -5   8   3    9.39    5.98
   5  -8  -3    8.48    4.17
  -5  -8   3   11.03    3.87
   5   8  -2   79.67    6.37
  -5  -8   2   90.86    6.61
  -5  -8   2   87.13    7.04
  -5  -8   2   87.53    6.62
   5  -8  -2   79.42    6.14
  -5  -8   2   89.95    6.45
   5  -8  -2   79.07    6.86
  -5   8   2   82.34    7.18
  -5   8   2   82.04    7.22
  -5   8   2   85.66    6.87
  -5   8   2   91.39    9.05
   5  -8  -1   15.47    3.93
  -5  -8   1    4.12    3.64
   5  -8  -1   10.48    3.84
  -5   8   1    3.11    4.35
   5   8  -1   12.80    4.33
   5   8  -1    8.09    2.21
  -5  -8   1    9.69    3.56
  -5  -8   1   11.59    3.94
  -5  -8   1   10.87    3.93
  -5   8   1    6.57    3.74
   5   8  -1   12.52    2.43
  -5   8   1   11.69    4.55
   5  -8  -1    8.78    4.30
  -5  -8   1   12.13    3.89
  -5   8   1   12.15    4.67
   5  -8  -1    3.76    3.67
  -5   8   1    6.43    4.07
   5   8   0   12.94    3.27
   5   8   0   16.47    4.58
  -5   8   0   13.53    4.46
  -5  -8   0   15.67    4.25
  -5  -8   0    5.18    2.56
  -5   8   0    8.29    3.60
  -5  -8   0    8.16    4.07
   5   8   0    7.60    3.47
   5  -8   0    9.71    4.36
   5  -8   0    8.80    3.94
   5  -8   0    8.97    4.16
  -5  -8   0   13.47    4.15
  -5   8   0   13.81    4.35
   5   8   0    8.57    3.70
  -5  -8   0    8.10    4.02
   5  -8   0    8.96    3.64
  -5   8   0   13.29    4.84
  -5   8  -1  139.33    8.95
   5   8   1  143.24    8.11
   5  -8   1  149.20    9.01
  -5   8  -1  151.99    8.32
  -5  -8  -1  147.89    9.27
   5  -8   1  149.47    9.67
   5  -8   1  141.97    8.27
  -5   8  -1  149.75    8.09
   5   8   1  138.71    8.98
   5   8   1  154.90    8.33
   5  -8   1  150.14    9.40
  -5  -8  -1  144.16    8.72
  -5  -8  -1  144.57    8.45
  -5  -8  -1  142.58    8.53
   5   8   2    4.81    4.15
   5  -8   2   -0.44    2.43
  -5  -8  -2    4.20    3.91
  -5  -8  -2    4.80    3.73
  -5  -8  -2   -0.60    4.22
   5   8   2   -1.19    4.06
   5   8   2    0.77    3.56
  -5  -8  -2    2.25    4.47
   5   8   2   -5.52    4.28
  -5   8  -2   -2.91    2.96
  -5   8  -2   -1.77    4.04
  -5   8  -2    0.29    3.72
   5  -8   2   -0.04    3.92
   5  -8   2   -1.00    3.57
  -5  -8  -3   55.36    6.60
  -5   8  -3   65.07    6.68
  -5  -8  -3   61.45    6.19
  -5   8  -3   58.21    3.83
   5   8   3   44.16    6.84
  -5  -8  -3   61.13    5.84
   5  -8   3   53.09    5.82
   5  -8   3   59.58    6.47
  -5   8  -3   59.14    4.13
   5   8   3   65.88    6.46
   5   8   3   70.98    7.31
   5   8   4   14.30    5.50
  -5   8  -4    0.94    4.43
  -5  -8  -4    7.04    4.40
   5   8   4   16.10    5.48
   5  -8   4    7.93    4.65
  -5  -8  -4    9.67    4.53
  -5  -8  -4    6.63    4.57
  -5  -8  -5    6.58    3.90
   5  -8   5   11.88    5.30
   5   8   5   16.85    6.40
  -5  -8  -5   15.64    4.00
   5   8   5   11.78    5.89
  -5  -8  -5    8.73    4.94
   5  -8   6   19.28    5.80
  -5  -8  -6   15.12    5.40
   5   8   6   13.05    6.39
   5   8   7    9.42    6.26
   5  -8   7    0.38    4.92
   5   8   8    7.80    6.70
   5  -8   8   -1.16    5.14
  -5   9   8    9.12    5.67
  -5  -9   8   -7.03    3.69
  -5   9   8   -5.10    5.83
  -5   9   7    7.56    6.13
  -5  -9   7   -1.24    3.82
  -5   9   7    6.83    5.38
  -5   9   6    4.26    5.82
  -5  -9   6    4.61    4.11
  -5   9   6    4.40    5.40
  -5  -9   6   -0.62    3.94
   5  -9  -5    5.07    4.53
  -5   9   5    5.06    5.14
  -5  -9   5    4.66    3.98
  -5   9   5    0.85    5.27
  -5   9   5   -7.69    6.85
  -5  -9   5    5.42    3.79
  -5  -9   4    2.75    3.92
  -5   9   4   -4.37    5.44
  -5   9   4   -8.89    6.22
  -5   9   4    4.74    4.99
  -5  -9   4    1.20    4.22
  -5  -9   4    5.32    4.00
   5  -9  -4    0.80    4.29
   5  -9  -3    2.46    3.22
  -5   9   3  -15.95    5.38
  -5  -9   3   -3.62    3.84
   5   9  -3    5.20    3.64
  -5  -9   3   -0.30    3.60
  -5  -9   3    0.20    4.05
  -5   9   3   -4.36    5.23
   5  -9  -3    0.78    3.52
  -5   9   3    4.76    4.99
   5  -9  -3   -7.13    3.83
  -5   9   2   12.45    5.20
  -5  -9   2    7.13    4.39
  -5   9   2   14.57    5.43
   5   9  -2   11.01    4.43
   5  -9  -2    5.79    4.27
  -5  -9   2   10.78    3.94
  -5   9   2    9.36    4.85
   5  -9  -2    5.71    4.57
   5  -9  -2   12.67    4.05
   5  -9  -1   41.41    5.16
  -5   9   1   27.22    5.20
   5  -9  -1   47.19    5.59
   5   9  -1   42.95    3.30
  -5   9   1   45.12    6.15
   5   9  -1   39.15    5.66
  -5  -9   1   49.73    5.79
   5   9  -1   35.14    3.31
  -5   9   1   42.90    6.21
  -5  -9   1   37.91    5.39
   5  -9  -1   48.43    6.43
  -5   9   0    2.02    4.72
   5  -9   0    1.92    4.38
   5  -9   0    0.56    3.42
  -5   9   0   -2.91    4.13
   5  -9   0   -6.28    3.40
   5   9   0   -4.07    3.99
   5   9   0   -0.89    3.38
   5   9   0   -2.47    3.06
  -5   9   0    1.71    3.66
  -5  -9   0   -0.55    3.96
   5  -9   0    6.31    4.56
  -5  -9   0    1.24    1.12
  -5   9   0   -3.59    4.01
  -5  -9   0    0.23    4.01
   5  -9   1   19.39    4.35
  -5  -9  -1   16.20    4.20
  -5   9  -1   17.72    4.68
  -5  -9  -1    7.18    4.12
  -5  -9  -1   18.85    5.21
   5  -9   1   15.28    4.98
  -5   9  -1   21.47    5.29
   5  -9   1   14.14    4.49
   5   9   1   12.18    3.89
  -5   9  -1   14.85    4.20
   5   9   1   12.93    5.04
   5   9   1    8.18    4.32
  -5   9  -2   90.73    6.07
   5  -9   2   82.25    7.16
   5   9   2   78.86    7.11
   5   9   2   97.72    8.30
  -5  -9  -2  114.30    8.72
  -5   9  -2   81.86    6.57
  -5  -9  -2   77.16    6.86
  -5   9  -2   95.96    8.06
   5  -9   2   82.50    7.51
   5  -9   3   -0.45    4.32
  -5  -9  -3    3.55    4.65
   5   9   3    5.80    5.34
  -5   9  -3    1.38    4.64
  -5   9  -3    3.51    2.43
  -5  -9  -3    2.50    3.96
   5  -9   3   -2.45    4.09
  -5   9  -4    9.31    4.82
   5  -9   4    3.23    4.56
  -5  -9  -4   11.38    5.04
   5   9   4   14.29    5.80
   5  -9   4    8.46    4.84
  -5  -9  -4    6.42    4.53
  -5  -9  -4   11.80    4.84
  -5  -9  -5    0.95    4.68
   5  -9   5   -5.25    4.62
   5   9   5    2.13    5.64
  -5  -9  -5   -2.61    4.02
  -5  -9  -5   -0.64    4.07
  -5  -9  -6   -2.06    5.24
   5  -9   6    1.21    5.15
   5   9   6    0.78    5.83
   5  -9   7   -3.78    5.10
   5   9   7    6.93    6.24
   5  -9   8   -3.80    4.92
   5   9   8    3.54    7.20
  -5 -10   8   -0.99    4.34
  -5  10   8    5.39    6.04
  -5  10   8   17.86    7.32
  -5 -10   7    0.27    4.20
  -5  10   7    2.34    5.44
  -5  10   7    1.10    6.47
  -5  10   6    4.29    6.03
  -5 -10   6    1.61    4.16
  -5  10   6    2.38    5.82
  -5 -10   6    6.83    4.51
  -5  10   5   10.70    5.98
  -5 -10   5    1.74    4.25
  -5  10   5    9.22    5.51
  -5 -10   5    4.63    4.48
  -5 -10   4   17.45    4.68
   5 -10  -4    9.32    2.24
  -5  10   4    0.10    5.62
  -5 -10   4   10.11    4.62
   5 -10  -4   11.91    5.06
  -5  10   4    5.85    5.82
  -5 -10   3   13.62    4.97
  -5 -10   3   14.05    4.71
   5 -10  -3   25.38    4.29
  -5  10   3   20.26    6.60
   5 -10  -3   21.43    4.55
   5 -10  -3   14.96    5.16
  -5  10   3   19.84    5.91
   5 -10  -2    6.98    4.39
   5  10  -2    5.98    4.50
   5 -10  -2    3.77    5.09
  -5 -10   2   -1.17    4.20
  -5  10   2   18.11    5.84
   5 -10  -2    7.95    4.20
  -5 -10   2    1.98    3.91
  -5  10   2    1.45    5.10
  -5  10   1   81.22    7.29
   5 -10  -1   84.12    7.81
  -5  10   1   66.59    7.60
   5  10  -1   70.04    4.46
  -5 -10   1   77.77    6.97
   5 -10  -1   70.54    6.57
   5  10  -1   89.76    7.59
  -5 -10   1   68.65    6.89
  -5  10   0   10.48    5.00
   5  10   0    8.88    5.08
   5  10   0    6.93    3.69
   5 -10   0   10.75    5.43
   5  10   0    7.53    3.89
  -5 -10   0    2.39    4.46
  -5 -10   0    3.09    4.60
   5 -10   0   10.95    4.36
  -5  10   0    0.69    4.94
   5  10   1   63.40    6.07
   5  10   1   43.73    5.32
  -5  10  -1   46.58    5.39
  -5 -10  -1   57.83    6.24
   5 -10   1   48.54    6.70
  -5  10  -1   42.87    6.58
  -5 -10  -1   58.03    6.87
   5  10   1   52.89    7.12
  -5  10  -1   56.32    6.11
   5 -10   1   42.99    6.06
   5  10   2    3.52    4.82
   5  10   2    8.22    5.51
   5 -10   2    0.47    4.32
  -5  10  -2    3.78    4.95
  -5  10  -2    6.56    4.23
  -5  10  -2    4.73    3.58
  -5 -10  -2    6.66    5.43
   5 -10   2    2.45    4.94
  -5 -10  -2    7.83    4.49
  -5  10  -3    3.68    4.67
   5  10   3   -7.10    5.07
   5 -10   3   -4.40    4.06
   5 -10   3    6.06    5.04
  -5 -10  -3    5.26    4.42
  -5  10  -3   -0.78    1.76
  -5 -10  -3    0.14    4.92
   5 -10   4    1.38    5.02
  -5  10  -4   -1.42    4.79
   5 -10   4    0.81    4.77
  -5 -10  -4   -4.68    4.47
  -5 -10  -4    4.07    5.12
   5  10   4    8.38    6.00
   5  10   5    5.51    5.91
  -5 -10  -5    5.04    5.33
   5 -10   5    4.53    5.10
  -5 -10  -5    3.56    4.50
  -5 -10  -5    5.81    4.44
   5 -10   5    2.00    5.07
   5  10   6    7.20    6.20
   5 -10   6    8.57    5.44
   5 -10   6   -1.28    5.25
   5  10   7   11.40    7.16
   5 -10   7   21.73    6.37
  -5  11   7   -0.58    5.98
  -5 -11   7    8.84    5.12
  -5 -11   6    3.05    5.00
  -5  11   6   16.63    6.34
  -5 -11   6   11.29    5.00
  -5  11   5   13.36    6.73
  -5 -11   5   30.23    5.84
  -5 -11   5   27.59    5.64
   5 -11  -4    8.03    5.47
  -5  11   4    6.09    5.82
   5 -11  -4    7.93    3.09
  -5 -11   4    6.02    4.84
  -5 -11   4   12.94    5.14
   5 -11  -4    3.54    3.13
  -5 -11   3   14.12    5.18
   5 -11  -3    5.68    4.21
  -5  11   3   15.87    6.54
   5 -11  -3    2.05    4.44
  -5 -11   3    8.04    4.83
   5 -11  -3    1.79    5.03
  -5  11   2   13.21    6.09
   5 -11  -2   11.07    5.44
   5  11  -2   11.21    5.20
  -5 -11   2   10.68    5.32
  -5 -11   2   13.24    5.23
   5 -11  -2   13.92    5.02
  -5  11   1   -5.29    5.19
   5  11  -1   -1.69    4.91
  -5 -11   1   -2.38    4.12
  -5 -11   1   -6.43    4.29
   5  11  -1    1.37    2.23
   5 -11  -1   -3.20    5.03
   5 -11  -1    8.27    4.64
   5  11   0    2.08    4.01
   5 -11   0   -0.09    5.02
   5  11   0   -2.42    3.59
  -5 -11   0   -2.54    4.25
   5  11   0    3.96    5.17
  -5  11   0    0.20    5.00
  -5 -11   0   -2.51    4.56
  -5  11   0   -1.12    5.12
   5 -11   1   14.31    5.63
  -5 -11  -1   18.72    5.87
  -5  11  -1   18.18    4.64
   5  11   1   20.58    5.99
   5  11   1   15.69    4.81
  -5  11  -1   10.30    5.05
  -5  11  -1   15.99    5.93
   5  11   2   17.18    6.02
   5  11   2   11.58    5.29
  -5  11  -2   10.91    4.42
  -5 -11  -2    2.82    5.43
   5 -11   2    7.04    5.47
  -5  11  -2    8.32    3.97
  -5  11  -2    3.73    5.16
  -5  11  -3   -3.81    5.00
   5 -11   3   -0.70    4.85
  -5 -11  -3    3.55    5.41
  -5 -11  -3    2.55    4.97
   5 -11   3    0.05    4.86
   5  11   3   -6.00    5.56
  -5 -11  -4   -2.18    5.23
  -5 -11  -4    4.69    4.85
   5  11   4   -3.41    5.69
   5 -11   4    4.67    5.83
   5 -11   4    7.04    5.31
  -5 -11  -5    3.24    4.77
   5 -11   5    4.53    5.90
   5  11   5   -7.74    5.93
   5 -11   5    4.57    5.53
  -5 -11  -5   -8.07    4.58
  -5 -11  -5   -3.89    5.17
   5 -11   6    3.73    6.01
   5 -11   6   -5.17    5.38
   5  11   6    5.52    6.58
   5  11   7    9.42    7.07
   5 -11   7    5.69    5.92
   5 -11   7    6.52    5.98
  -5 -12   7    4.45    5.36
  -5  12   7    8.48    6.46
  -5 -12   6    5.39    5.35
  -5 -12   6    4.83    5.09
  -5  12   6    9.54    6.96
  -5 -12   5   -3.12    4.80
  -5 -12   5   -5.01    4.70
  -5  12   5   -8.84    6.13
  -5 -12   4    0.86    5.00
   5 -12  -4   -3.85    3.24
   5 -12  -4    3.75    3.53
  -5  12   4   -2.49    5.92
   5 -12  -4    4.87    5.31
  -5 -12   4    1.65    4.92
  -5 -12   3    5.67    5.02
  -5  12   3   -7.46    5.73
   5 -12  -3    5.80    4.38
   5 -12  -3   10.10    5.53
  -5 -12   3    1.75    5.14
   5 -12  -3   -0.35    4.70
   5 -12  -2    1.24    4.85
   5 -12  -2   12.10    5.80
  -5  12   2   11.06    6.26
  -5 -12   2    4.67    5.18
  -5 -12   2    4.34    5.01
   5  12  -1    7.39    5.60
  -5  12   1   17.49    6.64
   5  12  -1    7.21    1.96
   5 -12  -1    9.50    5.69
  -5 -12   1    6.39    5.36
  -5 -12   1   11.10    5.41
   5  12   0    1.81    4.09
  -5 -12   0    1.52    5.26
  -5  12   0   -2.93    5.64
   5  12   0    8.64    5.85
   5 -12   0    4.04    5.73
   5  12   0    7.96    3.88
  -5  12   0   -1.56    5.22
  -5 -12  -1    3.12    5.49
  -5  12  -1    0.46    5.89
   5  12   1   -2.94    4.56
   5  12   1   11.31    5.87
  -5  12  -1   -4.56    4.82
   5 -12   1    3.06    6.02
   5 -12   2   16.97    6.58
   5  12   2    7.12    5.54
  -5  12  -2    7.93    4.01
  -5 -12  -2    7.38    5.70
  -5  12  -2    2.85    4.22
   5  12   2   -0.64    5.72
  -5  12  -2    9.67    5.58
  -5  12  -3   -7.09    5.07
   5 -12   3    1.45    5.52
  -5 -12  -3    2.27    5.70
   5  12   3    4.00    5.99
  -5 -12  -4    7.02    5.26
  -5 -12  -4   -1.80    5.56
   5  12   4    2.55    6.42
   5 -12   4    8.64    6.10
   5  12   5    2.08    6.71
  -5 -12  -5   18.47    6.67
   5 -12   5   10.23    6.09
  -5 -12  -5    2.79    5.08
   5  12   6   40.82    8.59
   5 -12   6   30.06    7.41
  -5 -13   6    3.06    5.48
  -5 -13   6   -0.23    5.14
  -5  13   6   -5.49    6.39
  -5  13   5    8.56    7.16
  -5 -13   5    5.33    5.42
  -5 -13   5    6.84    5.55
  -5  13   4   -2.77    6.35
   5 -13  -4   -1.46    3.70
   5 -13  -4   -2.24    5.53
  -5 -13   4   -9.36    4.92
   5 -13  -4   -0.51    3.64
  -5 -13   4    6.97    5.39
   5 -13  -3   -2.06    4.50
   5 -13  -3    0.73    5.49
  -5 -13   3    5.58    5.73
  -5 -13   3   -0.34    5.21
  -5  13   3   -8.08    6.30
  -5 -13   2   -7.39    4.90
  -5 -13   2   -2.53    5.27
   5 -13  -2   -0.68    5.24
   5 -13  -2    3.31    6.04
  -5  13   2    2.39    6.96
   5  13  -1    1.84    5.29
  -5  13   1   -6.37    6.01
  -5 -13   1    2.38    5.47
   5 -13  -1    5.50    6.29
  -5  13   0   -2.73    5.47
   5  13   0    0.07    5.45
  -5  13   0   11.52    6.62
   5  13   0    6.20    4.36
  -5 -13   0   -0.22    5.54
   5  13   0   -2.00    3.59
   5 -13   0   -1.39    5.67
   5 -13   1   -3.54    5.66
   5  13   1   -2.92    5.41
  -5 -13  -1   -7.10    5.37
  -5  13  -1    0.15    5.29
  -5  13  -1    6.33    6.14
   5  13   1   -5.51    4.70
  -5  13  -2    0.52    3.74
   5  13   2   -4.60    6.11
  -5  13  -2   -6.51    5.75
   5 -13   2   -3.16    5.72
  -5  13  -2    2.96    4.20
  -5 -13  -2    4.26    6.13
  -5 -13  -3   10.16    6.62
   5 -13   3   -1.05    5.96
   5  13   3    5.77    6.84
  -5 -13  -4   -0.22    5.23
  -5 -13  -4   -1.67    5.83
   5 -13   4   -4.74    6.05
   5  13   4   -5.00    6.38
   5 -13   5    5.39    6.34
  -5 -13  -5   16.72    7.22
   5  13   5    1.08    7.18
  -5 -14   5   -6.62    5.26
  -5  14   5   -0.91    6.93
  -5 -14   5    4.72    6.05
  -5  14   4   -1.32    7.07
  -5 -14   4   -0.11    5.36
  -5 -14   4    4.59    6.02
   5 -14  -4   -1.60    5.81
  -5 -14   3    3.82    6.04
   5 -14  -3   18.79    7.20
   5 -14  -3   22.78    5.69
  -5  14   3   11.71    7.48
   5 -14  -2   10.43    6.61
  -5  14   2   -4.01    6.98
  -5 -14   2   -1.88    5.54
  -5 -14   1    2.43    6.21
  -5  14   1    8.49    7.11
   5 -14  -1    0.50    6.24
   5  14   0    4.49    4.01
   5 -14   0    3.77    6.48
   5  14   0    1.17    4.18
  -5  14   0    7.29    6.27
   5  14   0   -4.65    5.99
  -5 -14   0   12.94    6.61
  -5  14   0    3.11    6.85
   5  14   1   -0.14    6.10
  -5  14  -1    2.87    5.41
  -5  14  -1   -7.30    6.23
   5  14   1    0.16    5.07
   5 -14   1    5.99    6.73
  -5 -14  -1    4.39    6.39
  -5 -14  -2   -6.68    6.23
  -5  14  -2   11.26    7.05
   5  14   2   -7.00    6.72
  -5  14  -2    5.78    3.66
   5 -14   2    3.41    6.66
   5  14   3   12.27    7.58
   5 -14   3   -1.59    6.52
  -5 -14  -3    9.11    7.11
  -5 -14  -4    5.46    6.50
   5 -14   4    7.21    6.98
   5  14   4    0.21    7.49
  -5 -15   4   -2.35    5.96
  -5  15   4   -1.25    7.54
   5 -15  -3    3.15    6.55
  -5 -15   3   -1.08    5.81
  -5  15   3   -0.68    7.39
  -5  15   2   -2.97    7.01
  -5 -15   2    6.04    6.41
   5 -15  -2    6.55    6.75
   5 -15  -1    5.77    6.97
  -5  15   1   -3.71    6.58
  -5 -15   1   -2.37    6.22
   5  15   0    3.73    6.98
   5 -15   0   15.10    7.43
  -5  15   0   16.42    6.62
  -5 -15   0    1.65    6.54
  -5  15   0   -1.94    6.71
   5  15   1    4.23    6.87
   5 -15   1    2.92    6.82
   5  15   1   -2.34    5.23
  -5 -15  -1    5.90    7.15
  -5  15  -1   -8.25    6.40
  -5 -15  -2    7.75    7.53
   5 -15   2    9.47    7.27
   5  15   2   -1.79    6.98
  -5 -15  -3    3.53    6.69
   5  15   3    6.94    7.63
   5 -15   3   -7.75    6.59
  -5  16   2    1.69    8.00
   5 -16  -2   18.22    8.04
  -5 -16   2    5.86    7.17
   5 -16  -1   11.30    7.68
  -5  16   1    5.92    8.10
  -5 -16   1    4.47    7.04
  -5 -16   0    2.26    7.04
   5 -16   0    0.78    7.09
  -5  16   0   15.38    7.98
  -5 -16  -1    4.91    7.49
  -5  16  -1    4.70    7.47
   5 -16   1    1.87    7.58
   5  16   1   11.37    7.63
  -6   0  10    1.34    3.12
  -6   0  10    2.75    3.41
   6   0 -10   -1.42    7.48
  -6   0   9    2.37    2.88
  -6   0   9    0.60    2.93
   6   0  -9   10.94    7.57
  -6   0   8    1.95    2.53
  -6   0   8    0.67    2.69
   6   0  -8    9.12    6.82
   6   0  -7   -3.36    5.30
  -6   0   7    0.51    2.01
  -6   0   7   -2.60    2.05
  -6   0   7    1.15    5.95
  -6   0   6    2.65    1.62
   6   0  -6    0.75    4.80
  -6   0   6    8.68    5.75
  -6   0   6    1.06    1.65
  -6   0   5   -1.32    1.57
  -6   0   5   -0.03    1.50
  -6   0   5   -2.28    4.34
  -6   0   5   -0.55    1.78
   6   0  -5   -3.43    4.18
  -6   0   5   -0.32    1.53
  -6   0   4   37.28    2.79
  -6   0   4   36.26    3.05
  -6   0   4   39.75    3.08
  -6   0   4   41.35    3.19
   6   0  -4   42.00    5.34
   6   0  -3    0.95    3.40
  -6   0   3    2.07    2.20
  -6   0   3   -2.03    1.93
  -6   0   3   -0.01    2.05
   6   0  -3    1.62    1.40
   6   0  -2  121.86    6.98
  -6   0   2  119.78    5.84
  -6   0   2  121.05    5.94
  -6   0   2  122.79    5.99
   6   0  -2  123.33    5.75
  -6   0   2  127.51    5.37
   6   0  -1   -1.15    1.52
  -6   0   1    1.88    2.88
   6   0  -1   -4.70    2.27
  -6   0   1    0.21    2.81
  -6   0   1   -2.87    2.44
  -6   0   1   -3.88    2.36
   6   0  -1   -0.13    2.49
   6   0  -1    1.30    1.56
  -6   0   0  154.90    7.26
   6   0   0  162.40    7.04
  -6   0   0  168.74    7.93
   6   0   0  155.55    7.40
  -6   0   0  158.60    7.55
  -6   0   0  166.96    7.56
  -6   0   0  157.73    7.18
   6   0   0  157.28    6.36
  -6   0  -1   -2.60    2.94
   6   0   1   -2.38    2.71
  -6   0  -1   -2.98    2.81
   6   0   1    0.73    2.52
  -6   0  -1    5.47    3.11
  -6   0  -1   -1.75    2.46
   6   0   1    0.87    2.98
   6   0   1   -3.80    2.84
  -6   0  -1    4.63    3.28
   6   0   1   -2.53    2.79
  -6   0  -2  540.28   18.97
   6   0   2  539.87   19.30
  -6   0  -2  510.02   18.71
  -6   0  -2  527.70   18.90
   6   0   2  508.59   18.98
   6   0   2  531.41   19.28
   6   0   2  509.10   18.87
  -6   0  -3    1.19    2.86
  -6   0  -3    2.47    3.16
   6   0   3   -4.51    2.75
   6   0   3    0.13    3.11
  -6   0  -3   -4.23    3.11
  -6   0  -3    0.85    2.65
   6   0   3   -2.04    3.45
   6   0   3   -1.39    3.06
   6   0   3   -4.03    2.61
  -6   0  -4    4.84    4.71
   6   0   4   16.86    4.14
  -6   0  -4   17.85    2.54
  -6   0  -4   15.47    2.35
  -6   0  -4    9.58    3.64
   6   0   4   20.14    4.07
   6   0   4   13.52    4.01
   6   0   4   19.38    3.75
   6   0   5   -5.32    3.69
  -6   0  -5   -7.32    4.63
   6   0   5    1.51    3.89
   6   0   5   -0.54    3.91
  -6   0  -5   -6.00    3.04
   6   0   6   27.45    5.38
  -6   0  -6   35.19    5.09
   6   0   6   39.29    6.09
   6   0   7   -5.87    4.79
   6   0   7    3.04    4.52
   6   0   8    3.55    5.34
   6   0   8   -2.13    4.48
   6   0   9   -6.51    5.57
   6   0   9    2.58    4.80
   6  -1 -10   -8.71    6.88
   6   1 -10   -1.59    7.52
  -6  -1  10   -1.79    2.59
  -6  -1  10   -0.89    2.86
  -6   1  10   -0.35    3.74
  -6   1  10   -4.19    3.36
  -6   1   9   -2.10    3.16
  -6  -1   9    0.54    2.43
   6  -1  -9   -0.55    7.02
  -6   1   9   -1.62    3.34
  -6  -1   9    1.07    2.33
   6   1  -9   -0.24    7.21
   6   1  -8   25.46    7.89
   6  -1  -8   35.67    8.18
  -6   1   8   28.97    3.80
  -6   1   8   26.86    3.74
  -6   1   7    8.68    6.30
   6  -1  -7   10.97    6.18
  -6   1   7   13.21    3.09
  -6   1   7   16.63    2.98
  -6  -1   7    7.37    5.92
   6   1  -7   21.12    7.13
  -6   1   7   11.78    2.32
  -6   1   6  158.39    6.83
  -6   1   6  161.64    6.83
  -6  -1   6  163.08   11.87
  -6   1   6  156.65    6.56
   6   1  -6  152.88   10.63
   6  -1  -6  144.58   10.57
  -6   1   6  146.34   12.13
  -6   1   5   18.27    2.70
  -6  -1   5   23.13    1.80
  -6   1   5   23.13    2.71
  -6   1   5   22.98    5.70
   6  -1  -5   20.60    4.90
   6   1  -5   15.71    4.84
  -6  -1   5   20.46    1.89
  -6   1   5   20.11    2.74
  -6   1   5   22.18    2.63
  -6   1   4   58.06    3.82
  -6   1   4   46.79    3.68
  -6   1   4   50.52    3.75
   6  -1  -4   52.49    5.69
  -6  -1   4   48.11    2.71
  -6  -1   4   52.75    3.19
  -6  -1   4   51.59    2.65
  -6   1   4   46.99    3.75
   6  -1  -4   47.36    2.72
  -6  -1   4   49.25    3.28
   6   1  -4   46.34    5.60
  -6   1   3    6.48    2.35
  -6   1   3    3.31    2.30
  -6   1   3    1.25    2.46
   6   1  -3    4.12    3.39
  -6  -1   3    4.09    2.25
   6  -1  -3    4.88    2.01
  -6   1   3    7.38    2.48
  -6  -1   3    2.94    1.87
  -6  -1   3    2.82    2.12
   6   1  -2   17.79    3.65
   6  -1  -2   20.11    2.87
  -6   1   2   24.62    3.15
  -6   1   2   27.05    2.67
  -6   1   2   17.19    3.15
  -6   1   2   22.35    2.42
  -6  -1   2   20.54    2.83
  -6  -1   2   15.51    1.86
  -6  -1   2   19.03    2.91
  -6   1   2   18.74    2.98
  -6  -1   2   17.42    2.82
   6   1  -2   21.20    2.64
  -6  -1   2   19.06    2.89
  -6  -1   1    5.56    2.73
  -6  -1   1    1.34    2.76
   6   1  -1    2.95    2.55
  -6   1   1   -0.74    2.46
  -6  -1   1    2.38    2.78
  -6   1   1   -0.33    3.07
  -6   1   1    6.72    2.45
  -6   1   1    4.51    3.03
   6  -1  -1    2.04    1.88
  -6  -1   1   -0.41    2.31
  -6  -1   1    4.89    2.49
   6   1  -1    3.55    2.70
   6   1  -1    0.71    0.98
   6  -1  -1    2.08    1.91
   6  -1  -1    3.95    2.82
  -6  -1   1    3.27    2.27
  -6  -1   0    7.16    3.19
   6   1   0    4.94    2.68
  -6   1   0    8.88    2.65
  -6   1   0    3.15    2.02
   6  -1   0    2.38    2.51
  -6  -1   0    4.86    2.95
   6  -1   0    3.85    3.06
  -6   1   0    6.30    3.04
   6   1   0    6.50    2.50
  -6  -1   0    5.78    2.84
  -6  -1   0    3.52    3.00
  -6   1   0    7.22    2.88
   6  -1   0    5.41    2.65
   6   1   0    5.37    2.39
  -6  -1   0    3.88    2.68
  -6   1   0    4.58    3.33
  -6   1  -1   15.39    3.81
  -6  -1  -1   19.52    3.33
  -6  -1  -1   18.40    3.57
  -6   1  -1   15.95    3.82
   6  -1   1   11.51    3.00
  -6  -1  -1   14.21    3.30
   6   1   1   17.07    3.50
   6  -1   1   16.64    3.56
   6  -1   1   16.53    3.51
  -6  -1  -1   11.02    3.57
  -6   1  -1   18.59    3.72
   6  -1   1   26.22    3.44
   6  -1   1   19.66    3.56
   6   1   1   17.72    3.75
  -6   1  -1   19.96    3.63
  -6  -1  -1   17.63    3.30
  -6   1  -1   15.28    2.93
   6   1   1   17.59    3.19
   6   1   1   16.49    3.34
   6   1   1   18.68    3.80
   6   1   2   12.01    3.58
   6  -1   2   18.56    3.65
   6   1   2   15.47    3.26
   6   1   2   11.00    2.63
  -6  -1  -2   17.94    3.49
  -6   1  -2   13.69    3.79
  -6  -1  -2   12.49    3.14
   6  -1   2   19.21    3.97
  -6  -1  -2    6.77    3.52
   6  -1   2   20.09    3.65
   6   1   2   18.31    4.15
   6  -1   2   18.33    3.61
   6  -1   2   19.21    1.78
   6   1   2   14.58    3.52
  -6  -1  -2   10.81    3.00
  -6   1  -2   14.19    3.02
  -6   1  -2   19.44    3.58
   6  -1   3   28.89    4.09
  -6  -1  -3   29.50    3.69
  -6   1  -3   25.64    3.43
  -6  -1  -3   28.75    2.29
   6  -1   3   27.41    4.20
   6   1   3   21.35    4.15
   6   1   3   27.19    3.62
  -6  -1  -3   29.35    3.56
   6   1   3   21.68    3.70
  -6   1  -3   30.23    4.07
  -6  -1  -3   24.25    3.91
   6  -1   3   22.76    3.98
  -6   1  -3   29.85    4.36
   6   1   3   27.06    4.58
  -6   1  -3   30.72    3.39
   6  -1   3   26.62    3.70
  -6  -1  -3   25.73    4.13
   6  -1   3   18.85    3.87
   6   1   3   21.59    4.28
   6   1   4   35.72    5.17
  -6   1  -4   21.56    5.00
   6   1   4   23.66    4.57
   6  -1   4   25.53    4.32
  -6  -1  -4   26.44    4.34
   6   1   4   26.22    4.14
  -6  -1  -4   31.07    3.14
   6  -1   4   30.74    4.83
   6   1   4   25.32    4.02
  -6  -1  -4   18.81    5.57
   6  -1   4   27.29    4.59
  -6   1  -4   30.08    2.26
  -6   1  -4   21.62    4.04
  -6  -1  -4   29.10    3.16
   6   1   4   28.64    4.42
  -6  -1  -4   33.17    3.19
   6   1   5    5.82    4.17
  -6   1  -5    6.91    4.82
  -6  -1  -5    5.06    3.06
   6   1   5   10.54    4.33
   6  -1   5    3.37    3.96
   6   1   5   -0.05    3.64
   6  -1   5    2.70    4.07
  -6  -1  -5   -0.24    3.74
  -6   1  -5    8.90    4.13
   6  -1   5    5.28    4.45
   6  -1   6   73.20    6.76
  -6  -1  -6   71.38    5.82
  -6  -1  -6   76.55    6.55
   6   1   6   73.24    7.23
   6  -1   6   67.85    7.03
  -6   1  -6   96.16    9.50
   6  -1   7    6.60    5.38
   6   1   7    7.79    5.50
   6   1   7    8.76    4.82
   6  -1   7    5.87    4.61
   6  -1   8   12.25    5.72
   6  -1   8   12.91    5.34
   6   1   8   10.28    5.95
   6   1   8   12.95    5.31
   6   1   9   12.71    5.37
   6  -1   9    0.47    4.94
   6  -1   9    0.42    5.73
   6   1   9    0.34    5.96
   6  -2 -10    0.00    7.71
   6   2 -10    0.60    8.31
  -6   2  10   -2.58    3.76
  -6   2   9    2.88    3.93
   6  -2  -9    1.45    7.22
  -6   2   9   -2.14    3.64
   6   2  -9  -10.80    6.82
  -6  -2   8   29.20    7.13
  -6   2   8   28.78    4.41
   6   2  -8   32.34    8.48
   6  -2  -8   19.71    7.12
  -6   2   8   16.76    4.07
  -6   2   7    8.13    3.37
   6  -2  -7    3.44    5.67
  -6   2   7   13.90    6.90
  -6  -2   7   13.86    6.10
  -6   2   7   12.25    3.39
  -6   2   7   12.98    2.84
   6   2  -7   21.54    7.02
  -6   2   6    4.96    5.79
  -6   2   6    9.93    3.23
  -6   2   6    6.88    2.85
  -6  -2   6    4.83    5.32
   6   2  -6    6.04    5.61
  -6   2   6    9.43    2.95
   6  -2  -6    3.26    4.91
  -6   2   5    7.62    2.54
  -6   2   5    8.57    5.34
  -6   2   5    3.94    2.70
   6   2  -5    5.50    4.90
  -6   2   5    5.04    2.67
  -6   2   5    8.14    2.84
   6  -2  -5    6.97    1.48
  -6   2   4    4.77    2.39
  -6  -2   4    6.78    1.95
   6  -2  -4    5.42    2.10
  -6  -2   4    7.95    1.36
  -6   2   4    9.12    2.66
  -6   2   4    3.79    2.69
   6   2  -4    7.17    4.21
  -6   2   4    9.47    4.69
  -6   2   4    5.52    2.66
  -6  -2   4    6.84    1.76
  -6  -2   3   26.14    2.76
  -6  -2   3   21.72    2.45
  -6   2   3   22.12    3.31
  -6   2   3   20.46    3.04
  -6  -2   3   20.00    2.61
  -6  -2   3   16.14    2.25
   6   2  -3   18.23    4.26
   6  -2  -3   28.77    3.05
  -6   2   3   23.42    3.31
  -6   2   3   26.41    3.29
   6   2  -2   29.42    2.92
  -6  -2   2   28.06    3.12
   6  -2  -2   25.43    3.17
  -6  -2   2   30.11    3.30
  -6  -2   2   26.05    3.07
  -6   2   2   25.22    3.68
  -6   2   2   28.03    2.94
   6   2  -2   30.96    4.26
  -6   2   2   23.53    3.37
  -6  -2   2   28.42    3.25
  -6   2   2   25.89    3.22
  -6   2   1   -3.61    2.80
   6  -2  -1    0.76    2.18
   6   2  -1   -0.11    2.49
   6   2  -1    0.89    2.87
  -6  -2   1    1.00    2.64
   6  -2  -1    1.23    2.72
  -6  -2   1    2.84    2.33
   6  -2  -1    7.27    2.80
  -6   2   1    5.24    3.27
  -6  -2   1   -3.64    2.52
  -6  -2   1    3.34    2.67
  -6  -2   1   -0.68    2.18
   6  -2  -1    3.69    2.16
  -6   2   1    2.92    2.56
  -6  -2   1    2.41    2.81
  -6   2   1    7.27    3.04
   6   2   0  399.70   14.22
   6   2   0  392.09   14.61
  -6  -2   0  386.53   14.39
   6  -2   0  382.87   14.41
  -6   2   0  390.07   14.87
  -6   2   0  400.65   14.78
  -6  -2   0  383.46   14.47
   6  -2   0  395.22   14.44
  -6  -2   0  401.34   14.91
   6   2   0  386.92   14.50
  -6  -2   0  400.93   13.74
  -6   2   0  382.95   14.57
   6   2   0  377.02   14.13
   6  -2   0  398.92   14.58
  -6  -2   0  385.92   14.68
  -6  -2   0  402.48   14.56
  -6   2   0  392.88   14.52
  -6  -2  -1  223.38    7.87
  -6  -2  -1  216.16    9.62
   6   2   1  222.17    9.89
   6  -2   1  211.91    9.32
  -6  -2  -1  224.38    9.55
  -6   2  -1  227.32    9.79
   6   2   1  221.27    9.71
  -6   2  -1  217.13    9.21
  -6  -2  -1  226.55    9.59
  -6   2  -1  222.64    9.63
  -6   2  -1  226.14    9.82
   6   2   1  208.77    9.33
   6   2   1  208.37    9.82
   6  -2   1  226.35    9.71
   6  -2   1  227.31    9.85
   6   2   1  218.26    9.58
  -6   2  -1  227.04    9.98
   6  -2   1  215.23    9.72
  -6  -2  -1  214.16    9.70
  -6  -2  -1  218.37    9.71
   6  -2   2   61.64    5.20
  -6   2  -2   67.70    5.31
   6   2   2   71.93    5.64
  -6  -2  -2   55.73    4.79
   6  -2   2   66.97    5.47
  -6  -2  -2   68.59    5.44
   6  -2   2   54.95    5.15
   6  -2   2   70.42    5.33
   6   2   2   75.70    5.74
  -6  -2  -2   63.68    5.18
   6   2   2   66.49    5.49
   6   2   2   67.40    5.23
  -6   2  -2   62.40    4.72
   6   2   2   64.05    5.13
  -6  -2  -2   68.66    5.25
  -6   2  -2   68.81    5.63
   6   2   3   15.21    3.96
  -6   2  -3   20.31    3.93
  -6   2  -3   19.38    3.36
  -6   2  -3   17.18    2.88
  -6  -2  -3   20.76    2.33
   6   2   3   26.82    3.60
  -6  -2  -3   16.80    3.89
   6  -2   3   15.65    3.87
  -6  -2  -3   21.75    3.54
   6   2   3   24.21    4.23
  -6   2  -3   13.06    3.75
   6  -2   3   20.56    3.81
   6  -2   3   21.53    4.07
   6  -2   3   23.15    4.15
   6   2   3   20.51    4.22
  -6  -2  -3   23.52    3.49
  -6  -2  -3   18.42    4.18
   6  -2   3   17.80    3.49
   6  -2   3   24.28    2.87
   6   2   3   16.45    3.54
   6   2   4   34.92    5.12
   6   2   4   48.21    5.55
   6  -2   4   34.53    4.30
   6   2   4   31.23    4.59
   6  -2   4   30.68    4.88
  -6  -2  -4   36.63    3.70
  -6  -2  -4   37.23    4.65
  -6  -2  -4   33.53    3.37
   6  -2   4   20.75    4.65
   6   2   4   42.12    4.71
   6  -2   4   33.81    4.53
  -6   2  -4   29.49    4.97
   6   2   4   34.39    4.46
  -6  -2  -4   32.03    3.49
  -6  -2  -4   20.95    6.14
  -6   2  -4   31.08    4.68
  -6  -2  -5   23.88    3.75
  -6  -2  -5   24.26    4.75
   6  -2   5   32.04    5.33
   6  -2   5   25.53    4.90
  -6   2  -5   24.53    4.67
  -6   2  -5   26.37    5.11
   6   2   5   23.53    4.99
   6   2   5   22.19    5.05
   6  -2   5   26.11    4.89
   6   2   6   34.04    5.60
  -6  -2  -6   28.74    4.53
   6  -2   6   29.17    5.05
   6   2   6   33.03    6.24
  -6  -2  -6   25.15    4.80
   6  -2   6   26.29    5.67
   6   2   7    9.85    5.72
   6   2   7   11.54    5.30
   6  -2   7    5.00    4.71
   6  -2   7    7.35    5.05
   6   2   8   -3.83    5.26
   6  -2   8   -4.65    4.35
   6  -2   8    4.30    5.44
   6  -2   9    3.94    5.66
   6  -2   9    0.71    4.89
   6   2   9    0.18    5.05
   6   2   9   -1.38    6.01
   6  -3 -10    7.36    8.02
  -6   3  10   -0.43    4.26
   6  -3  -9    8.91    7.41
  -6   3   9    1.13    4.06
  -6   3   8   -1.48    3.82
   6   3  -8   -2.93    6.37
  -6   3   8   -2.05    3.80
   6  -3  -8   -2.44    6.59
  -6  -3   8   -3.63    4.83
  -6   3   7    1.79    3.49
  -6   3   7   -0.70    2.97
  -6   3   7    2.24    3.64
   6   3  -7   -8.88    5.73
  -6   3   7    5.79    6.71
   6  -3  -7   -4.57    5.57
  -6  -3   7   -4.64    4.33
  -6  -3   6    9.92    4.88
   6   3  -6   12.26    5.39
  -6   3   6   11.84    3.51
  -6   3   6   16.96    3.88
  -6   3   6    8.59    3.39
  -6   3   6   11.25    6.31
   6  -3  -5    4.32    1.93
  -6   3   5    2.68    5.29
  -6  -3   5    4.66    1.60
   6   3  -5    3.84    4.52
  -6   3   5    0.31    2.89
  -6   3   5    3.25    3.17
  -6   3   5    4.79    2.88
  -6  -3   5    2.83    1.41
  -6   3   4    1.92    2.64
  -6   3   4    3.57    2.87
  -6  -3   4    1.10    1.81
  -6   3   4    4.61    3.09
  -6  -3   4    5.03    2.01
  -6  -3   4    3.50    1.82
  -6   3   4    2.08    2.71
  -6  -3   4    2.04    1.58
  -6   3   4   -3.73    4.33
   6  -3  -4    2.98    2.41
   6   3  -4    1.90    4.07
  -6   3   3   26.21    3.44
  -6   3   3   23.40    3.89
  -6   3   3   27.26    3.28
  -6   3   3   21.89    5.19
  -6   3   3   20.33    3.52
   6   3  -3   25.00    4.35
  -6  -3   3   25.12    2.77
   6  -3  -3   25.00    3.29
  -6  -3   3   23.46    2.84
  -6  -3   3   24.82    2.94
  -6  -3   3   29.56    2.92
  -6   3   2  106.15    6.28
   6  -3  -2   96.98    5.93
  -6  -3   2   94.10    5.42
  -6   3   2  111.08    6.48
  -6  -3   2   96.49    5.66
  -6   3   2  104.76    5.98
  -6  -3   2  103.71    5.47
   6   3  -2  103.23    5.51
  -6   3   2  108.21    5.54
  -6  -3   2  103.03    5.70
   6  -3  -1    3.57    2.63
  -6   3   1    1.21    3.29
  -6  -3   1    4.32    2.36
   6  -3  -1   -0.98    2.40
   6   3  -1   -0.61    2.71
  -6  -3   1    0.34    2.32
   6  -3  -1   -0.36    2.36
  -6   3   1   -2.82    3.09
  -6  -3   1    0.31    2.87
  -6   3   1   -2.61    2.58
   6  -3  -1    0.58    2.84
  -6  -3   1    3.55    2.85
  -6  -3   1   -0.26    2.61
  -6   3   1    1.20    2.61
   6   3  -1   -1.42    2.31
  -6   3   0    8.42    3.15
  -6   3   0    7.26    3.37
  -6   3   0    7.53    3.49
  -6  -3   0    7.17    3.13
  -6  -3   0    5.58    2.94
  -6  -3   0    5.53    2.88
   6   3   0    4.17    2.64
   6  -3   0    6.30    3.14
   6   3   0    5.17    2.88
   6  -3   0    6.05    3.06
   6   3   0    7.05    2.66
  -6   3   0    8.10    3.09
  -6  -3   0   11.82    3.27
   6   3   0    9.83    3.43
   6  -3   0    2.70    2.76
  -6  -3   0    4.11    2.63
  -6  -3  -1  245.07   10.25
  -6   3  -1  238.58   10.02
  -6  -3  -1  229.62   10.65
   6  -3   1  248.15   10.32
   6   3   1  245.50   10.46
  -6  -3  -1  246.98   10.46
   6   3   1  235.95    9.97
  -6   3  -1  230.82   10.48
   6  -3   1  224.97   10.36
  -6   3  -1  233.93   10.47
   6   3   1  242.23   10.04
   6  -3   1  252.78   10.81
  -6   3  -1  239.13   10.22
  -6  -3  -1  233.88   10.30
  -6  -3  -1  240.47   10.15
   6   3   1  239.95   10.63
   6  -3   1  226.61   10.06
  -6  -3  -2   45.74    4.62
   6  -3   2   47.34    4.74
   6   3   2   45.74    5.08
   6  -3   2   43.35    4.57
   6   3   2   37.64    4.31
  -6  -3  -2   42.50    4.29
   6   3   2   42.84    5.21
  -6   3  -2   41.81    3.94
   6  -3   2   42.85    4.73
  -6   3  -2   44.51    4.55
  -6  -3  -2   38.75    4.28
   6   3   2   44.43    4.64
  -6  -3  -2   32.79    4.57
  -6   3  -2   45.19    5.10
  -6   3  -2   49.41    4.36
   6   3   2   37.16    4.19
  -6  -3  -3   16.32    3.69
  -6   3  -3   22.23    2.97
   6  -3   3   17.02    3.64
   6   3   3   19.87    3.81
   6  -3   3   31.88    4.48
   6   3   3   21.54    4.45
  -6   3  -3   19.02    4.07
   6   3   3   21.70    4.49
  -6   3  -3   13.94    3.60
   6  -3   3   19.24    3.99
  -6  -3  -3   20.31    3.66
  -6  -3  -3   24.68    4.47
   6  -3   3   19.15    3.98
  -6   3  -3   18.58    3.28
  -6   3  -3   23.78    4.04
  -6  -3  -3   18.74    3.91
   6  -3   3   18.16    4.14
[truncated: 383,040 more chars]
