# Supplementary material for: Crystal structure, DFT calculations and Hirshfeld surface analysis of 3-(4-methyl­phen­yl)-6-nitro-1H-indazole
Source: Acta Crystallogr E Crystallogr Commun. 2018 Nov 22;74(Pt 12):1857–61. doi: 10.1107/S205698901801647X (PMC6281119; doi:10.1107/S205698901801647X)
Supplement: Supplementary file 2 [file e-74-01857-Isup2.hkl]

data_I                                                                          
_shelx_title ' JTM_ElBakri_b.res in Pc'                                         
_shelx_refln_list_code          4                                               
_shelx_F_calc_maximum      296.22                                               
_exptl_crystal_F_000       560.00                                               
_reflns_d_resolution_high  0.6995                                               
                                                                                
loop_                                                                           
 _space_group_symop_operation_xyz                                               
 'x, y, z'                                                                      
 'x, -y, z+1/2'                                                                 
                                                                                
_cell_length_a    14.1447                                                       
_cell_length_b    11.8380                                                       
_cell_length_c     7.4252                                                       
_cell_angle_alpha  90.000                                                       
_cell_angle_beta   96.681                                                       
_cell_angle_gamma  90.000                                                       
                                                                                
_shelx_F_squared_multiplier     1.000                                           
                                                                                
loop_                                                                           
 _refln_index_h                                                                 
 _refln_index_k                                                                 
 _refln_index_l                                                                 
 _refln_F_squared_calc                                                          
 _refln_F_squared_meas                                                          
 _refln_F_squared_sigma                                                         
 _refln_observed_status                                                         
  -1   0 -10         79.76          9.36        55.92 o                         
   0   0 -10          2.66        -19.31        54.92 o                         
   1   0 -10         55.42         74.98        58.43 o                         
   2   0 -10         43.24         44.38        59.85 o                         
   3   0 -10          9.47         19.64        57.26 o                         
   4   0 -10          2.51        -57.09        57.09 o                         
   5   0 -10          6.48        -61.60        61.60 o                         
   6   0 -10          7.81        -11.87        62.52 o                         
   7   0 -10         51.00         69.21        69.71 o                         
   8   0 -10        248.67        298.24        83.25 o                         
  -1   1 -10         55.22         51.49        56.42 o                         
   0   1 -10         38.48        111.34        62.19 o                         
   1   1 -10          1.76        -43.86        47.44 o                         
   2   1 -10          1.82        -13.01        40.07 o                         
   3   1 -10         24.84          9.89        43.10 o                         
   4   1 -10          1.26        -34.91        42.11 o                         
   5   1 -10         24.61         30.82        44.89 o                         
   6   1 -10          3.20        -42.43        42.43 o                         
   7   1 -10         12.63        -44.23        53.66 o                         
   8   1 -10         48.74         29.46        51.03 o                         
  -1   2 -10         27.81        -15.13        55.25 o                         
   0   2 -10         47.85        -51.32        51.32 o                         
   1   2 -10         17.51         52.16        59.60 o                         
   2   2 -10          5.49         -9.03        54.83 o                         
   3   2 -10         53.10        105.07        65.36 o                         
   4   2 -10         12.64         52.66        62.52 o                         
   5   2 -10         37.95         -7.63        45.41 o                         
   6   2 -10         20.10          2.41        47.24 o                         
   7   2 -10         32.41        -40.46        44.84 o                         
   8   2 -10         19.57        -63.17        89.06 o                         
  -1   3 -10          9.96        -12.62        54.67 o                         
   0   3 -10         18.33          6.85        51.74 o                         
   1   3 -10          5.20         64.53        60.52 o                         
   2   3 -10         41.44         31.76        55.67 o                         
   3   3 -10         17.62         12.12        56.76 o                         
   4   3 -10         19.04         18.31        63.11 o                         
   5   3 -10         28.38         -9.61        62.94 o                         
   6   3 -10         11.95         61.52        67.04 o                         
   7   3 -10          3.18         73.47        66.79 o                         
   0   4 -10         16.25         83.59        59.26 o                         
   1   4 -10         36.32        -55.42        55.42 o                         
   2   4 -10          2.82        -28.25        56.25 o                         
   3   4 -10          4.39         -1.42        59.01 o                         
   4   4 -10         45.83         97.96        68.21 o                         
   5   4 -10         25.89         61.85        63.78 o                         
   6   4 -10         10.02         96.71        68.88 o                         
   7   4 -10          5.48         32.77        70.71 o                         
   0   5 -10          3.73         28.92        55.25 o                         
   1   5 -10          5.58         23.82        59.76 o                         
   2   5 -10         12.66         91.53        63.19 o                         
   3   5 -10          1.60        -54.08        54.08 o                         
   4   5 -10          1.88         99.05        67.20 o                         
   5   5 -10          0.93        -61.02        61.02 o                         
  -2   1  -9          0.04         27.42        47.89 o                         
  -1   1  -9          4.97        -32.32        32.32 o                         
   0   1  -9         19.43        -18.34        34.17 o                         
   1   1  -9         21.76        -19.29        35.83 o                         
   2   1  -9          0.42        -27.65        36.44 o                         
   3   1  -9          3.21          2.27        38.21 o                         
   4   1  -9         11.13        -25.23        40.04 o                         
   5   1  -9          3.20         58.52        42.14 o                         
   6   1  -9          1.62         -3.32        42.04 o                         
   7   1  -9         15.20         -6.00        43.98 o                         
   8   1  -9         75.59         81.34        49.61 o                         
   9   1  -9          2.21         31.15        45.26 o                         
  10   1  -9         22.43         27.80        48.47 o                         
  11   1  -9         16.07          3.50        46.90 o                         
  12   1  -9          4.78        -11.98        47.63 o                         
  -2   2  -9         22.65         14.13        49.73 o                         
  -1   2  -9         18.60         22.32        51.99 o                         
   0   2  -9         60.39         16.30        48.15 o                         
   1   2  -9         11.43        -44.55        46.89 o                         
   2   2  -9          0.17         -1.61        36.51 o                         
   3   2  -9         37.84         30.14        39.41 o                         
   4   2  -9         18.55         23.99        39.91 o                         
   5   2  -9          4.23         36.28        42.07 o                         
   6   2  -9         15.17        -40.54        51.20 o                         
   7   2  -9        141.79         85.82        47.42 o                         
   8   2  -9         62.80         57.22        46.40 o                         
   9   2  -9          2.35        -13.84        43.16 o                         
  10   2  -9          1.96        -23.96        44.93 o                         
  11   2  -9         14.89          0.81        46.46 o                         
  12   2  -9          2.90        -28.08        48.72 o                         
  -2   3  -9         31.48         -8.78        47.06 o                         
  -1   3  -9         14.87        -44.89        48.48 o                         
   0   3  -9          7.06         13.37        48.73 o                         
   1   3  -9         32.51         32.77        50.65 o                         
   2   3  -9          0.25         35.36        53.16 o                         
   3   3  -9         16.86         67.12        57.93 o                         
   4   3  -9         29.52        102.56        59.93 o                         
   5   3  -9          1.00         16.55        57.01 o                         
   6   3  -9         22.68         74.48        61.94 o                         
   7   3  -9         10.03         73.05        64.19 o                         
   8   3  -9          0.85          9.78        64.45 o                         
   9   3  -9          0.14        -28.92        63.27 o                         
  10   3  -9          2.21        -20.06        61.52 o                         
  11   3  -9          2.17         48.31        71.05 o                         
  12   3  -9          3.81          0.50        71.22 o                         
  -2   4  -9         28.97         -1.76        47.64 o                         
  -1   4  -9         33.99         95.71        53.66 o                         
   0   4  -9         25.45         86.18        54.92 o                         
   1   4  -9          4.54         41.88        51.57 o                         
   2   4  -9          6.46         82.75        58.34 o                         
   3   4  -9         75.96         25.91        54.33 o                         
   4   4  -9         14.40          3.84        57.26 o                         
   5   4  -9         27.06         26.16        61.69 o                         
   6   4  -9         72.38        157.89        70.21 o                         
   7   4  -9         74.68         52.07        64.95 o                         
   8   4  -9         32.64          6.35        62.77 o                         
   9   4  -9         38.13         83.25        69.63 o                         
  10   4  -9         11.17        123.62        70.46 o                         
  11   4  -9          1.13         17.89        68.29 o                         
  -2   5  -9         93.59        107.32        55.58 o                         
  -1   5  -9          1.44        -33.52        48.56 o                         
   0   5  -9         19.51         57.59        55.25 o                         
   1   5  -9          4.69         70.96        55.67 o                         
   2   5  -9          0.72        -31.60        49.40 o                         
   3   5  -9          2.19         61.35        56.76 o                         
   4   5  -9          0.58         67.29        60.85 o                         
   5   5  -9         31.97        106.82        65.70 o                         
   6   5  -9          2.79        -54.50        60.18 o                         
   7   5  -9         24.05         51.07        65.28 o                         
   8   5  -9          1.50        -60.01        65.20 o                         
   9   5  -9         11.27         54.41        68.12 o                         
  10   5  -9         61.41        162.58        74.98 o                         
  -2   6  -9          1.67         20.06        52.16 o                         
  -1   6  -9         60.45        143.18        57.84 o                         
   0   6  -9         47.59         94.70        56.59 o                         
   1   6  -9         17.89         58.18        56.59 o                         
   2   6  -9          4.56        -20.56        50.24 o                         
   3   6  -9         15.40        112.51        57.76 o                         
   4   6  -9         40.63         69.04        64.61 o                         
   5   6  -9          2.97        -16.97        59.93 o                         
   6   6  -9         55.68        -58.59        58.59 o                         
   7   6  -9         23.54        -58.84        58.84 o                         
   8   6  -9         27.06         39.70        66.45 o                         
   9   6  -9         22.61         89.02        73.22 o                         
  -1   7  -9          2.40         -1.59        53.24 o                         
   0   7  -9          2.25         14.79        54.67 o                         
   1   7  -9         56.41        -30.09        52.66 o                         
   2   7  -9          2.32         60.18        61.44 o                         
   3   7  -9         58.26        101.72        65.36 o                         
   4   7  -9         60.17         57.67        63.36 o                         
   5   7  -9          2.15        -37.20        60.85 o                         
   6   7  -9          5.44         71.05        69.13 o                         
   7   7  -9         17.15         -7.19        65.36 o                         
   8   7  -9          2.88         72.05        74.56 o                         
  -4   0  -8        237.03        187.99        50.07 o                         
  -3   0  -8        392.83        300.91        56.25 o                         
  -2   0  -8        188.35        214.90        50.24 o                         
  -1   0  -8         13.02        -27.17        39.62 o                         
   0   0  -8         55.93         -0.08        43.97 o                         
   1   0  -8         20.03         42.71        48.90 o                         
   2   0  -8         44.94         11.03        48.56 o                         
   3   0  -8         37.74         41.88        49.40 o                         
   4   0  -8         54.33         22.15        52.49 o                         
   5   0  -8         88.68        100.39        58.09 o                         
   6   0  -8         29.07         76.23        57.01 o                         
   7   0  -8        785.35        808.61        86.26 o                         
   8   0  -8        149.16         35.36        59.60 o                         
   9   0  -8        246.94        257.45        71.97 o                         
  10   0  -8        166.08        214.90        68.62 o                         
  11   0  -8         41.99        111.84        64.61 o                         
  12   0  -8          7.63         14.71        63.27 o                         
  13   0  -8         53.35         40.87        64.36 o                         
  14   0  -8         15.56         -7.02        62.44 o                         
  -4   1  -8        195.05        207.04        49.57 o                         
  -3   1  -8        150.01        170.10        49.23 o                         
  -2   1  -8         30.53         81.07        33.36 o                         
  -1   1  -8         33.64        -11.60        30.48 o                         
   0   1  -8          0.35          3.98        30.34 o                         
   1   1  -8         23.73         27.47        33.86 o                         
   2   1  -8         41.03         43.90        58.30 o                         
   3   1  -8         62.97         30.52        36.33 o                         
   4   1  -8          7.47        -33.38        33.38 o                         
   5   1  -8          6.75          7.23        38.47 o                         
   6   1  -8        191.16        261.10        47.47 o                         
   7   1  -8         22.85         12.20        38.41 o                         
   8   1  -8        427.32        337.88       101.60 o                         
   9   1  -8        251.28        201.39        49.23 o                         
  10   1  -8          4.79         13.95        42.16 o                         
  11   1  -8          6.60         15.76        43.14 o                         
  12   1  -8          7.67        -12.94        96.96 o                         
  13   1  -8          0.13        -36.08        41.40 o                         
  14   1  -8         20.80         -6.00        46.28 o                         
  -4   2  -8         43.60         -7.02        43.21 o                         
  -3   2  -8         31.92         34.19        41.71 o                         
  -2   2  -8         54.48         32.43        45.39 o                         
  -1   2  -8         14.64          7.36        41.54 o                         
   0   2  -8         75.16        113.87        35.23 o                         
   1   2  -8        140.50         71.83        35.62 o                         
   2   2  -8         14.23         -5.89        33.44 o                         
   3   2  -8         36.56         27.66        37.20 o                         
   4   2  -8         74.61        135.56        41.52 o                         
   5   2  -8         84.44         27.88        38.89 o                         
   6   2  -8        157.08        219.25        52.78 o                         
   7   2  -8         32.78         79.21        41.43 o                         
   8   2  -8        142.86        159.02        73.93 o                         
   9   2  -8         53.50         71.76        54.16 o                         
  10   2  -8          9.69        -58.59        58.59 o                         
  11   2  -8          5.89         76.66        45.51 o                         
  12   2  -8          4.17        -13.40        43.35 o                         
  13   2  -8          0.41         11.95        44.74 o                         
  14   2  -8         36.41         10.01        51.74 o                         
  -4   3  -8          8.01         43.72        43.13 o                         
  -3   3  -8          4.06         -6.19        42.63 o                         
  -2   3  -8         55.59         25.33        43.80 o                         
  -1   3  -8          2.84         13.79        43.30 o                         
   0   3  -8         85.71         95.87        47.31 o                         
   1   3  -8          1.16         39.12        46.06 o                         
   2   3  -8        107.57        201.69        55.00 o                         
   3   3  -8         84.85        118.02        55.50 o                         
   4   3  -8         13.37         34.69        37.64 o                         
   5   3  -8          5.46        -38.09        38.09 o                         
   6   3  -8          2.79        -22.48        38.28 o                         
   7   3  -8          0.23        -29.53        51.36 o                         
   8   3  -8         50.30         40.89        42.20 o                         
   9   3  -8          7.26        -13.87        41.08 o                         
  10   3  -8          7.81          2.98        43.50 o                         
  11   3  -8          2.04         69.25        46.43 o                         
  12   3  -8         10.04        -18.14        60.01 o                         
  13   3  -8          0.76         50.82        66.70 o                         
  14   3  -8         33.96         52.83        66.70 o                         
  -3   4  -8         34.43         66.70        46.14 o                         
  -2   4  -8         52.60         90.77        47.89 o                         
  -1   4  -8        176.09        261.96        56.17 o                         
   0   4  -8         54.15         36.86        46.14 o                         
   1   4  -8         10.69         34.77        43.88 o                         
   2   4  -8         15.64         24.99        47.23 o                         
   3   4  -8         61.80        160.40        55.67 o                         
   4   4  -8         44.76         -6.77        50.99 o                         
   5   4  -8         44.87         54.16        53.91 o                         
   6   4  -8        142.10        148.53        60.68 o                         
   7   4  -8        116.16         40.71        58.18 o                         
   8   4  -8         10.13        128.81        61.94 o                         
   9   4  -8         21.55         32.68        59.43 o                         
  10   4  -8         10.99        -25.58        56.00 o                         
  11   4  -8         36.63         50.40        64.45 o                         
  12   4  -8         13.29         35.61        65.78 o                         
  13   4  -8          6.18         59.60        68.21 o                         
  14   4  -8         28.19         77.32        67.87 o                         
  -3   5  -8         25.13         39.62        44.22 o                         
  -2   5  -8         10.20         21.06        44.38 o                         
  -1   5  -8         10.60         10.62        44.89 o                         
   0   5  -8         22.49         18.72        47.31 o                         
   1   5  -8          4.31         -1.34        46.47 o                         
   2   5  -8          0.94         50.07        53.33 o                         
   3   5  -8          6.72        -35.69        48.15 o                         
   4   5  -8         23.46        -14.46        51.15 o                         
   5   5  -8         11.39         17.14        54.67 o                         
   6   5  -8         25.72        -43.80        52.33 o                         
   7   5  -8          1.58          0.33        57.59 o                         
   8   5  -8          9.85         33.27        59.76 o                         
   9   5  -8          1.79         54.83        59.35 o                         
  10   5  -8          0.33         62.44        61.10 o                         
  11   5  -8          1.55         53.41        63.78 o                         
  12   5  -8          5.79         -8.78        63.86 o                         
  13   5  -8         16.29         89.60        71.88 o                         
  -3   6  -8         12.69         48.65        46.14 o                         
  -2   6  -8          9.57         32.10        47.48 o                         
   9   6  -8          2.50         45.97        63.19 o                         
  10   6  -8          2.63        -28.50        62.52 o                         
  11   6  -8          1.16        -59.01        59.01 o                         
  12   6  -8          0.16        -13.29        65.70 o                         
  12   7  -8          1.24          4.51        66.70 o                         
  -5   1  -7         34.46         79.16        38.53 o                         
  -4   1  -7          9.40         74.98        37.78 o                         
  -3   1  -7         14.17         39.54        27.03 o                         
  -2   1  -7        125.61        149.15        32.00 o                         
  -1   1  -7         15.29         -8.79        27.83 o                         
   0   1  -7          5.21        -22.36        27.58 o                         
   1   1  -7         20.30         11.60        41.67 o                         
   2   1  -7         24.68        -17.03        30.01 o                         
   3   1  -7          1.81          5.58        30.62 o                         
   4   1  -7          5.23         10.02        32.14 o                         
   5   1  -7        201.80        216.32        49.65 o                         
   6   1  -7         98.59        131.09        42.42 o                         
   7   1  -7          0.09        -13.49        33.62 o                         
   8   1  -7         55.74         50.84        36.60 o                         
   9   1  -7         82.92        100.50        41.13 o                         
  10   1  -7          4.06         66.14        38.46 o                         
  11   1  -7          8.28         24.91        38.33 o                         
  12   1  -7         16.24        -38.73        38.73 o                         
  13   1  -7          1.86         21.91        46.06 o                         
  14   1  -7         21.67        -30.93        57.26 o                         
  15   1  -7          5.61        -25.24        40.84 o                         
  16   1  -7         10.40          1.30        42.48 o                         
  -5   2  -7        977.71       1051.93        71.05 o                         
  -4   2  -7        144.51         98.13        41.12 o                         
  -3   2  -7        130.69        104.65        40.62 o                         
  -2   2  -7         49.47         73.22        40.54 o                         
  -1   2  -7         38.14         31.24        52.49 o                         
   0   2  -7         13.18         11.93        28.66 o                         
   1   2  -7         66.49         31.16        31.92 o                         
   2   2  -7        153.88        184.63        35.51 o                         
   3   2  -7         69.75         69.66        33.11 o                         
   4   2  -7         22.68         33.37        33.10 o                         
   5   2  -7         42.63         56.75        73.01 o                         
   6   2  -7         97.48         97.20        75.65 o                         
   7   2  -7          5.69        -32.93        32.93 o                         
   8   2  -7         31.20         60.96        50.49 o                         
   9   2  -7        107.17         49.43        38.35 o                         
  10   2  -7         15.67         33.72        38.03 o                         
  11   2  -7         16.03         37.85        40.15 o                         
  12   2  -7          4.88        -38.86        38.86 o                         
  13   2  -7         39.40          7.32        41.88 o                         
  14   2  -7          0.63        -40.45        40.45 o                         
  15   2  -7         69.95         20.51        52.41 o                         
  16   2  -7         32.04         -5.85        62.61 o                         
  -5   3  -7          3.72         14.79        36.78 o                         
  -4   3  -7         44.65         56.00        39.45 o                         
  -3   3  -7         14.92        -16.55        37.45 o                         
  -2   3  -7          1.20        -35.94        36.53 o                         
  -1   3  -7         14.07          4.35        38.87 o                         
   0   3  -7         38.14         67.04        42.55 o                         
   1   3  -7        124.10        122.29        47.31 o                         
   2   3  -7         51.82         -3.93        41.63 o                         
   3   3  -7          4.77        -19.48        31.06 o                         
   4   3  -7         28.54         30.69        35.18 o                         
   5   3  -7         35.55         57.91        34.50 o                         
   6   3  -7          2.79        -33.38        33.38 o                         
   7   3  -7          1.28          3.76        34.44 o                         
   8   3  -7          5.07        -22.65        39.08 o                         
   9   3  -7         12.28          6.33        35.96 o                         
  10   3  -7          1.62          5.54        36.86 o                         
  11   3  -7          6.22         21.52        40.22 o                         
  12   3  -7          0.14        -38.56        38.56 o                         
  13   3  -7         23.82         64.45        63.53 o                         
  14   3  -7         10.03        105.99        61.35 o                         
  15   3  -7          9.64        -41.79        55.08 o                         
  16   3  -7          0.35          9.86        61.69 o                         
  -5   4  -7         44.60         61.35        40.21 o                         
  -4   4  -7          8.80         -3.68        35.52 o                         
  -3   4  -7         23.53         57.93        39.03 o                         
  -2   4  -7          3.74        -19.06        36.78 o                         
  -1   4  -7          0.91         49.98        41.38 o                         
   7   4  -7         73.22        126.13        54.75 o                         
   8   4  -7         61.02         41.79        55.50 o                         
   9   4  -7          8.17         -8.69        54.33 o                         
  10   4  -7         34.99         15.88        53.83 o                         
  11   4  -7          0.01        -29.42        52.58 o                         
  12   4  -7         29.29        -41.29        55.25 o                         
  13   4  -7         47.48         33.10        61.69 o                         
  14   4  -7         14.12         62.44        65.20 o                         
  15   4  -7         83.87         39.03        65.78 o                         
  -5   5  -7         99.89        114.93        41.29 o                         
  -4   5  -7         86.49         81.00        43.38 o                         
  11   5  -7          7.98          2.67        55.58 o                         
  12   5  -7         20.92         48.23        60.77 o                         
  13   5  -7          0.20         -7.61        58.68 o                         
  14   5  -7          0.60        -34.60        62.61 o                         
  15   5  -7         13.78        -62.02        62.02 o                         
  13   6  -7         35.12        -51.99        60.43 o                         
  14   6  -7         10.31        -18.89        58.84 o                         
  14   7  -7         49.07        109.25        69.38 o                         
  -9   0  -6         25.08         80.16        43.13 o                         
  -8   0  -6        320.98        229.61        44.72 o                         
  -7   0  -6       3034.59       3073.30       132.40 o                         
  -6   0  -6        243.35        294.14        42.55 o                         
  -5   0  -6        560.46        607.36        35.75 o                         
  -4   0  -6        599.17        630.80        52.53 o                         
  -3   0  -6        171.93        203.69        21.81 o                         
  -2   0  -6        183.58        130.92        29.88 o                         
  -1   0  -6         38.31         25.41        26.19 o                         
   0   0  -6         71.34         61.94        37.20 o                         
   1   0  -6        183.54        278.18        46.06 o                         
   2   0  -6        321.67        378.98        51.82 o                         
   3   0  -6        874.16        764.31        69.13 o                         
   4   0  -6        396.35        466.33        58.18 o                         
   5   0  -6        931.88        968.77        79.74 o                         
   6   0  -6         11.25          6.27        40.12 o                         
   7   0  -6       2732.00       2493.63       128.81 o                         
   8   0  -6        261.82        263.63        54.58 o                         
   9   0  -6        177.09        214.15        56.67 o                         
  10   0  -6          1.02         38.28        49.73 o                         
  11   0  -6         83.93        109.92        55.25 o                         
  12   0  -6          0.31          5.93        49.23 o                         
  13   0  -6         20.35          6.85        54.00 o                         
  14   0  -6        256.29        272.99        63.44 o                         
  15   0  -6        147.15        113.76        58.76 o                         
  16   0  -6         29.59        -20.23        57.93 o                         
  17   0  -6        128.16        209.30        63.61 o                         
 -10   1  -6          6.60         44.30        43.97 o                         
  -9   1  -6         44.87         17.80        39.29 o                         
  -8   1  -6         54.47        120.70        41.46 o                         
  -7   1  -6        105.41         76.15        26.59 o                         
  -6   1  -6        646.74        656.71        52.79 o                         
  -5   1  -6        186.91        231.39        26.07 o                         
  -4   1  -6         29.78         59.56        31.71 o                         
  -3   1  -6         85.65        106.89        17.04 o                         
  -2   1  -6         30.07         18.97        22.73 o                         
  -1   1  -6          6.44        -11.56        23.91 o                         
   0   1  -6        217.66        189.36        31.12 o                         
   1   1  -6         53.77         33.56        28.09 o                         
   2   1  -6         21.05          7.98        27.32 o                         
   3   1  -6         37.36         -6.38        47.85 o                         
   4   1  -6        263.00        202.43        36.86 o                         
   5   1  -6        151.82        222.28        76.06 o                         
   6   1  -6       1355.84       1243.95        62.65 o                         
   7   1  -6        256.62        247.40        51.87 o                         
   8   1  -6         91.00        115.15        35.08 o                         
   9   1  -6         17.50        -29.86        32.30 o                         
  10   1  -6         17.81         58.53        36.37 o                         
  11   1  -6          8.43        -33.07        33.07 o                         
  12   1  -6         43.84         29.32        36.20 o                         
  13   1  -6          2.48         -8.47        36.26 o                         
  14   1  -6          8.37         67.07        40.85 o                         
  15   1  -6          7.23         -9.77        39.85 o                         
  16   1  -6         17.57         -5.70        78.61 o                         
  17   1  -6          6.83        -27.04        40.52 o                         
 -11   2  -6          2.14        -40.04        40.04 o                         
 -10   2  -6         32.80         63.86        45.55 o                         
  -9   2  -6         49.07        126.22        42.29 o                         
  -8   2  -6        107.43        123.12        41.79 o                         
  -7   2  -6         46.13         43.88        36.95 o                         
  -6   2  -6        248.02        227.08        27.54 o                         
  -5   2  -6        313.72        320.61        25.72 o                         
  -4   2  -6          9.75         31.55        18.83 o                         
  -3   2  -6         49.11         43.80        21.26 o                         
  -2   2  -6        230.28        207.80        25.02 o                         
  -1   2  -6        228.94        231.28        20.97 o                         
   0   2  -6         32.97         55.56        29.30 o                         
   1   2  -6         46.33         28.51        26.83 o                         
   2   2  -6         40.37         17.86        26.67 o                         
   3   2  -6         68.53         62.41        30.17 o                         
   4   2  -6         61.35         37.80        30.76 o                         
   5   2  -6          7.13         30.58        29.29 o                         
   6   2  -6         64.64         38.09        30.88 o                         
   7   2  -6         69.41         89.03        33.80 o                         
   8   2  -6          7.56         13.66        30.38 o                         
   9   2  -6          8.19          1.76        31.82 o                         
  10   2  -6          1.39         12.70        34.89 o                         
  11   2  -6          0.63          2.05        34.31 o                         
  12   2  -6          3.37         21.71        39.75 o                         
  13   2  -6        194.77        135.17        57.51 o                         
  14   2  -6         33.20          3.20        47.18 o                         
  15   2  -6         79.69         53.21        74.98 o                         
  16   2  -6         36.99         90.94        62.61 o                         
  17   2  -6         98.41        125.21        64.28 o                         
 -12   3  -6         59.87         52.33        51.32 o                         
 -11   3  -6         90.17        116.94        48.15 o                         
 -10   3  -6         32.45        -34.27        38.62 o                         
  -9   3  -6          1.01         -0.25        41.29 o                         
  -8   3  -6          1.91         22.40        39.29 o                         
  -7   3  -6         38.17         -4.60        33.77 o                         
  -6   3  -6         17.90         27.03        22.53 o                         
  -5   3  -6         55.39         55.44        26.96 o                         
  -4   3  -6         56.61         51.40        49.69 o                         
  -3   3  -6         95.82         73.42        23.51 o                         
  -2   3  -6         68.23         54.82        21.27 o                         
  -1   3  -6         65.62         63.27        25.24 o                         
   2   3  -6         10.64          6.02        41.29 o                         
   3   3  -6         38.73         61.27        42.13 o                         
   4   3  -6         29.75         73.14        46.98 o                         
   5   3  -6         21.24        -41.29        41.29 o                         
   6   3  -6         98.08        102.48        45.05 o                         
   7   3  -6          8.82          9.45        47.31 o                         
   8   3  -6          3.88         -2.29        39.24 o                         
   9   3  -6          7.69         12.58        33.08 o                         
  10   3  -6          7.67          3.47        31.91 o                         
  11   3  -6         26.97         51.84        37.40 o                         
  12   3  -6        165.21        267.85        53.45 o                         
  13   3  -6         62.92         19.31        55.84 o                         
  14   3  -6         33.88         49.82        57.09 o                         
  15   3  -6         20.81         86.43        60.01 o                         
  16   3  -6         16.85         -1.50        55.84 o                         
  17   3  -6          4.97        -49.65        49.65 o                         
 -12   4  -6         11.54        -44.80        44.80 o                         
 -11   4  -6         60.89         87.68        50.15 o                         
 -10   4  -6         11.55         52.49        45.55 o                         
  -9   4  -6         82.22         63.78        42.80 o                         
  -8   4  -6        180.31        194.00        46.06 o                         
  -7   4  -6         10.63         78.24        38.20 o                         
  -6   4  -6         45.60         70.75        25.02 o                         
  -5   4  -6        194.44        209.07        29.88 o                         
  -4   4  -6         34.84         25.33        31.43 o                         
  -3   4  -6        398.97        304.00        40.96 o                         
  -2   4  -6        277.95        283.86        38.03 o                         
  -1   4  -6         10.68         22.40        26.50 o                         
   0   4  -6         16.47          3.68        23.57 o                         
  11   4  -6         21.20         36.53        50.40 o                         
  12   4  -6         90.86         61.02        54.67 o                         
  13   4  -6         66.05        142.10        56.50 o                         
  14   4  -6          7.44         55.50        57.59 o                         
  15   4  -6         53.86        111.50        58.01 o                         
  16   4  -6         15.58        -51.41        51.41 o                         
  17   4  -6          7.40        -35.94        57.76 o                         
 -12   5  -6          3.13         -0.42        51.41 o                         
 -11   5  -6          2.99        -34.19        34.19 o                         
 -10   5  -6         31.20        -42.46        42.46 o                         
  -9   5  -6          2.85         -5.60        41.29 o                         
  -8   5  -6          4.38         26.33        38.95 o                         
  -7   5  -6         17.44        -21.23        37.53 o                         
  -6   5  -6         18.59        -25.49        32.68 o                         
  -5   5  -6         17.91         -6.02        34.19 o                         
  -4   5  -6         10.51        -10.95        29.84 o                         
  -3   5  -6         10.53         24.16        31.26 o                         
  -2   5  -6         18.20         22.74        29.59 o                         
  -1   5  -6          5.04         27.50        27.67 o                         
   0   5  -6         10.44         21.31        27.08 o                         
  13   5  -6         11.43         23.32        58.51 o                         
  14   5  -6          0.57        -32.77        55.25 o                         
  15   5  -6          9.12        -35.77        56.34 o                         
  16   5  -6          2.48         24.83        61.10 o                         
 -11   6  -6         29.15        -48.06        48.06 o                         
 -10   6  -6          5.68        -10.33        21.68 o                         
  -9   6  -6          0.67         50.99        47.89 o                         
  -8   6  -6          2.60        -34.19        38.70 o                         
  -7   6  -6         11.92         44.72        41.96 o                         
  -6   6  -6          5.97         10.87        36.11 o                         
  -5   6  -6         16.94        -15.30        36.03 o                         
  -4   6  -6          1.47        -23.24        33.43 o                         
  -3   6  -6         62.09         80.58        36.61 o                         
  -2   6  -6         20.73        -15.05        30.59 o                         
  -1   6  -6         82.08         77.82        32.43 o                         
  15   6  -6         19.70         87.60        65.62 o                         
  16   6  -6          2.36        103.06        63.27 o                         
 -11   7  -6         31.46        106.82        55.58 o                         
 -10   7  -6          3.52         -2.59        48.23 o                         
  -9   7  -6          2.78        -24.07        24.07 o                         
  -8   7  -6         32.57         41.54        44.89 o                         
  -7   7  -6         46.07         31.93        44.13 o                         
  -6   7  -6         79.72         89.60        44.72 o                         
  -5   7  -6          7.17        -32.18        37.20 o                         
  -4   7  -6         82.88         21.23        36.03 o                         
  -3   7  -6         63.49         14.46        34.35 o                         
  -2   7  -6         51.22         46.72        35.69 o                         
  -1   7  -6          5.31          5.02        31.85 o                         
 -10   8  -6         40.71        121.20        56.59 o                         
  -9   8  -6         11.68          0.75        46.89 o                         
  -8   8  -6         50.14         55.34        19.56 o                         
  -7   8  -6          0.71         -3.68        44.55 o                         
  -6   8  -6         55.13          6.52        42.80 o                         
  -5   8  -6        166.75        126.38        45.14 o                         
  -4   8  -6         50.51         89.77        41.71 o                         
  -3   8  -6        116.42        132.07        41.04 o                         
  -2   8  -6         37.50         33.69        37.20 o                         
  -8   9  -6          9.37        -43.88        43.88 o                         
  -7   9  -6          3.52         87.35        47.23 o                         
  -6   9  -6          6.07         90.86        49.07 o                         
  -5   9  -6          3.08        -17.22        43.80 o                         
  -4   9  -6          1.25         22.74        42.55 o                         
 -16   1  -5         15.58        -14.35        46.52 o                         
 -15   1  -5          0.00         -1.22        38.16 o                         
 -14   1  -5          5.49        -19.57        19.57 o                         
 -13   1  -5          4.64         25.06        16.73 o                         
 -12   1  -5          1.38        -14.98        14.98 o                         
 -11   1  -5          9.37          7.43        13.70 o                         
 -10   1  -5         11.77          2.97        11.32 o                         
  -9   1  -5         12.48         15.46        14.32 o                         
  -8   1  -5         56.09         57.95        22.97 o                         
  -7   1  -5         13.32          7.95        20.30 o                         
  -6   1  -5         48.23         41.47        15.80 o                         
  -5   1  -5        244.19        267.41        18.08 o                         
  -4   1  -5        270.27        298.15        17.59 o                         
  -3   1  -5         10.50         17.18        12.82 o                         
  -2   1  -5          6.49         25.19        10.90 o                         
  -1   1  -5         95.44         85.79        11.00 o                         
   0   1  -5         32.02         27.42         8.32 o                         
   1   1  -5         59.13         46.44        13.41 o                         
   2   1  -5        245.42        247.59        35.23 o                         
   3   1  -5        661.37        610.56        39.74 o                         
   4   1  -5         92.49        134.79        28.09 o                         
   5   1  -5         18.08         -3.21        23.77 o                         
   6   1  -5        162.85        154.26        28.78 o                         
   7   1  -5        252.94        240.44        33.92 o                         
   8   1  -5         14.87         -7.30        26.78 o                         
   9   1  -5         33.89         19.64        27.77 o                         
  10   1  -5         17.00         30.13        32.97 o                         
  11   1  -5          3.80        -14.89        61.77 o                         
  12   1  -5         45.43         51.34        33.50 o                         
  13   1  -5          7.92         57.40        34.15 o                         
  14   1  -5         34.93         57.96        36.64 o                         
  15   1  -5          0.93        -13.71        35.70 o                         
  16   1  -5          5.42         38.61        37.79 o                         
  17   1  -5         35.42         -1.67        53.58 o                         
 -16   2  -5        119.38        131.13        53.33 o                         
 -15   2  -5         34.62        -16.04        45.31 o                         
 -14   2  -5          6.33          5.60        19.82 o                         
 -13   2  -5         22.77         44.53        16.89 o                         
 -12   2  -5         14.70         17.92        15.32 o                         
 -11   2  -5          8.66          6.35        12.81 o                         
 -10   2  -5         78.59         56.15        13.03 o                         
  -9   2  -5         33.73         28.05        26.51 o                         
  -8   2  -5         28.84         25.09        13.09 o                         
  -7   2  -5       1212.85       1234.00        36.12 o                         
  -6   2  -5        216.63        205.83        18.71 o                         
  -5   2  -5        291.01        307.57        26.50 o                         
  -4   2  -5         95.85        110.88        19.34 o                         
  -3   2  -5        310.86        331.69        17.74 o                         
  -2   2  -5         16.25         17.97        12.74 o                         
  -1   2  -5         27.40         15.24        20.88 o                         
   0   2  -5        240.03        268.10        20.65 o                         
   1   2  -5        408.98        453.80        23.26 o                         
   2   2  -5        123.79        125.96        38.28 o                         
   3   2  -5         38.37         45.30        13.83 o                         
   4   2  -5        532.66        566.16        41.63 o                         
   5   2  -5         67.14         73.49        31.01 o                         
   6   2  -5         57.03         56.28        11.84 o                         
   7   2  -5        505.64        534.51        53.29 o                         
   8   2  -5         81.89         35.52        30.67 o                         
   9   2  -5         83.50         25.60        30.00 o                         
  10   2  -5         24.45         38.28        30.50 o                         
  11   2  -5         18.51         22.34        31.91 o                         
  12   2  -5         23.89         -5.93        47.81 o                         
  13   2  -5        177.85        259.80        40.47 o                         
  14   2  -5        245.78        220.55        88.69 o                         
  15   2  -5        137.29         68.21        39.05 o                         
  16   2  -5         91.35         91.69        55.25 o                         
  17   2  -5         53.71         68.71        56.09 o                         
 -16   3  -5          1.78         10.78        56.09 o                         
 -15   3  -5         13.95         -8.35        37.82 o                         
 -14   3  -5         46.19         55.11        24.72 o                         
 -13   3  -5          0.38          7.76        21.14 o                         
 -12   3  -5          1.50         -1.45        14.13 o                         
 -11   3  -5        171.75        161.85        17.74 o                         
 -10   3  -5         46.97         38.29        19.32 o                         
  -9   3  -5         62.62         54.74        17.94 o                         
  -8   3  -5         58.73         66.04        15.97 o                         
  -7   3  -5        106.84        129.55        14.44 o                         
  -6   3  -5         54.14         93.99        24.27 o                         
  -5   3  -5         30.90         69.20        15.15 o                         
  -4   3  -5         42.94         19.40        16.35 o                         
  -3   3  -5         29.16         22.41        17.96 o                         
  -2   3  -5        280.76        252.25        22.65 o                         
  -1   3  -5        604.87        603.99        42.96 o                         
   0   3  -5        222.94        227.22        14.60 o                         
   1   3  -5         24.01         19.14        19.89 o                         
   2   3  -5         71.23         62.24        25.20 o                         
   3   3  -5        199.94        210.28        20.93 o                         
   4   3  -5          4.88         12.63        14.79 o                         
   5   3  -5         12.77         21.43        41.29 o                         
   6   3  -5         31.12         34.91        14.84 o                         
   7   3  -5         31.63         18.39        38.70 o                         
   8   3  -5          4.39         27.17        43.88 o                         
   9   3  -5         26.91         23.24        43.55 o                         
  10   3  -5          7.30        -38.37        38.37 o                         
  11   3  -5         31.26         56.41        57.26 o                         
  12   3  -5          3.54        -12.43        65.49 o                         
  13   3  -5         47.42         31.09        44.72 o                         
  14   3  -5          1.88         51.32        49.15 o                         
  15   3  -5         14.50         31.18        52.66 o                         
  16   3  -5         53.08         -7.19        48.15 o                         
  17   3  -5          4.21          6.60        53.58 o                         
 -15   4  -5          8.76        -32.43        52.74 o                         
 -14   4  -5         32.61         23.05        39.23 o                         
 -13   4  -5         44.60         42.19        16.62 o                         
 -12   4  -5          4.02          4.76        17.10 o                         
 -11   4  -5         30.84         23.98        21.06 o                         
 -10   4  -5         76.44         79.34        20.36 o                         
  -9   4  -5        110.00         83.77        19.12 o                         
  -8   4  -5        106.65         76.25        17.30 o                         
  -7   4  -5        259.20        250.42        18.50 o                         
  -6   4  -5        338.08        301.17        18.43 o                         
  -5   4  -5        168.80        154.96        25.66 o                         
  -4   4  -5         62.03         50.40        22.10 o                         
  -3   4  -5         83.16        119.91        26.54 o                         
  -2   4  -5         64.60         55.96        22.74 o                         
  -1   4  -5          2.83        -14.08        14.08 o                         
   0   4  -5        144.02        160.37        15.20 o                         
   1   4  -5        116.78         72.55        25.74 o                         
   2   4  -5        122.80        102.89        25.08 o                         
   3   4  -5         67.35         57.51        23.15 o                         
   4   4  -5        134.94        153.55        24.83 o                         
   5   4  -5         34.94         36.95        22.57 o                         
   6   4  -5         25.23         33.94        21.06 o                         
  13   4  -5         40.85         85.34        54.00 o                         
  14   4  -5          4.23        -28.84        46.39 o                         
  15   4  -5         46.68         85.93        54.92 o                         
  16   4  -5         25.80         10.53        51.49 o                         
  17   4  -5         17.05         52.99        55.17 o                         
 -15   5  -5          3.18         10.62        55.92 o                         
 -14   5  -5          8.18         65.87        57.51 o                         
 -13   5  -5          9.74         17.57        29.13 o                         
 -12   5  -5         16.80         13.11        27.02 o                         
 -11   5  -5         51.94         51.80        22.31 o                         
 -10   5  -5          1.55        -18.28        19.17 o                         
  -9   5  -5         12.85        -17.92        17.92 o                         
  -8   5  -5         54.46         29.14        17.84 o                         
  -7   5  -5        150.00        148.29        17.92 o                         
  -6   5  -5         23.70          3.91        16.25 o                         
  -5   5  -5         50.61         75.71        12.13 o                         
  -4   5  -5         41.64         32.96        37.78 o                         
  -3   5  -5          7.06         -4.53        19.10 o                         
  -2   5  -5         21.65         23.43        18.04 o                         
  -1   5  -5         15.96         14.40        16.61 o                         
   0   5  -5         11.36          4.09         6.63 o                         
   1   5  -5         25.51        -24.91        24.91 o                         
   2   5  -5        116.28        163.83        31.01 o                         
   3   5  -5        162.72        127.55        29.00 o                         
   4   5  -5        138.62        177.29        28.92 o                         
   5   5  -5        271.80        335.43        35.36 o                         
   6   5  -5         98.73         85.26        27.00 o                         
  15   5  -5         20.43        203.62        62.19 o                         
  16   5  -5         42.13         77.07        56.92 o                         
  17   5  -5         25.29         50.49        56.17 o                         
 -15   6  -5         40.82         31.68        57.01 o                         
 -14   6  -5         29.28         56.17        59.18 o                         
 -13   6  -5         42.34         32.57        34.78 o                         
 -12   6  -5         29.54         54.04        53.24 o                         
 -11   6  -5         11.44         -2.11        30.47 o                         
 -10   6  -5         17.97         15.93        21.43 o                         
  -9   6  -5          5.38          1.40        19.44 o                         
  -8   6  -5        536.45        503.70        47.56 o                         
  -7   6  -5        429.05        365.76        22.71 o                         
  -6   6  -5        294.24        278.05        21.70 o                         
  -5   6  -5         17.78         16.17        13.31 o                         
  -4   6  -5        515.03        532.45        35.17 o                         
  -3   6  -5        165.57        136.89        24.12 o                         
  -2   6  -5         25.89         42.38        32.77 o                         
  -1   6  -5         55.00         75.81        32.93 o                         
   0   6  -5         38.27         90.61        31.85 o                         
   1   6  -5         73.93         58.01        29.51 o                         
   2   6  -5        363.35        377.81        40.71 o                         
   3   6  -5       1485.49       1657.35        76.98 o                         
   4   6  -5        825.27        793.90        53.08 o                         
   5   6  -5        473.63        551.42        45.97 o                         
   6   6  -5       1112.78       1146.97        64.70 o                         
  16   6  -5         63.31        239.22        62.94 o                         
  17   6  -5        103.76        108.50        59.51 o                         
 -14   7  -5         34.21         47.98        55.25 o                         
 -13   7  -5          3.61         34.77        56.25 o                         
 -12   7  -5          4.97        -46.65        71.30 o                         
 -11   7  -5         13.93        -17.84        32.52 o                         
 -10   7  -5         23.08        -32.94        39.03 o                         
  -9   7  -5         29.38         44.18        24.29 o                         
  -8   7  -5         50.50         60.78        22.66 o                         
  -7   7  -5         89.48         69.45        21.26 o                         
  -6   7  -5         11.52         -5.74        27.75 o                         
  -5   7  -5          5.69        -16.39        16.39 o                         
  -4   7  -5          9.05         -9.34        19.17 o                         
  -3   7  -5         12.42         24.91        35.19 o                         
  -2   7  -5        268.53        276.75        42.21 o                         
  -1   7  -5        285.32        282.86        41.96 o                         
   0   7  -5         58.28         70.71        32.85 o                         
   1   7  -5         15.82         22.74        29.17 o                         
   2   7  -5         22.79         63.19        31.93 o                         
   3   7  -5         58.27          4.76        30.34 o                         
   4   7  -5         57.37         25.58        31.43 o                         
   5   7  -5        172.10        168.18        35.52 o                         
   6   7  -5         60.30         97.04        33.18 o                         
 -13   8  -5         17.56         58.26        54.50 o                         
 -12   8  -5         26.34        -28.66        35.98 o                         
 -11   8  -5         24.73          5.61        32.27 o                         
 -10   8  -5         61.29         68.15        33.87 o                         
  -9   8  -5         64.91         81.08        35.30 o                         
  -8   8  -5         75.86         91.89        25.01 o                         
  -7   8  -5        205.19        191.43        25.43 o                         
  -6   8  -5        243.51        254.40        24.93 o                         
  -5   8  -5        110.93         91.08        22.12 o                         
  -4   8  -5        116.38         81.42        18.50 o                         
  -3   8  -5        407.59        377.85        20.53 o                         
  -2   8  -5        395.68        402.30        52.33 o                         
  -1   8  -5          0.53        -22.90        33.52 o                         
   0   8  -5        374.92        434.82        48.48 o                         
   1   8  -5        142.35        160.40        37.28 o                         
   2   8  -5         45.10         18.97        31.43 o                         
   3   8  -5         35.30        -30.09        30.09 o                         
   4   8  -5        129.44        139.34        37.61 o                         
   5   8  -5         33.57        -12.54        30.93 o                         
   6   8  -5         14.21         44.30        33.18 o                         
 -12   9  -5         38.54          7.44        54.67 o                         
 -11   9  -5          1.38        -21.90        33.84 o                         
 -10   9  -5          8.10        -19.04        32.30 o                         
  -9   9  -5          6.18        -29.65        29.65 o                         
  -8   9  -5         28.83         30.39        25.00 o                         
  -7   9  -5          8.61         -9.72        23.00 o                         
  -6   9  -5          8.65          8.33        21.85 o                         
  -5   9  -5          9.42         -7.12        20.40 o                         
  -4   9  -5        127.11        116.50        28.18 o                         
  -3   9  -5        130.54        104.13        19.24 o                         
  -2   9  -5        147.30        144.77        16.54 o                         
  -1   9  -5        729.39        599.82        60.52 o                         
   0   9  -5        119.22         83.00        41.71 o                         
   1   9  -5        136.44        115.85        41.29 o                         
   2   9  -5        131.72         89.69        37.36 o                         
   3   9  -5          1.81          3.09        34.86 o                         
   4   9  -5          4.22         88.02        35.77 o                         
   5   9  -5         31.68         42.38        37.86 o                         
 -11  10  -5         77.71         92.11        57.01 o                         
 -10  10  -5         44.08          7.52        61.60 o                         
  -9  10  -5         29.70         14.97        32.86 o                         
  -8  10  -5        153.77        123.00        51.87 o                         
  -7  10  -5        109.22        122.64        67.41 o                         
  -6  10  -5        102.13         93.88        25.24 o                         
  -5  10  -5         20.32         40.08        22.72 o                         
  -4  10  -5          3.81         38.99        34.68 o                         
  -3  10  -5          3.96        -18.82        18.82 o                         
  -2  10  -5        270.38        230.55        25.83 o                         
  -1  10  -5         48.67         29.24        34.69 o                         
   0  10  -5        195.65        275.58        52.07 o                         
   1  10  -5        343.11        311.28        50.90 o                         
   2  10  -5        216.82        220.08        49.07 o                         
   3  10  -5          0.16         -7.36        38.87 o                         
   4  10  -5        159.51        191.25        44.97 o                         
 -10  11  -5          8.37         48.40        55.84 o                         
  -9  11  -5          7.37         99.30        55.92 o                         
  -8  11  -5         12.08        -37.95        37.95 o                         
  -7  11  -5        118.73        142.17        36.19 o                         
  -6  11  -5         52.35         10.98        72.59 o                         
  -5  11  -5         14.53        -24.13        24.13 o                         
  -4  11  -5          0.26          9.76        22.77 o                         
  -3  11  -5          4.30         -3.56        22.39 o                         
  -2  11  -5         19.21          7.72        22.41 o                         
  -1  11  -5          6.32        -10.05        22.77 o                         
   0  11  -5         65.95         56.32        54.00 o                         
   1  11  -5         64.50         62.36        44.30 o                         
   2  11  -5          4.83        -28.42        40.21 o                         
   3  11  -5         16.41         -0.50        42.80 o                         
  -9  12  -5          7.26        -12.29        53.75 o                         
  -8  12  -5          1.96         10.87        52.49 o                         
  -7  12  -5         38.60        -45.64        45.64 o                         
  -6  12  -5         65.01        148.70        55.84 o                         
  -5  12  -5         91.71         79.98        65.53 o                         
  -4  12  -5         27.80          8.29        25.46 o                         
  -3  12  -5          1.53        -25.92        25.92 o                         
  -2  12  -5         16.46         -6.01        21.76 o                         
  -1  12  -5         16.97         -1.77        19.35 o                         
   0  12  -5         39.58         53.22        23.56 o                         
   1  12  -5         23.73         11.73        17.83 o                         
   2  12  -5         13.70         11.12        41.96 o                         
   3  12  -5         48.67         89.19        46.56 o                         
  -7  13  -5          8.49        -34.10        49.32 o                         
  -6  13  -5         14.65         99.55        56.34 o                         
  -5  13  -5         39.53        139.76        60.35 o                         
  -4  13  -5          1.56        -49.15        49.15 o                         
  -3  13  -5         53.42         14.36        32.67 o                         
  -2  13  -5          6.73        -29.57        29.57 o                         
  -1  13  -5          1.67        -32.40        75.98 o                         
   0  13  -5          3.45        -23.97        23.97 o                         
   1  13  -5         19.38        -22.23        44.47 o                         
  -4  14  -5         52.41         49.90        57.67 o                         
  -3  14  -5         13.77        -13.79        52.07 o                         
  -2  14  -5          1.85        -26.66        47.64 o                         
  -1  14  -5          1.03         61.19        53.58 o                         
 -17   0  -4        299.69        554.93        85.68 o                         
 -16   0  -4         26.22         15.24        38.71 o                         
 -15   0  -4         71.82         40.91        42.55 o                         
 -14   0  -4         15.55        -32.88        32.88 o                         
 -13   0  -4        115.38        143.87        53.50 o                         
 -12   0  -4         21.94         -3.17        22.93 o                         
 -11   0  -4         57.67         51.52        23.58 o                         
 -10   0  -4       2355.12       2293.00        61.12 o                         
  -9   0  -4       1662.30       1580.80        46.62 o                         
  -8   0  -4         21.26         28.40        17.15 o                         
  -7   0  -4         73.08         64.83        18.10 o                         
  -6   0  -4        124.15        123.31        22.80 o                         
  -5   0  -4        453.95        428.43        22.91 o                         
  -4   0  -4       1243.59       1186.85        39.34 o                         
  -3   0  -4        115.30        112.26        15.99 o                         
  -2   0  -4         42.79         31.24        20.43 o                         
  -1   0  -4         58.10         25.75        13.34 o                         
   0   0  -4        172.11        145.63        50.40 o                         
   1   0  -4       2454.87       2551.31       107.83 o                         
   2   0  -4       1545.99       1646.23        82.00 o                         
   3   0  -4       1316.99       1340.39        73.81 o                         
   4   0  -4       3887.06       3761.39       147.53 o                         
   5   0  -4      12220.53      12051.73       412.83 o                         
   6   0  -4        334.97        351.06        44.64 o                         
   7   0  -4        437.76        483.91        20.60 o                         
   8   0  -4         28.21          8.09         8.86 o                         
   9   0  -4        226.93        264.59        32.10 o                         
  10   0  -4         17.46        -32.93        33.94 o                         
  11   0  -4         17.97          5.77        37.36 o                         
  12   0  -4        565.30        555.43        60.52 o                         
  13   0  -4        800.41        805.10        68.29 o                         
  14   0  -4        281.84        238.30        54.08 o                         
  15   0  -4        448.77        531.11        67.20 o                         
  16   0  -4        374.47        393.44        62.44 o                         
 -17   1  -4          2.34         32.26        42.17 o                         
 -16   1  -4         12.70         29.81        32.24 o                         
 -15   1  -4         31.91         11.67        26.64 o                         
 -14   1  -4          1.46        -17.69        23.75 o                         
 -13   1  -4         43.51         31.90        22.62 o                         
 -12   1  -4          5.13          2.92        16.53 o                         
 -11   1  -4         27.66         23.57        15.39 o                         
 -10   1  -4         19.13          5.98        14.08 o                         
  -9   1  -4        537.46        551.55        19.95 o                         
  -8   1  -4        881.79        862.99        22.54 o                         
  -7   1  -4         75.72         59.36        16.70 o                         
  -6   1  -4        230.35        242.75        13.82 o                         
  -5   1  -4         61.47         63.45         8.56 o                         
  -4   1  -4         92.09         82.67        12.84 o                         
  -3   1  -4        185.37        185.07        12.79 o                         
  -2   1  -4        421.28        440.96        17.62 o                         
  -1   1  -4         66.55         63.12        10.12 o                         
   0   1  -4         34.01         35.60         8.27 o                         
   1   1  -4        357.77        354.89        24.24 o                         
   2   1  -4          7.89         11.96         7.09 o                         
   3   1  -4       1783.42       1924.41        89.02 o                         
   4   1  -4       2579.82       2632.22       112.93 o                         
   5   1  -4         51.97         66.37        14.72 o                         
   6   1  -4        415.41        401.86        18.79 o                         
   7   1  -4         17.82          9.49        15.20 o                         
   8   1  -4         65.31         67.76         9.93 o                         
   9   1  -4         14.16         12.86        17.75 o                         
  10   1  -4         54.39         61.27        27.07 o                         
  11   1  -4         35.57         14.04        28.47 o                         
  12   1  -4         16.51          3.72        35.27 o                         
  13   1  -4         34.60         51.99        29.63 o                         
  14   1  -4          3.99         39.74        31.55 o                         
  15   1  -4        122.24        169.18        47.31 o                         
  16   1  -4        135.46        164.35        38.18 o                         
 -17   2  -4         10.70        -40.52        40.52 o                         
 -16   2  -4         87.58         50.58        32.96 o                         
 -15   2  -4         90.31        105.15        30.85 o                         
 -14   2  -4         13.67          0.40        23.78 o                         
 -13   2  -4          7.06        -21.37        21.37 o                         
 -12   2  -4         16.23        -11.94        17.75 o                         
 -11   2  -4         54.65         14.64        15.62 o                         
 -10   2  -4         67.66         20.28        14.65 o                         
  -9   2  -4        155.41        142.68        14.90 o                         
  -8   2  -4        529.47        458.07        16.84 o                         
  -7   2  -4        780.14        740.06        16.59 o                         
  -6   2  -4        298.26        277.36        13.18 o                         
  -5   2  -4        371.25        373.34        13.61 o                         
  -4   2  -4        571.45        498.04        22.86 o                         
  -3   2  -4        463.16        504.21        21.88 o                         
  -2   2  -4         68.22         79.35        13.25 o                         
  -1   2  -4        759.43        775.01        23.14 o                         
   0   2  -4        472.26        442.93        27.48 o                         
   1   2  -4        554.65        504.74        23.67 o                         
   2   2  -4        315.85        304.52        18.42 o                         
   3   2  -4       1167.63        983.81        66.03 o                         
   4   2  -4        435.56        406.90        46.56 o                         
   5   2  -4        133.06         61.06        22.69 o                         
   6   2  -4         53.64         50.17        15.71 o                         
   7   2  -4        153.50        141.80        19.80 o                         
   8   2  -4         20.56         21.23        24.35 o                         
   9   2  -4         19.01         20.46        19.02 o                         
  10   2  -4        186.09        147.88        24.55 o                         
  11   2  -4        308.28        306.50        61.31 o                         
  12   2  -4        144.73        143.78        32.41 o                         
  13   2  -4          7.71          7.77        29.19 o                         
  14   2  -4         19.80        -23.27        42.80 o                         
  15   2  -4         56.62         84.84        48.48 o                         
  16   2  -4         18.07         64.86        49.48 o                         
 -17   3  -4         20.97         19.49        43.29 o                         
 -16   3  -4          0.86          4.52        31.10 o                         
 -15   3  -4         74.21         31.52        30.88 o                         
 -14   3  -4        103.86         68.39        27.01 o                         
 -13   3  -4         56.63         29.87        23.18 o                         
 -12   3  -4         18.56          1.22        30.16 o                         
 -11   3  -4          6.75        -15.04        15.04 o                         
 -10   3  -4         15.16         36.84        14.73 o                         
  -9   3  -4         15.07          9.00        13.21 o                         
  -8   3  -4        248.31        249.80        14.61 o                         
  -7   3  -4        207.42        218.11        10.41 o                         
  -6   3  -4         11.89          9.96        11.27 o                         
  -5   3  -4        221.96        248.32        13.73 o                         
  -4   3  -4         11.92          9.30         8.96 o                         
  -3   3  -4        299.78        362.50        40.72 o                         
  -2   3  -4        256.54        296.74        20.11 o                         
  -1   3  -4         85.23         72.48        14.50 o                         
   0   3  -4        210.80        264.16        24.32 o                         
   1   3  -4        232.89        216.52        23.08 o                         
   2   3  -4        186.25        220.15        22.05 o                         
   3   3  -4        150.33        148.55        30.93 o                         
   4   3  -4        256.86        259.50        22.26 o                         
   5   3  -4         13.05         14.60        16.90 o                         
   6   3  -4         21.97         21.55        17.33 o                         
   7   3  -4         45.51         38.59        26.71 o                         
   8   3  -4         48.23         61.82        20.88 o                         
   9   3  -4        225.29        236.84        30.05 o                         
  10   3  -4        294.14        350.01        63.73 o                         
  11   3  -4         11.56         12.79        39.87 o                         
  13   3  -4         29.95        -40.54        40.54 o                         
  14   3  -4         29.83         85.34        43.97 o                         
  15   3  -4          9.41        -28.09        45.55 o                         
  16   3  -4         17.72         92.11        52.49 o                         
 -17   4  -4          9.35         32.00        42.02 o                         
 -16   4  -4          0.64        -31.93        37.72 o                         
 -15   4  -4        134.77        169.97        47.31 o                         
 -14   4  -4          9.25          3.52        24.57 o                         
 -13   4  -4        147.22        146.04        32.59 o                         
 -12   4  -4         53.62         31.79        20.02 o                         
 -11   4  -4          6.26        -11.24        17.26 o                         
 -10   4  -4        172.21        175.63        16.80 o                         
  -9   4  -4         25.85         17.54        13.59 o                         
  -8   4  -4        241.04        252.01        17.69 o                         
  -7   4  -4       1265.36       1337.81        32.16 o                         
  -6   4  -4        108.76        124.13        16.11 o                         
  -5   4  -4        231.44        246.61        13.53 o                         
  -4   4  -4        721.46        809.10        23.90 o                         
  -3   4  -4         18.55         21.72         9.00 o                         
  -2   4  -4        131.64        146.99        17.94 o                         
  -1   4  -4        793.76        881.21        30.92 o                         
   0   4  -4        113.50        112.55        14.26 o                         
   1   4  -4         13.34         15.58         9.76 o                         
   2   4  -4        820.90        787.91        38.94 o                         
   3   4  -4       1372.50       1342.20        51.65 o                         
   4   4  -4       1350.17       1315.48        59.60 o                         
   5   4  -4         41.86         62.86        22.65 o                         
   6   4  -4         38.93         23.40        22.65 o                         
   7   4  -4         26.80         51.49        24.99 o                         
   8   4  -4        188.77        215.32        32.35 o                         
   9   4  -4         61.17         48.06        27.83 o                         
  10   4  -4        112.89        122.04        32.10 o                         
  14   4  -4         29.45         -9.28        45.47 o                         
  15   4  -4         16.34         79.57        48.81 o                         
  16   4  -4         47.10         30.59        48.65 o                         
 -16   5  -4         42.53          4.95       111.04 o                         
 -15   5  -4         22.39         35.81        31.28 o                         
 -14   5  -4          2.54          4.84        29.46 o                         
 -13   5  -4          4.93         30.72        20.16 o                         
 -12   5  -4         24.56         21.82        19.01 o                         
 -11   5  -4          0.25        -11.50        16.61 o                         
 -10   5  -4         38.00         22.26        20.79 o                         
  -9   5  -4         10.20         35.33        13.59 o                         
  -8   5  -4          3.18         -0.82        12.94 o                         
  -7   5  -4         23.24         31.36        17.15 o                         
  -6   5  -4          0.72         -5.49        14.87 o                         
  -5   5  -4          7.70         12.09        14.41 o                         
  -4   5  -4          4.94          0.69        11.78 o                         
  -3   5  -4         32.59         13.08        13.86 o                         
  -2   5  -4        119.28        120.77        10.91 o                         
  -1   5  -4        164.42        190.23        20.76 o                         
   0   5  -4         44.71         44.12        15.41 o                         
   1   5  -4          0.01         -1.14        12.51 o                         
   2   5  -4         88.23         86.44        22.09 o                         
   3   5  -4         13.97         30.97        17.19 o                         
   4   5  -4         77.98         65.74        10.91 o                         
   5   5  -4         39.59        101.31        27.50 o                         
   6   5  -4         36.62         46.30        10.89 o                         
   7   5  -4         14.27        -26.33        27.00 o                         
   8   5  -4          9.03        -26.58        26.58 o                         
   9   5  -4          5.22          4.10        27.92 o                         
  10   5  -4         32.51         11.20        29.09 o                         
  16   5  -4          1.80         25.66        49.90 o                         
 -16   6  -4          0.35         68.67        44.52 o                         
 -15   6  -4        108.00         89.80        60.93 o                         
 -14   6  -4         89.38        153.70        32.67 o                         
 -13   6  -4          4.06        -16.36        22.90 o                         
 -12   6  -4         20.17         26.60        19.22 o                         
 -11   6  -4          0.30         13.26        17.33 o                         
 -10   6  -4          2.58         10.47        15.69 o                         
  -9   6  -4         26.62         27.43        13.28 o                         
  -8   6  -4          4.30        -16.40        16.40 o                         
  -7   6  -4          2.24        -16.82        16.82 o                         
  -6   6  -4         37.84         30.67        17.09 o                         
  -5   6  -4        172.36        193.72        20.93 o                         
  -4   6  -4          5.40          1.43        14.35 o                         
  -3   6  -4        151.23        142.10        15.44 o                         
  -2   6  -4          0.51          4.50        12.04 o                         
  -1   6  -4         71.58         77.92        11.22 o                         
   0   6  -4          6.00         -4.56        16.61 o                         
   1   6  -4         11.36         -3.90        24.28 o                         
   2   6  -4          8.30         -9.20        14.95 o                         
   3   6  -4         50.19         51.64        17.26 o                         
   4   6  -4         25.32         11.42         8.19 o                         
   5   6  -4         22.43          5.51        37.45 o                         
   6   6  -4          7.58         64.19        29.84 o                         
   7   6  -4          9.68         49.40        31.60 o                         
   8   6  -4          8.39         15.88        30.84 o                         
   9   6  -4          3.08        -11.20        29.09 o                         
  10   6  -4        146.35        123.87        37.03 o                         
 -15   7  -4         39.44         47.07        42.29 o                         
 -14   7  -4         11.56          3.87        40.21 o                         
 -13   7  -4         46.82        115.80        24.56 o                         
 -12   7  -4          0.44        -19.42        19.42 o                         
 -11   7  -4         25.58         10.10        19.23 o                         
 -10   7  -4         79.72        117.40        17.24 o                         
  -9   7  -4         11.43          2.97        14.82 o                         
  -8   7  -4         56.39         43.14        20.21 o                         
  -7   7  -4         16.22         11.74        18.70 o                         
  -6   7  -4        216.83        221.86        21.62 o                         
  -5   7  -4         15.97          6.13        16.05 o                         
  -4   7  -4         51.94         51.08        16.42 o                         
  -3   7  -4          4.25          3.05        14.59 o                         
  -2   7  -4         84.38         97.58        15.37 o                         
  -1   7  -4          9.73        -12.56        12.56 o                         
   0   7  -4         15.96         31.54        15.70 o                         
   1   7  -4        198.56        213.60        14.73 o                         
   2   7  -4        326.24        357.37        68.54 o                         
   3   7  -4         14.14         29.11        18.18 o                         
   4   7  -4         40.72         70.05        32.52 o                         
   5   7  -4         51.38         66.95        30.59 o                         
   6   7  -4        258.21        239.22        39.20 o                         
   7   7  -4         14.41         16.88        30.76 o                         
   8   7  -4          0.74          9.86        33.60 o                         
   9   7  -4         16.22         25.49        34.77 o                         
  10   7  -4          4.48         35.36        35.52 o                         
 -15   8  -4        112.86        165.00        66.20 o                         
 -14   8  -4         29.92         43.57        40.92 o                         
 -13   8  -4          2.15         -5.03        24.76 o                         
 -12   8  -4         14.00         20.88        21.06 o                         
 -11   8  -4          3.33         -0.72        16.93 o                         
 -10   8  -4         36.51         57.36        19.60 o                         
  -9   8  -4          3.07         30.44        15.27 o                         
  -8   8  -4         77.76         60.70        26.88 o                         
  -7   8  -4        735.14        672.76        31.46 o                         
  -6   8  -4         17.37         23.64        19.14 o                         
  -5   8  -4         91.48         50.55        18.73 o                         
  -4   8  -4         56.66         49.07        18.19 o                         
  -3   8  -4         69.37         68.60        17.02 o                         
  -2   8  -4          2.95          1.37        14.90 o                         
  -1   8  -4         14.19          7.81        14.48 o                         
   0   8  -4        238.97        245.16        17.05 o                         
   1   8  -4         69.25         51.08        18.84 o                         
   2   8  -4        470.51        512.36        21.55 o                         
   3   8  -4        304.36        274.83        42.21 o                         
   4   8  -4        521.74        503.27        50.57 o                         
   5   8  -4         18.57         22.90        32.26 o                         
   6   8  -4         59.10         57.09        35.52 o                         
   7   8  -4        102.70         97.21        39.29 o                         
   8   8  -4         25.55        -20.90        36.28 o                         
   9   8  -4         18.38         13.12        37.28 o                         
 -14   9  -4         12.89          6.44        53.58 o                         
 -13   9  -4          2.69         29.51        54.92 o                         
 -12   9  -4          7.30        -23.84        37.38 o                         
 -11   9  -4         22.70         33.46        22.28 o                         
 -10   9  -4          1.41         14.98        20.93 o                         
  -9   9  -4          3.66        -24.71        24.71 o                         
  -8   9  -4         19.25         58.62        25.77 o                         
  -7   9  -4          4.17        -22.37        22.37 o                         
  -6   9  -4         49.06         72.73        21.08 o                         
  -5   9  -4         73.54         80.70        20.05 o                         
  -4   9  -4         70.41         46.09        18.54 o                         
  -3   9  -4        261.48        237.38        27.08 o                         
  -2   9  -4        669.58        642.20        35.09 o                         
  -1   9  -4        275.96        265.64        19.74 o                         
   0   9  -4         46.01         44.75        18.23 o                         
   1   9  -4         63.03         72.92        21.03 o                         
   2   9  -4        121.91        122.69        17.58 o                         
   3   9  -4          5.66         13.33        16.07 o                         
   4   9  -4          9.52          5.21        15.15 o                         
   5   9  -4         12.59          6.69        35.86 o                         
   6   9  -4          6.94        -35.94        35.94 o                         
   7   9  -4         18.46        -37.03        37.03 o                         
   8   9  -4          5.97         29.76        40.46 o                         
   9   9  -4         48.97        127.64        42.38 o                         
 -13  10  -4         29.06         27.58        56.25 o                         
 -12  10  -4          4.74          7.94        52.41 o                         
 -11  10  -4         16.28        -44.22        44.22 o                         
 -10  10  -4         35.63         47.06        50.82 o                         
  -9  10  -4         54.69         40.74        34.98 o                         
  -8  10  -4         82.05         51.10        27.53 o                         
  -7  10  -4        120.54        132.92        28.35 o                         
  -6  10  -4        104.16        115.28        26.39 o                         
  -5  10  -4         36.96         -7.30        23.03 o                         
  -4  10  -4         35.56         30.35        22.77 o                         
  -3  10  -4         32.87        -23.74        23.74 o                         
  -2  10  -4          5.96         53.53        21.48 o                         
  -1  10  -4         31.11         -4.94        19.10 o                         
   0  10  -4         96.46        100.20        21.61 o                         
   1  10  -4         37.04         15.92        18.77 o                         
   2  10  -4        141.73        145.32        20.39 o                         
   3  10  -4        116.94         92.02        18.41 o                         
   4  10  -4         83.77         77.21        24.09 o                         
   5  10  -4         80.14         83.14        17.12 o                         
   6  10  -4         11.28         35.94        39.70 o                         
   7  10  -4         10.63        -36.19        37.20 o                         
   8  10  -4         13.07         -3.93        41.79 o                         
   9  10  -4         30.14         73.56        42.80 o                         
 -12  11  -4         37.06        127.97        61.60 o                         
 -11  11  -4         23.30        -48.31        48.31 o                         
 -10  11  -4          6.99         99.72        58.59 o                         
  -9  11  -4         35.99         32.43        52.49 o                         
  -8  11  -4         49.34        108.97        37.81 o                         
  -7  11  -4         20.70         20.75        37.32 o                         
  -6  11  -4         13.78         23.16        31.32 o                         
  -5  11  -4         15.26         11.57        29.73 o                         
  -4  11  -4         14.65        -23.16        28.62 o                         
  -3  11  -4         31.32         28.58        29.07 o                         
  -2  11  -4         58.25         29.25        24.03 o                         
  -1  11  -4          8.16        -20.71        20.71 o                         
   0  11  -4          7.26         22.88        22.06 o                         
   1  11  -4         12.39         -2.88        20.16 o                         
   2  11  -4        165.91        151.39        36.03 o                         
   3  11  -4         80.31         88.37        20.68 o                         
   4  11  -4         34.46         44.14        18.45 o                         
   5  11  -4         52.11         52.27        17.05 o                         
   6  11  -4          4.69          3.12        17.27 o                         
   7  11  -4         85.09         99.80        45.72 o                         
   8  11  -4         41.88        112.67        49.90 o                         
 -11  12  -4        128.86        177.96        65.36 o                         
 -10  12  -4         20.14         -0.50        53.16 o                         
  -9  12  -4          9.11        -28.67        50.57 o                         
  -8  12  -4         11.30          3.93        52.74 o                         
  -7  12  -4        174.41        170.51        74.06 o                         
  -6  12  -4          0.53         -9.03        31.18 o                         
  -5  12  -4         19.84         22.84        36.86 o                         
  -4  12  -4         57.82         56.32        53.83 o                         
  -3  12  -4          8.52         42.68        31.71 o                         
  -2  12  -4          9.03         48.07        30.89 o                         
  -1  12  -4          7.86         41.02        29.13 o                         
   0  12  -4         54.15         61.36        24.10 o                         
   1  12  -4        177.86        184.96        27.20 o                         
   2  12  -4          7.58         -0.77        21.69 o                         
   3  12  -4         32.89         46.22        21.61 o                         
   4  12  -4          2.04        -19.49        19.49 o                         
   5  12  -4          7.49          8.48        22.57 o                         
   6  12  -4        332.30        320.94        28.00 o                         
   7  12  -4         52.15         21.98        45.55 o                         
  -9  13  -4          4.48         -4.60        54.41 o                         
  -8  13  -4         22.44        -26.25        52.66 o                         
  -7  13  -4          2.08        -44.13        49.65 o                         
  -6  13  -4         29.40         36.63        36.21 o                         
  -5  13  -4          9.43         -7.57        32.54 o                         
  -4  13  -4         21.52         76.33        33.90 o                         
  -3  13  -4          1.69        -29.97        29.97 o                         
  -2  13  -4          0.37         13.61        31.76 o                         
  -1  13  -4          1.02          2.95        38.37 o                         
   0  13  -4          2.58          0.91        35.36 o                         
   1  13  -4          9.71         42.72        30.68 o                         
   2  13  -4          4.48          4.10        23.48 o                         
   3  13  -4          5.33        -16.99        22.26 o                         
   4  13  -4          1.00          0.32        21.55 o                         
   5  13  -4          4.83        -10.82        19.64 o                         
   6  13  -4         21.55        -18.51        44.89 o                         
   7  13  -4          9.37        -36.03        46.98 o                         
  -7  14  -4        105.00        167.09        63.53 o                         
  -6  14  -4         85.44        145.11        59.26 o                         
  -5  14  -4         37.17         45.64        54.33 o                         
  -4  14  -4         43.09         49.48        35.60 o                         
  -3  14  -4         44.63          3.41        33.36 o                         
  -2  14  -4         15.62         10.92        48.44 o                         
  -1  14  -4         36.84         39.64        34.06 o                         
   0  14  -4         40.38         80.87        51.11 o                         
   1  14  -4         30.82         40.60        31.29 o                         
   2  14  -4         92.68         44.03        32.17 o                         
   3  14  -4         70.97        116.02        55.00 o                         
   4  14  -4         58.61          9.58        30.89 o                         
   5  14  -4         16.88        -13.37        48.56 o                         
   6  14  -4          9.89         19.22        51.99 o                         
  -4  15  -4         11.16         -2.93        54.92 o                         
  -3  15  -4         35.42        -33.52        50.74 o                         
  -2  15  -4         73.37        124.54        61.44 o                         
  -1  15  -4          2.73          3.18        53.66 o                         
   0  15  -4         42.12         35.36        52.33 o                         
   1  15  -4          1.29        -11.95        50.74 o                         
   2  15  -4          2.33         50.15        54.33 o                         
   3  15  -4          5.19         51.49        57.09 o                         
   4  15  -4          5.91         56.50        56.25 o                         
 -18   1  -3         12.32          1.25        41.37 o                         
 -17   1  -3          6.94        -15.88        40.01 o                         
 -16   1  -3          4.48        -37.43        37.43 o                         
 -15   1  -3          2.51        -25.72        34.64 o                         
 -14   1  -3         16.56         18.15        32.85 o                         
 -13   1  -3         48.09         86.14        28.07 o                         
 -12   1  -3         10.80         14.76        21.58 o                         
 -11   1  -3         92.06        118.54        16.90 o                         
 -10   1  -3         88.75        102.51        15.30 o                         
  -9   1  -3         24.93         21.43        13.13 o                         
  -8   1  -3        198.44        201.52        12.59 o                         
  -7   1  -3        974.21        962.50        20.42 o                         
  -6   1  -3        223.37        238.05         9.64 o                         
  -5   1  -3         11.81         17.92         7.23 o                         
  -4   1  -3         42.92         32.08         6.12 o                         
  -3   1  -3        248.74        271.24        10.74 o                         
  -2   1  -3         51.78         48.41        11.04 o                         
  -1   1  -3        466.28        444.80        15.78 o                         
   0   1  -3       1235.89       1218.70        26.92 o                         
   1   1  -3        820.28        845.33        27.43 o                         
   2   1  -3         60.99         87.08        15.05 o                         
   3   1  -3         75.63         93.46        34.90 o                         
   4   1  -3        495.64        516.06        26.66 o                         
   5   1  -3        496.60        463.68        23.92 o                         
   6   1  -3         39.18         38.43        14.45 o                         
   7   1  -3         67.97         57.75        11.92 o                         
   8   1  -3          3.53        -10.08        15.26 o                         
   9   1  -3         44.95         40.61        12.80 o                         
  10   1  -3        110.17        109.07        15.48 o                         
  11   1  -3          8.68         29.44        18.01 o                         
  12   1  -3         55.65         44.13        16.21 o                         
  13   1  -3         24.12         20.56        19.80 o                         
  14   1  -3        109.46         71.40        30.84 o                         
  15   1  -3        112.22        128.55        32.77 o                         
 -18   2  -3        322.10        319.94        59.14 o                         
 -17   2  -3          2.96         19.60        40.37 o                         
 -16   2  -3          0.63         -8.67        39.45 o                         
 -15   2  -3         10.94          4.84        36.89 o                         
 -14   2  -3          4.43        -32.37        32.37 o                         
 -13   2  -3          0.54        -21.56        21.56 o                         
 -12   2  -3        101.79         77.13        22.43 o                         
 -11   2  -3        113.49         74.23        17.81 o                         
 -10   2  -3        437.04        465.02        20.65 o                         
  -9   2  -3        543.62        506.69        19.97 o                         
  -8   2  -3         72.73         58.48        10.65 o                         
  -7   2  -3        203.20        206.73        10.95 o                         
  -6   2  -3        152.68        164.28         9.26 o                         
  -5   2  -3       1187.41       1285.18        20.70 o                         
  -4   2  -3        224.94        239.52         9.07 o                         
  -3   2  -3         67.19         50.65         9.75 o                         
  -2   2  -3         59.86         72.49        11.16 o                         
  -1   2  -3        767.45        816.98        26.74 o                         
   0   2  -3         49.88         35.67        10.65 o                         
   1   2  -3        257.22        248.98        17.79 o                         
   2   2  -3       5163.12       5097.72       112.13 o                         
   3   2  -3        467.94        454.05        24.13 o                         
   4   2  -3        369.01        374.63        22.48 o                         
   5   2  -3       1429.07       1478.47        47.36 o                         
   6   2  -3        165.60        218.88        44.05 o                         
   7   2  -3        288.82        303.55        17.04 o                         
   8   2  -3         44.64         22.96        12.76 o                         
   9   2  -3          4.99         -9.16        13.45 o                         
  10   2  -3        317.90        380.47        30.34 o                         
  11   2  -3        120.92        121.43        16.92 o                         
  12   2  -3        416.83        441.84        28.66 o                         
  13   2  -3        363.66        360.54        28.12 o                         
  14   2  -3        375.86        369.70        53.50 o                         
  15   2  -3         12.30         64.70        42.63 o                         
 -18   3  -3          5.79         57.74        51.36 o                         
 -17   3  -3         25.01        -12.41        41.58 o                         
 -16   3  -3         16.58         30.02        40.27 o                         
 -15   3  -3         17.74         19.60        37.27 o                         
 -14   3  -3          5.02        -33.34        33.34 o                         
 -13   3  -3        227.67        215.37        26.78 o                         
 -12   3  -3          0.81        -15.89        20.91 o                         
 -11   3  -3        160.30        172.94        19.53 o                         
 -10   3  -3         13.59        -11.30        13.92 o                         
  -9   3  -3        245.51        232.95        16.40 o                         
  -8   3  -3         25.13          9.28         7.54 o                         
  -7   3  -3        164.02        168.27        11.38 o                         
  -6   3  -3        157.51        168.02        10.22 o                         
  -5   3  -3        177.56        188.73         9.30 o                         
  -4   3  -3       1108.83       1181.99        24.23 o                         
  -3   3  -3       1966.99       2021.91        32.30 o                         
  -2   3  -3        562.44        525.26        15.20 o                         
  -1   3  -3         42.65         16.16        11.43 o                         
   0   3  -3        718.86        701.77        24.32 o                         
   1   3  -3        937.43        906.99        34.38 o                         
   2   3  -3        100.35        120.86        24.94 o                         
   3   3  -3        129.87        171.10        23.99 o                         
   4   3  -3        221.74        231.25        11.83 o                         
   5   3  -3         61.69         62.52         9.70 o                         
   6   3  -3        196.35        208.97        21.93 o                         
   7   3  -3        131.94        130.98        15.49 o                         
   8   3  -3         18.99         27.65        13.50 o                         
   9   3  -3         32.99         39.91        16.76 o                         
  10   3  -3        153.11        143.80        20.80 o                         
  11   3  -3        138.96        137.11        22.30 o                         
  12   3  -3         20.72         66.12        32.93 o                         
  13   3  -3         48.88         13.28        25.17 o                         
  14   3  -3         67.70        110.75        43.72 o                         
  15   3  -3         23.80         48.56        43.55 o                         
 -17   4  -3          1.28          6.71        84.67 o                         
 -16   4  -3         10.16         -9.19        49.65 o                         
 -15   4  -3         13.77         -8.32        30.59 o                         
 -14   4  -3          3.49         10.06        36.04 o                         
 -13   4  -3         14.63        -26.14        26.14 o                         
 -12   4  -3         30.06        -14.33        21.13 o                         
 -11   4  -3         25.14         -2.59        17.05 o                         
 -10   4  -3         80.00         74.91        15.82 o                         
  -9   4  -3        163.61        133.99        15.46 o                         
  -8   4  -3        308.89        253.14        16.01 o                         
  -7   4  -3        228.31        195.87        12.74 o                         
  -6   4  -3         94.70         91.16         8.99 o                         
  -5   4  -3         93.59         93.30         8.32 o                         
  -4   4  -3        106.00         84.30        12.32 o                         
  -3   4  -3         21.43         26.98        10.19 o                         
  -2   4  -3        361.45        334.93        13.66 o                         
  -1   4  -3        470.38        452.39        14.56 o                         
   0   4  -3        433.44        428.21        12.40 o                         
   1   4  -3        643.99        591.22        27.66 o                         
   2   4  -3       1248.86       1070.68        44.68 o                         
   3   4  -3       1103.19        969.57        50.40 o                         
   4   4  -3        290.65        272.24        30.59 o                         
   5   4  -3        423.49        401.30        35.77 o                         
   6   4  -3        193.93        169.76        29.76 o                         
   7   4  -3         63.20         93.74        16.03 o                         
   8   4  -3         79.54         68.67        16.72 o                         
   9   4  -3        142.69        142.91        47.77 o                         
  10   4  -3        171.63        190.71        22.77 o                         
  11   4  -3         20.10         45.47        32.18 o                         
  12   4  -3        113.13        231.70        41.12 o                         
  13   4  -3         84.16         69.63        37.78 o                         
  15   4  -3         23.22         14.38        42.80 o                         
 -17   5  -3          1.61        -18.51        50.53 o                         
 -16   5  -3          1.87         -7.73        48.65 o                         
 -15   5  -3         21.26         -4.13        30.22 o                         
 -14   5  -3         33.62         18.93        29.86 o                         
 -13   5  -3         27.12         -5.41        33.68 o                         
 -12   5  -3          1.44        -16.01        21.52 o                         
 -11   5  -3         25.64         32.76        20.76 o                         
 -10   5  -3        210.88        170.07        19.26 o                         
  -9   5  -3         55.97         22.45        14.26 o                         
  -8   5  -3          0.13         -2.70        11.10 o                         
  -7   5  -3         58.81         41.60         8.41 o                         
  -6   5  -3         29.01         18.01         8.56 o                         
  -5   5  -3         48.94         59.45         9.40 o                         
  -4   5  -3         10.02         -4.79        11.40 o                         
  -3   5  -3         69.86         43.46        11.29 o                         
  -2   5  -3         92.86         87.95        11.38 o                         
  -1   5  -3        108.59        115.07        10.88 o                         
   0   5  -3        291.83        328.66        15.10 o                         
   1   5  -3        145.17        143.60         9.83 o                         
   2   5  -3        571.18        633.87        17.81 o                         
   3   5  -3        398.95        391.37        28.87 o                         
   4   5  -3        116.59        152.27        17.69 o                         
   5   5  -3        152.45        174.48        18.95 o                         
   6   5  -3         50.96         21.89        15.65 o                         
   7   5  -3         67.29         99.83        19.15 o                         
   8   5  -3         53.30         52.91        29.92 o                         
   9   5  -3         10.39          4.97        17.69 o                         
  10   5  -3         14.60         13.58        18.98 o                         
  11   5  -3          1.86         39.79        34.69 o                         
  12   5  -3         34.02         23.07        33.69 o                         
  13   5  -3          1.48          9.36        35.94 o                         
 -17   6  -3         43.48         69.69        45.74 o                         
 -16   6  -3         57.61         37.59        43.40 o                         
 -15   6  -3        118.64        170.34        35.35 o                         
 -14   6  -3         51.40         55.12        31.16 o                         
 -13   6  -3          0.87         -5.13        27.54 o                         
 -12   6  -3          7.55         14.55        25.70 o                         
 -11   6  -3        206.62        207.61        21.37 o                         
 -10   6  -3        247.69        218.92        20.52 o                         
  -9   6  -3        797.99        839.74        30.94 o                         
  -8   6  -3       2324.25       2266.81        42.91 o                         
  -7   6  -3        841.24        862.61        31.13 o                         
  -6   6  -3        255.82        239.78        14.62 o                         
  -5   6  -3         17.00         -1.02         8.16 o                         
  -4   6  -3         17.13         24.20        12.49 o                         
  -3   6  -3        180.83        182.08        14.10 o                         
  -2   6  -3        111.79        138.26        12.72 o                         
  -1   6  -3       1339.57       1409.68        29.20 o                         
   0   6  -3        194.19        202.42        12.49 o                         
   1   6  -3        422.61        478.86        16.17 o                         
   2   6  -3        782.28        758.79        19.26 o                         
   3   6  -3        325.23        321.39        14.09 o                         
   4   6  -3       2456.00       2637.67        49.04 o                         
   5   6  -3        362.89        382.06        23.74 o                         
   6   6  -3        144.27        162.95        27.46 o                         
   7   6  -3         55.69         47.42        34.06 o                         
   8   6  -3         32.73         58.92        19.80 o                         
   9   6  -3         78.33         80.26        21.89 o                         
  10   6  -3        413.60        433.73        51.15 o                         
  11   6  -3        120.33        185.90        42.55 o                         
  12   6  -3         17.68         34.19        37.36 o                         
  13   6  -3        167.59        204.45        47.64 o                         
 -16   7  -3         57.59         38.72        44.17 o                         
 -15   7  -3          0.53         12.29        31.93 o                         
 -14   7  -3         13.45        -29.50        29.50 o                         
 -13   7  -3          0.58        -17.89        27.83 o                         
 -12   7  -3         26.55         18.29        29.36 o                         
 -11   7  -3          8.32         -0.51        20.94 o                         
 -10   7  -3        277.68        229.60        21.22 o                         
  -9   7  -3         28.72         -1.87        16.76 o                         
  -8   7  -3          5.29         21.47        15.49 o                         
  -7   7  -3          0.70         -6.45        13.12 o                         
  -6   7  -3          8.19         10.54        12.47 o                         
  -5   7  -3        226.23        240.20        13.19 o                         
  -4   7  -3        374.60        385.03        22.01 o                         
  -3   7  -3        203.98        184.69        15.62 o                         
  -2   7  -3         60.49         47.02        13.32 o                         
  -1   7  -3         44.90         37.62        11.94 o                         
   0   7  -3          9.06          3.68        11.19 o                         
   1   7  -3         58.29         63.33        11.71 o                         
   2   7  -3        256.70        296.42        19.03 o                         
   3   7  -3        262.09        294.78        14.11 o                         
   4   7  -3         42.61         56.05        11.80 o                         
   5   7  -3         28.56         48.75        12.66 o                         
   6   7  -3          3.52          6.56        13.75 o                         
   7   7  -3          4.78         -3.91         9.82 o                         
   8   7  -3         37.51         63.65        14.21 o                         
   9   7  -3         58.13         24.16        35.36 o                         
  10   7  -3         19.35         40.79        35.44 o                         
  11   7  -3         96.67         97.88        39.29 o                         
  12   7  -3         15.80          7.61        38.70 o                         
  13   7  -3          1.07          9.53        38.70 o                         
 -16   8  -3         79.22         84.92        46.33 o                         
 -15   8  -3          3.32          2.94        51.11 o                         
 -14   8  -3         37.98         15.66        31.37 o                         
 -13   8  -3         13.30        -25.97        35.57 o                         
 -12   8  -3         17.18         28.14        28.32 o                         
 -11   8  -3         21.29         32.78        33.62 o                         
 -10   8  -3         51.61         55.70        21.61 o                         
  -9   8  -3        145.08        142.22        18.92 o                         
  -8   8  -3        191.09        200.77        18.60 o                         
  -7   8  -3        105.98        102.79        16.20 o                         
  -6   8  -3        239.21        230.54        20.01 o                         
  -5   8  -3        518.12        498.91        17.52 o                         
  -4   8  -3        127.72        134.24        19.25 o                         
  -3   8  -3        304.58        301.58        21.75 o                         
  -2   8  -3       1022.89       1069.31        55.01 o                         
  -1   8  -3        268.40        298.36        19.87 o                         
   0   8  -3        152.14        136.44        17.07 o                         
   1   8  -3        207.63        200.16        18.72 o                         
   2   8  -3        648.10        558.65        24.13 o                         
   3   8  -3        492.14        447.04        21.23 o                         
   4   8  -3        312.69        278.42        18.22 o                         
   5   8  -3        106.88         94.80        14.84 o                         
   6   8  -3        119.28        145.30        15.41 o                         
   7   8  -3         70.92         62.01        13.64 o                         
   8   8  -3         32.90         35.64        19.67 o                         
   9   8  -3        613.65        633.40       136.16 o                         
  10   8  -3        578.74        533.45        58.01 o                         
  11   8  -3        241.40        201.44        46.22 o                         
  12   8  -3        112.83         93.62        47.14 o                         
 -15   9  -3        126.58        167.97        70.92 o                         
 -14   9  -3          2.46        -37.15        37.15 o                         
 -13   9  -3          4.60          6.42        30.08 o                         
 -12   9  -3          4.85        -27.58        27.58 o                         
 -11   9  -3          0.61         -5.81        21.79 o                         
 -10   9  -3          6.65          9.58        20.99 o                         
  -9   9  -3         14.68         28.84        24.78 o                         
  -8   9  -3         15.84         -6.97        16.19 o                         
  -7   9  -3         23.17         33.64        15.61 o                         
  -6   9  -3        145.08        130.29        21.76 o                         
  -5   9  -3          9.91         23.95        14.64 o                         
  -4   9  -3        765.15        674.83        30.02 o                         
  -3   9  -3        668.88        645.39        27.93 o                         
  -2   9  -3         26.27         17.45        16.97 o                         
  -1   9  -3        421.66        464.84        37.01 o                         
   0   9  -3        138.54        129.06        18.70 o                         
   1   9  -3          4.94        -15.46        15.46 o                         
   2   9  -3          6.12         14.28        15.64 o                         
   3   9  -3          3.35          7.95        15.39 o                         
   4   9  -3         26.73         16.78        15.22 o                         
   5   9  -3          7.07          4.09        17.61 o                         
   6   9  -3         59.08         64.83        18.36 o                         
   7   9  -3         49.06         37.71        17.53 o                         
   8   9  -3        644.91        583.20        48.84 o                         
   9   9  -3        398.76        393.34        21.78 o                         
  10   9  -3         84.86         67.18        16.92 o                         
  11   9  -3        214.49        217.91        54.08 o                         
  12   9  -3         55.15         84.51        47.39 o                         
 -14  10  -3        197.19        304.41        87.97 o                         
 -13  10  -3         41.54         30.89        89.10 o                         
 -12  10  -3        100.72         99.63        32.49 o                         
 -11  10  -3        236.64        295.17        27.65 o                         
 -10  10  -3          3.25         23.44        21.35 o                         
  -9  10  -3         23.29         19.54        20.05 o                         
  -8  10  -3         11.08          1.18        18.60 o                         
  -7  10  -3          2.06          0.38        15.40 o                         
  -6  10  -3         44.58         48.08        14.64 o                         
  -5  10  -3          4.89         10.78        12.31 o                         
  -4  10  -3        388.60        364.02        30.10 o                         
  -3  10  -3        239.21        201.91        26.08 o                         
  -2  10  -3        402.66        397.61        25.76 o                         
  -1  10  -3         27.95         33.11        18.55 o                         
   0  10  -3        372.29        326.75        23.43 o                         
   1  10  -3          9.71        -16.71        16.78 o                         
   2  10  -3        514.01        505.25        25.70 o                         
   3  10  -3        865.09        758.33        29.95 o                         
   4  10  -3        148.10        119.81        18.79 o                         
   5  10  -3        162.34        183.83        22.32 o                         
   6  10  -3        230.64        217.81        23.86 o                         
   7  10  -3        359.75        338.49        31.57 o                         
   8  10  -3        282.35        201.96        28.09 o                         
   9  10  -3        123.10         78.96        23.73 o                         
  10  10  -3         14.21         -1.45        15.20 o                         
  11  10  -3         84.68         81.83        50.24 o                         
  12  10  -3         51.40         -8.86        45.30 o                         
 -13  11  -3          3.34         -6.32        40.13 o                         
 -12  11  -3          3.71         38.47        40.87 o                         
 -11  11  -3          9.51         57.74        31.75 o                         
 -10  11  -3         56.24         95.40        32.84 o                         
  -9  11  -3        103.74        129.78        22.20 o                         
  -8  11  -3         36.28         38.43        18.93 o                         
  -7  11  -3         16.29         23.45        22.66 o                         
  -6  11  -3          2.72         -1.46        16.69 o                         
  -5  11  -3         11.40          5.81        24.69 o                         
  -4  11  -3         29.99         40.38        25.03 o                         
  -3  11  -3         45.23         60.46        24.81 o                         
  -2  11  -3        167.33        199.20        26.11 o                         
  -1  11  -3         67.07         50.66        23.53 o                         
   0  11  -3         12.47         -0.72        33.85 o                         
   1  11  -3          9.53         21.00        18.28 o                         
   2  11  -3        173.08        148.38        21.27 o                         
   3  11  -3        140.10        159.92        24.20 o                         
   4  11  -3         24.58          9.18        30.19 o                         
   5  11  -3         93.62         27.38        21.83 o                         
   6  11  -3          0.49         -7.89        20.65 o                         
   7  11  -3         11.28         -4.04        20.34 o                         
   8  11  -3          9.44         -3.52        24.92 o                         
   9  11  -3         32.43         42.60        19.46 o                         
  10  11  -3         14.53         -6.27        17.43 o                         
  11  11  -3         17.95         47.85        54.33 o                         
 -12  12  -3          2.71        -12.77        71.22 o                         
 -11  12  -3          6.19         76.48        52.53 o                         
 -10  12  -3         12.92         33.59        54.00 o                         
  -9  12  -3         65.84         63.92        24.40 o                         
  -8  12  -3        101.22        138.17        18.63 o                         
  -7  12  -3         67.87         99.00        28.36 o                         
  -6  12  -3         15.20         -6.20        32.92 o                         
  -5  12  -3         20.67        -22.43        39.12 o                         
  -4  12  -3         20.40         30.94        26.76 o                         
  -3  12  -3          6.68        -13.99        23.68 o                         
  -2  12  -3         87.93        125.71        27.22 o                         
  -1  12  -3          3.60         -6.73        28.54 o                         
   0  12  -3        103.07        128.82        32.21 o                         
   1  12  -3         82.33         95.90        31.26 o                         
   2  12  -3         58.74         94.52        29.96 o                         
   3  12  -3          5.70         -5.26        28.08 o                         
   4  12  -3          5.30         35.36        37.82 o                         
   5  12  -3          1.85         41.34        23.17 o                         
   6  12  -3         59.41         50.05        25.58 o                         
   7  12  -3        101.95        137.03        25.19 o                         
   8  12  -3          1.51         18.23        22.28 o                         
   9  12  -3         29.88         18.01        21.27 o                         
  10  12  -3          1.99        -25.79        48.73 o                         
  11  12  -3          8.20        -46.47        46.47 o                         
 -10  13  -3          1.27         37.20        56.67 o                         
  -9  13  -3         23.81        -55.00        55.00 o                         
  -8  13  -3         39.15        -23.07        48.81 o                         
  -7  13  -3         26.44         75.56        54.67 o                         
  -6  13  -3         13.91         26.91        51.07 o                         
  -5  13  -3         51.62         84.92        55.33 o                         
  -4  13  -3          2.43        -15.13        47.56 o                         
  -3  13  -3          2.71        -45.14        45.14 o                         
  -2  13  -3         26.88        -25.88        94.16 o                         
  -1  13  -3         22.92         65.53        34.68 o                         
   0  13  -3         21.86         16.37        46.98 o                         
   1  13  -3          9.21         -4.65        60.35 o                         
   2  13  -3         11.86         -3.34        68.96 o                         
   3  13  -3          6.44        -12.89        29.57 o                         
   4  13  -3         10.87         85.88        32.85 o                         
   5  13  -3          1.34         -6.71        29.09 o                         
   6  13  -3         12.39         47.31        46.31 o                         
   7  13  -3          2.30        -12.55        29.11 o                         
   8  13  -3         19.59         22.16        29.38 o                         
   9  13  -3          2.57        -20.67        28.34 o                         
  10  13  -3         20.75         91.44        59.18 o                         
  -9  14  -3         35.13         41.88        58.51 o                         
  -8  14  -3         16.61          6.19        56.34 o                         
  -7  14  -3        118.79        204.54        64.36 o                         
  -6  14  -3         58.67         44.22        55.33 o                         
  -5  14  -3         51.68         76.15        59.43 o                         
  -4  14  -3          7.36         15.63        54.33 o                         
  -3  14  -3          3.73         63.69        58.01 o                         
  -2  14  -3         23.53          9.70        50.32 o                         
  -1  14  -3         13.06        -46.31        46.31 o                         
   0  14  -3          4.10         63.46        35.31 o                         
   1  14  -3          7.60         87.84        48.15 o                         
   2  14  -3        189.73        153.85        37.41 o                         
   3  14  -3         69.19         18.32        32.53 o                         
   4  14  -3         12.23        -23.03        31.14 o                         
   5  14  -3         67.64        178.01        37.31 o                         
   6  14  -3          7.19          6.80        31.44 o                         
   7  14  -3         27.37         29.42        52.16 o                         
   8  14  -3          1.95         28.84        55.42 o                         
   9  14  -3          1.82          9.61        55.00 o                         
  -6  15  -3          0.62        -51.41        51.41 o                         
  -5  15  -3          3.48         29.51        55.92 o                         
  -4  15  -3         19.06         60.18        58.09 o                         
  -3  15  -3         17.94         64.86        58.18 o                         
  -2  15  -3         15.00        -29.92        51.32 o                         
  -1  15  -3          0.67        -20.98        51.24 o                         
   0  15  -3          8.78        -52.74        52.74 o                         
   1  15  -3          0.81         17.72        53.24 o                         
   2  15  -3          1.44        -40.66        40.66 o                         
   3  15  -3          0.71         29.25        78.65 o                         
   4  15  -3         16.36        -10.37        32.88 o                         
   5  15  -3          8.05         26.33        54.75 o                         
   6  15  -3          1.30        -36.03        53.58 o                         
   7  15  -3          3.12         18.05        57.09 o                         
  -2  16  -3         11.02        -40.04        53.50 o                         
  -1  16  -3         19.64         25.08        59.85 o                         
   0  16  -3         38.29         76.82        60.68 o                         
   1  16  -3         37.97         25.58        56.84 o                         
   2  16  -3         51.16         77.57        63.11 o                         
   3  16  -3         21.74         81.33        60.10 o                         
 -19   0  -2        437.07        725.36        96.12 o                         
 -18   0  -2        110.06        220.25        67.62 o                         
 -17   0  -2         24.47        -24.66        54.92 o                         
 -16   0  -2         59.89         49.23        56.92 o                         
 -15   0  -2         96.92        266.22        59.76 o                         
 -14   0  -2          3.85        -18.89        45.14 o                         
 -13   0  -2          6.00        -10.04        28.61 o                         
 -12   0  -2       3432.51       3135.07       143.02 o                         
 -11   0  -2        160.00        209.74        24.36 o                         
 -10   0  -2         43.33         24.59        18.06 o                         
  -9   0  -2        630.30        686.44        36.26 o                         
  -8   0  -2        298.32        264.67        18.41 o                         
  -7   0  -2        229.09        187.34        15.97 o                         
  -6   0  -2       4100.57       4397.90        91.01 o                         
  -5   0  -2       2715.06       2946.50       100.34 o                         
  -4   0  -2        372.46        378.34        16.03 o                         
  -3   0  -2         81.84        101.05        17.45 o                         
  -2   0  -2       2914.79       2980.57        47.84 o                         
  -1   0  -2       1206.11       1190.50        22.60 o                         
   0   0  -2        544.74        539.27        19.07 o                         
   1   0  -2       3544.39       3514.30       126.05 o                         
   2   0  -2      87744.69      82892.31      2677.86 o                         
   3   0  -2      19946.12      19838.65       443.98 o                         
   4   0  -2         67.81         77.05         9.76 o                         
   5   0  -2        348.19        360.30        21.87 o                         
   6   0  -2       1008.07       1025.94        37.10 o                         
   7   0  -2        364.62        367.53        34.73 o                         
   8   0  -2        149.38        148.06        19.98 o                         
   9   0  -2        370.31        402.81        42.59 o                         
  10   0  -2        152.50        134.27        22.02 o                         
  11   0  -2        919.75       1012.42        44.01 o                         
  12   0  -2        210.00        157.76        25.57 o                         
  13   0  -2        257.71        234.50        29.42 o                         
  14   0  -2       1043.81       1040.68        49.33 o                         
 -19   1  -2          2.10         64.47        46.52 o                         
 -18   1  -2          4.09         13.96        42.13 o                         
 -17   1  -2         34.25         92.31       111.88 o                         
 -16   1  -2          6.36         16.68        44.68 o                         
 -15   1  -2         31.18         67.39        36.23 o                         
 -14   1  -2         11.03         14.30        33.48 o                         
 -13   1  -2          1.70         14.33        24.62 o                         
 -12   1  -2        229.27        226.03        41.14 o                         
 -11   1  -2        951.88        926.13        35.82 o                         
 -10   1  -2        452.23        471.95        21.56 o                         
  -9   1  -2          3.60        -10.15        10.15 o                         
  -8   1  -2        295.45        316.98        13.54 o                         
  -7   1  -2         13.53         -5.53         8.24 o                         
  -6   1  -2        130.90        119.06        10.80 o                         
  -5   1  -2        460.42        497.40        12.55 o                         
  -4   1  -2        236.64        255.48         9.82 o                         
  -3   1  -2         72.23         80.72         7.33 o                         
  -2   1  -2        489.82        499.68        11.65 o                         
  -1   1  -2        475.34        460.10        10.36 o                         
   0   1  -2       1480.93       1494.29        21.55 o                         
   1   1  -2       6050.89       6107.48       103.80 o                         
   2   1  -2       2542.56       2469.76        51.67 o                         
   3   1  -2        436.33        421.89        16.56 o                         
   4   1  -2       1613.70       1583.68        35.67 o                         
   5   1  -2         25.87         33.44        11.27 o                         
   6   1  -2        163.19        168.36        14.34 o                         
   7   1  -2         35.43         54.57        13.05 o                         
   8   1  -2         49.76         40.80        13.80 o                         
   9   1  -2        165.79        169.18        15.01 o                         
  10   1  -2          5.94         -2.84        14.49 o                         
  11   1  -2         62.53         64.84        15.56 o                         
  12   1  -2         32.42         18.99        15.98 o                         
  13   1  -2        276.64        303.35        21.38 o                         
  14   1  -2         24.61         18.75        21.07 o                         
  15   1  -2        190.78        221.50        46.22 o                         
 -19   2  -2         18.12        -30.91        43.49 o                         
 -18   2  -2        134.77         87.00        44.77 o                         
 -17   2  -2         28.64          7.65        40.37 o                         
 -16   2  -2          6.99        -11.33        55.79 o                         
 -15   2  -2         11.39         -4.83        35.46 o                         
 -14   2  -2          0.71         11.80        34.09 o                         
 -13   2  -2          0.94        -13.37        24.13 o                         
 -12   2  -2          2.96         -8.36        19.73 o                         
 -11   2  -2        146.32        110.91        18.09 o                         
 -10   2  -2        316.95        320.15        15.90 o                         
  -9   2  -2        118.85        122.98        12.12 o                         
  -8   2  -2         48.68         36.30         9.96 o                         
  -7   2  -2        156.72        175.30        12.11 o                         
  -6   2  -2        515.76        542.95        16.30 o                         
  -5   2  -2        244.46        242.36        11.71 o                         
  -4   2  -2       1609.19       1712.82        27.01 o                         
  -3   2  -2       2030.72       2089.37        26.92 o                         
  -2   2  -2        911.53        834.43        15.47 o                         
  -1   2  -2        977.16        876.72        14.47 o                         
   0   2  -2       1555.35       1289.58        39.87 o                         
   1   2  -2       5216.11       4395.08        66.69 o                         
   2   2  -2       4550.11       3673.55        51.98 o                         
   3   2  -2       1950.15       1587.35        30.17 o                         
   4   2  -2        647.99        539.53        22.14 o                         
   5   2  -2        925.83        820.01        25.82 o                         
   6   2  -2        213.94        237.79        16.03 o                         
   7   2  -2        247.19        274.92        17.30 o                         
   8   2  -2       1497.22       1444.33        38.94 o                         
   9   2  -2        703.57        665.44        35.48 o                         
  10   2  -2        300.43        274.88        21.08 o                         
  11   2  -2        303.48        290.48        27.01 o                         
  12   2  -2        426.69        481.70        56.64 o                         
  13   2  -2        172.63        174.48        22.08 o                         
  14   2  -2         29.98         23.09        19.21 o                         
  15   2  -2        208.38        287.79        48.06 o                         
 -18   3  -2         24.44         61.08        45.47 o                         
 -17   3  -2         86.97         63.16        41.81 o                         
 -16   3  -2         62.71         25.86        39.46 o                         
 -15   3  -2         13.07        -51.30        58.84 o                         
 -14   3  -2          6.02         18.75        36.86 o                         
 -13   3  -2          1.63        -24.93        24.93 o                         
 -12   3  -2         21.10        -19.20        19.20 o                         
 -11   3  -2         29.94         12.27        16.56 o                         
 -10   3  -2        582.31        556.69        25.06 o                         
  -9   3  -2        162.40        181.63        15.20 o                         
  -8   3  -2        186.90        216.90        13.84 o                         
  -7   3  -2         70.62         65.67        10.39 o                         
  -6   3  -2        314.16        359.52        13.10 o                         
  -5   3  -2        345.65        396.67        18.39 o                         
  -4   3  -2         74.53         91.66         9.70 o                         
  -3   3  -2         40.20         38.75         7.68 o                         
  -2   3  -2       1185.39       1281.44        22.55 o                         
  -1   3  -2       1207.60       1240.48        21.02 o                         
   0   3  -2        182.40        165.44         9.28 o                         
   1   3  -2        691.67        665.34        13.38 o                         
   2   3  -2        369.25        353.75         9.25 o                         
   3   3  -2        215.63        217.75        11.21 o                         
   4   3  -2        130.49        141.05        13.38 o                         
   5   3  -2        150.26        136.64        18.93 o                         
   6   3  -2        829.22        839.47        33.74 o                         
   7   3  -2        637.81        677.80        44.72 o                         
   8   3  -2        247.70        250.93        22.38 o                         
   9   3  -2         12.49          6.21        16.96 o                         
  10   3  -2        299.81        252.89        25.64 o                         
  11   3  -2         35.81         84.67        21.17 o                         
  12   3  -2         52.87         39.12        40.12 o                         
  13   3  -2          1.98        -20.36        20.36 o                         
  14   3  -2        125.72        135.66        39.79 o                         
  15   3  -2        114.07        173.69        43.21 o                         
 -18   4  -2         14.64         63.56        83.13 o                         
 -17   4  -2        136.75        210.00        47.53 o                         
 -16   4  -2          2.87          4.60        39.14 o                         
 -15   4  -2        220.83        233.41        59.60 o                         
 -14   4  -2         30.12         43.22        35.22 o                         
 -13   4  -2         24.03          5.23        26.66 o                         
 -12   4  -2         99.24        109.96        33.70 o                         
 -11   4  -2          0.22         -1.29        19.30 o                         
 -10   4  -2        227.66        213.31        17.41 o                         
  -9   4  -2       2338.43       2420.79        44.35 o                         
  -8   4  -2       1088.10       1099.76        25.21 o                         
  -7   4  -2         41.01         51.63        10.08 o                         
  -6   4  -2        789.19        836.28        22.55 o                         
  -5   4  -2         44.19         41.04         9.10 o                         
  -4   4  -2        715.48        733.73        21.04 o                         
  -3   4  -2        641.78        775.61        17.08 o                         
  -2   4  -2       1468.16       1641.86        33.17 o                         
  -1   4  -2       1103.01       1157.03        21.49 o                         
   0   4  -2         57.90         48.95         9.36 o                         
   1   4  -2        434.80        441.19        14.64 o                         
   2   4  -2       1669.08       1676.99        29.07 o                         
   3   4  -2         14.34          3.85         8.15 o                         
   4   4  -2        294.96        299.50        12.21 o                         
   5   4  -2        438.33        507.14        15.78 o                         
   6   4  -2        882.81        962.21        21.63 o                         
   7   4  -2        102.14         93.11        13.74 o                         
   8   4  -2          8.47          2.28         9.02 o                         
   9   4  -2        420.37        429.99        18.38 o                         
  10   4  -2        356.53        341.94        19.43 o                         
  11   4  -2        230.14        206.21        26.93 o                         
  12   4  -2        320.84        307.80        43.72 o                         
  13   4  -2         53.80         27.16        23.83 o                         
  14   4  -2         34.47         80.49        40.79 o                         
  15   4  -2        120.17         82.00        44.22 o                         
 -18   5  -2         15.40        -12.59        56.30 o                         
 -17   5  -2          0.22         13.49        41.98 o                         
 -16   5  -2         24.66         -8.69        50.32 o                         
 -15   5  -2         18.54         35.11        38.20 o                         
 -14   5  -2         10.02        -15.07        34.27 o                         
 -13   5  -2         10.47        -15.36        34.61 o                         
 -12   5  -2         57.97         25.13        25.38 o                         
 -11   5  -2          3.15        -13.07        22.51 o                         
 -10   5  -2         10.40        -12.34        16.01 o                         
  -9   5  -2          3.96          1.80        12.46 o                         
  -8   5  -2         39.20         36.15        10.06 o                         
  -7   5  -2         21.59         18.74        10.15 o                         
  -6   5  -2          0.07         17.66         9.51 o                         
  -5   5  -2        169.78        179.74        11.06 o                         
  -4   5  -2        307.66        328.75        12.09 o                         
  -3   5  -2        143.97        142.00        11.18 o                         
  -2   5  -2         96.71         90.33         8.27 o                         
  -1   5  -2         20.18         11.17         8.92 o                         
   0   5  -2         30.11         34.33        10.27 o                         
   1   5  -2         59.95         44.99        10.38 o                         
   2   5  -2         31.26         38.96         9.75 o                         
   3   5  -2        213.94        207.39        12.00 o                         
   4   5  -2         80.19         84.06        10.78 o                         
   5   5  -2         25.98         24.52         9.94 o                         
   6   5  -2          1.88         -4.86        10.13 o                         
   7   5  -2         24.86          8.00        10.16 o                         
   8   5  -2         93.98         92.76        19.85 o                         
   9   5  -2         67.66         60.78        13.38 o                         
  10   5  -2         30.17         28.90        13.29 o                         
  11   5  -2          4.53          2.21        11.40 o                         
  12   5  -2         24.44         27.95        10.34 o                         
  13   5  -2         42.89         48.23        38.53 o                         
  14   5  -2          1.08        -16.97        39.70 o                         
  15   5  -2          3.83         11.45        42.46 o                         
 -17   6  -2        142.63        210.03        50.95 o                         
 -16   6  -2         27.19         37.54        56.55 o                         
 -15   6  -2          8.62        -34.31        35.66 o                         
 -14   6  -2         24.36         41.56        36.41 o                         
 -13   6  -2          0.41         16.36        27.90 o                         
 -12   6  -2          5.30          2.84        39.40 o                         
 -11   6  -2         31.96         -4.32        24.30 o                         
 -10   6  -2          7.02        -12.45        16.08 o                         
  -9   6  -2          9.57         38.07        15.72 o                         
  -8   6  -2         86.50         70.06        10.81 o                         
  -7   6  -2        168.14        176.96        12.92 o                         
  -6   6  -2         94.29         70.14        11.19 o                         
  -5   6  -2        138.60        123.22        11.00 o                         
  -4   6  -2         71.01         64.40        10.04 o                         
  -3   6  -2        140.67        144.67         9.98 o                         
  -2   6  -2          0.83         -7.60         7.60 o                         
  -1   6  -2         43.99         30.47         6.65 o                         
   0   6  -2         64.86         43.11        13.64 o                         
   1   6  -2         39.32         34.56        10.49 o                         
   2   6  -2        121.34        135.30        11.80 o                         
   3   6  -2        106.52         97.92        12.57 o                         
   4   6  -2         61.68         64.19        12.41 o                         
   5   6  -2          0.99         -4.82        10.56 o                         
   6   6  -2          7.97         11.32        11.35 o                         
   7   6  -2         25.38         40.01        11.81 o                         
   8   6  -2        235.75        261.51        24.12 o                         
   9   6  -2         13.56         35.66        13.70 o                         
  10   6  -2        110.93        102.91        15.27 o                         
  11   6  -2          8.83         15.96        13.76 o                         
  12   6  -2         39.41         45.12        15.18 o                         
  13   6  -2         29.77         17.40        45.30 o                         
  14   6  -2          4.20        -39.29        39.29 o                         
  15   6  -2          1.39        -35.61        43.80 o                         
 -17   7  -2          7.64        -14.73        71.09 o                         
 -16   7  -2         46.01        -39.01        47.77 o                         
 -15   7  -2         51.38        102.32        42.22 o                         
 -14   7  -2          0.98         23.59        67.20 o                         
 -13   7  -2         53.71         35.77        29.68 o                         
 -12   7  -2         55.39         -0.85        27.16 o                         
 -11   7  -2          5.64         -7.40        24.68 o                         
 -10   7  -2          2.53        -24.02        24.02 o                         
  -9   7  -2        114.78        108.55        18.05 o                         
  -8   7  -2        263.44        222.35        18.98 o                         
  -7   7  -2          3.41          0.54        16.26 o                         
  -6   7  -2         25.35         27.66        11.81 o                         
  -5   7  -2          3.56         -4.32        10.24 o                         
  -4   7  -2        164.65        192.05        15.82 o                         
  -3   7  -2          8.06         11.19         9.18 o                         
  -2   7  -2          5.67         10.49         8.14 o                         
  -1   7  -2        434.88        427.08        12.48 o                         
   0   7  -2        162.47        148.43        14.72 o                         
   1   7  -2        172.97        189.81        15.17 o                         
   2   7  -2         26.25         24.18        10.76 o                         
   3   7  -2        375.31        387.95        16.44 o                         
   4   7  -2        194.93        221.18        14.14 o                         
   5   7  -2         50.36         51.24        12.25 o                         
   6   7  -2          5.63         12.49        12.10 o                         
   7   7  -2         19.36          2.75        14.26 o                         
   8   7  -2         47.60         45.71        26.07 o                         
   9   7  -2         98.10         97.96        16.59 o                         
  10   7  -2          5.99         -2.09        14.96 o                         
  11   7  -2         94.52         96.79        18.64 o                         
  12   7  -2          5.36          0.23        28.15 o                         
  13   7  -2        177.49        172.49        18.75 o                         
  14   7  -2         17.53          1.96        40.37 o                         
  15   7  -2         10.78        -40.37        43.05 o                         
 -16   8  -2         64.25        125.99        45.64 o                         
 -15   8  -2          6.32         -4.34        39.64 o                         
 -14   8  -2          3.06        -35.73        35.73 o                         
 -13   8  -2          4.84         -9.57        29.57 o                         
 -12   8  -2         10.13         -9.94        28.00 o                         
 -11   8  -2          1.12         25.91        27.29 o                         
 -10   8  -2         30.56         21.18        26.15 o                         
  -9   8  -2       1234.31       1163.44        39.47 o                         
  -8   8  -2        313.86        319.85        21.26 o                         
  -7   8  -2          6.58         28.60        15.76 o                         
  -6   8  -2         91.93         75.02        13.42 o                         
  -5   8  -2         11.53          6.27        11.93 o                         
  -4   8  -2         22.58         16.70        11.08 o                         
  -3   8  -2         44.47         39.14        10.24 o                         
  -2   8  -2        342.53        378.60        13.92 o                         
  -1   8  -2        895.28        901.18        19.24 o                         
   0   8  -2        266.91        243.29        15.94 o                         
   1   8  -2         57.70         24.61        12.82 o                         
   2   8  -2        729.67        722.84        24.99 o                         
   3   8  -2          6.12         10.61        11.38 o                         
   4   8  -2         85.86         74.78        13.09 o                         
   5   8  -2        668.59        663.70        31.06 o                         
   6   8  -2         15.40         29.88        15.74 o                         
   7   8  -2         32.88         48.01        15.92 o                         
   8   8  -2        193.83        193.25        19.37 o                         
   9   8  -2         15.14          7.37        15.92 o                         
  10   8  -2        134.70        138.93        18.75 o                         
  11   8  -2         49.72         31.87        18.93 o                         
  12   8  -2        231.37        206.69        21.85 o                         
  13   8  -2         42.15         42.26        20.66 o                         
  14   8  -2         52.94         56.24        16.43 o                         
  15   8  -2         19.74        -20.65        47.14 o                         
 -16   9  -2         27.67         -9.69        45.26 o                         
 -15   9  -2          2.09         14.15        41.67 o                         
 -14   9  -2         11.34         17.36        40.02 o                         
 -13   9  -2         12.74        -31.39        32.01 o                         
 -12   9  -2          8.71        -15.67        38.29 o                         
 -11   9  -2          0.41          6.85        31.05 o                         
 -10   9  -2         26.43         11.45        26.48 o                         
  -9   9  -2         15.48         31.06        20.63 o                         
  -8   9  -2        174.95        247.88        26.25 o                         
  -7   9  -2         78.67         50.94        17.34 o                         
  -6   9  -2        138.77        152.70        17.79 o                         
  -5   9  -2        717.95        762.18        43.21 o                         
  -4   9  -2        899.85        929.16        28.21 o                         
  -3   9  -2        154.30        164.07        13.58 o                         
  -2   9  -2         38.71         40.97        11.23 o                         
  -1   9  -2        230.79        233.58        12.50 o                         
   0   9  -2        114.99        111.35        10.31 o                         
   1   9  -2         15.75         -1.63        12.40 o                         
   2   9  -2          6.48         -4.51        14.30 o                         
   3   9  -2         30.29         52.05        15.73 o                         
   4   9  -2          0.72        -14.40        14.40 o                         
   5   9  -2         81.08         74.58        18.04 o                         
   6   9  -2          2.50         17.37        19.38 o                         
   7   9  -2         16.87         32.92        23.60 o                         
   8   9  -2         48.48         46.26        17.76 o                         
   9   9  -2        211.52        219.97        21.73 o                         
  10   9  -2        104.13        120.73        22.42 o                         
  11   9  -2         40.93         52.22        21.09 o                         
  12   9  -2         52.76         44.21        20.67 o                         
  13   9  -2         32.15          9.03        30.97 o                         
  14   9  -2          6.42        -10.68        17.33 o                         
  15   9  -2          2.17         37.36        49.82 o                         
 -15  10  -2          8.53         16.06        41.96 o                         
 -14  10  -2         11.56         -1.45        41.50 o                         
 -13  10  -2         13.72        -11.45        31.30 o                         
 -12  10  -2         17.89         29.80        31.17 o                         
 -11  10  -2          1.21         38.43        29.27 o                         
 -10  10  -2          5.07         27.84        27.83 o                         
  -9  10  -2         27.56         28.57        26.30 o                         
  -8  10  -2         12.11         13.93        20.65 o                         
  -7  10  -2          6.48         15.60        19.60 o                         
  -6  10  -2         21.26          4.36        18.23 o                         
  -5  10  -2         26.15         49.10        16.45 o                         
  -4  10  -2         34.41         48.34        15.55 o                         
  -3  10  -2         30.58         45.77        14.36 o                         
  -2  10  -2        150.91        172.28        15.32 o                         
  -1  10  -2        143.83        156.67        13.20 o                         
   0  10  -2         80.05         77.78        11.13 o                         
   1  10  -2        175.95        158.96        20.71 o                         
   2  10  -2        249.49        227.97        22.23 o                         
   3  10  -2        168.55        162.13        23.98 o                         
   4  10  -2         70.63         30.23        18.17 o                         
   5  10  -2         53.47         52.47        18.85 o                         
   6  10  -2        129.40        146.61        20.89 o                         
   7  10  -2         76.69         55.74        19.33 o                         
   8  10  -2         97.60         83.41        19.89 o                         
   9  10  -2        109.28         67.89        23.38 o                         
  10  10  -2         30.76          5.85        21.64 o                         
  11  10  -2        150.40        167.87        25.42 o                         
  12  10  -2         70.63         92.08        28.24 o                         
  13  10  -2         37.48         98.99        40.27 o                         
  14  10  -2         31.92         51.82        26.92 o                         
 -14  11  -2         14.35         22.06        43.57 o                         
 -13  11  -2          2.08          4.23        32.38 o                         
 -12  11  -2         26.92         28.68        31.60 o                         
 -11  11  -2         61.66         96.14        31.95 o                         
 -10  11  -2         49.08         90.34        30.91 o                         
  -9  11  -2          4.70        -20.95        27.29 o                         
  -8  11  -2          8.27          2.42        25.91 o                         
  -7  11  -2         13.19         64.22        21.60 o                         
  -6  11  -2         22.25         32.87        19.97 o                         
  -5  11  -2         63.73         56.69        19.38 o                         
  -4  11  -2         63.78         79.84        18.76 o                         
  -3  11  -2          6.52         22.64        15.00 o                         
  -2  11  -2         43.63         57.29        14.44 o                         
  -1  11  -2         77.15         76.96        16.28 o                         
   0  11  -2        232.87        201.71        31.66 o                         
   1  11  -2        118.70        142.38        25.08 o                         
   2  11  -2         29.36         42.98        33.87 o                         
   3  11  -2          5.25         -0.24        22.04 o                         
   4  11  -2         74.67         55.55        22.89 o                         
   5  11  -2        125.54        101.17        25.15 o                         
   6  11  -2         68.91         66.43        24.32 o                         
   7  11  -2         11.64         11.87        28.51 o                         
   8  11  -2          8.65         50.70        29.29 o                         
   9  11  -2         55.59         42.68        30.03 o                         
  10  11  -2          4.56         -2.90        27.98 o                         
  11  11  -2         12.19         29.84        29.82 o                         
  12  11  -2          5.99          3.69        23.22 o                         
  13  11  -2          8.95         72.42        33.94 o                         
  14  11  -2          4.82         50.32        57.93 o                         
 -13  12  -2        112.19        121.57        49.07 o                         
 -12  12  -2         98.81         -2.84       109.54 o                         
 -11  12  -2         41.01         94.47        38.71 o                         
 -10  12  -2         65.51         84.34        32.12 o                         
  -9  12  -2         40.61         82.21        55.67 o                         
  -8  12  -2         36.30         71.21        31.74 o                         
  -7  12  -2         37.82         22.07        24.43 o                         
  -6  12  -2        300.05        310.02        25.32 o                         
  -5  12  -2         65.50         56.46        19.63 o                         
  -4  12  -2         41.11         36.23        22.13 o                         
  -3  12  -2         26.63         -6.19        32.23 o                         
  -2  12  -2          4.54         15.18        14.93 o                         
  -1  12  -2         51.59         13.05        17.43 o                         
   0  12  -2         59.15         38.98        24.27 o                         
   1  12  -2        606.21        614.89        37.24 o                         
   2  12  -2        334.28        396.31        32.91 o                         
   3  12  -2        193.94        163.89        28.11 o                         
   4  12  -2        150.08        145.13        27.15 o                         
   5  12  -2         25.33         51.70        45.39 o                         
   6  12  -2          3.86         18.03        31.07 o                         
   7  12  -2          4.58         16.25        30.72 o                         
   8  12  -2         76.27        113.45        33.65 o                         
   9  12  -2         13.65        -29.96        29.96 o                         
  10  12  -2         21.36         79.37        33.64 o                         
  11  12  -2        129.39        102.02        43.09 o                         
  12  12  -2        147.11        115.60        59.35 o                         
  13  12  -2        164.26        181.22        64.95 o                         
 -11  13  -2          0.64        -15.70        40.69 o                         
 -10  13  -2         15.76         79.84        57.01 o                         
  -9  13  -2         16.47         39.62        30.58 o                         
  -8  13  -2         50.87         76.09        30.81 o                         
  -7  13  -2          4.53        -12.24        21.47 o                         
  -6  13  -2         31.23         38.16        24.50 o                         
  -5  13  -2          0.45          4.03        19.43 o                         
  -4  13  -2          3.54          8.41        18.34 o                         
  -3  13  -2          0.90          1.16        15.96 o                         
  -2  13  -2          1.81         15.58        17.11 o                         
  -1  13  -2         11.92        -31.98        31.98 o                         
   0  13  -2          4.33        -25.06        33.09 o                         
   1  13  -2         27.58         74.17        34.84 o                         
   2  13  -2          2.26         -7.96        24.83 o                         
   3  13  -2         29.35        -14.32        31.03 o                         
   4  13  -2         32.98         93.60        34.55 o                         
   5  13  -2          0.32          9.81        33.08 o                         
   6  13  -2          1.03        -27.75        31.52 o                         
   7  13  -2          1.23         -2.36        32.14 o                         
   8  13  -2          6.55        -31.77        31.77 o                         
   9  13  -2          6.49          7.70        36.90 o                         
  10  13  -2          1.51        -13.30        32.28 o                         
  11  13  -2         11.09         30.26        53.16 o                         
  12  13  -2         25.48          6.27        56.67 o                         
 -10  14  -2          0.26        -13.38        75.56 o                         
  -9  14  -2         28.84         30.14        41.50 o                         
  -8  14  -2          9.39        -37.32        37.32 o                         
  -7  14  -2         25.55         55.00        27.75 o                         
  -6  14  -2         51.34         54.64        26.18 o                         
  -5  14  -2          9.10         30.56        39.53 o                         
  -4  14  -2         56.46         63.50        31.84 o                         
  -3  14  -2         11.48         20.35        18.16 o                         
  -2  14  -2         25.63        -11.11        35.48 o                         
  -1  14  -2         37.45         71.01        36.71 o                         
   0  14  -2         99.86         96.46        55.75 o                         
   1  14  -2        110.01        139.00        56.59 o                         
   2  14  -2        121.43         16.47        51.99 o                         
   3  14  -2         59.05        114.68        56.42 o                         
   4  14  -2         57.26         48.31        55.92 o                         
   5  14  -2         36.53         87.18        55.25 o                         
   6  14  -2         26.50         63.97        37.36 o                         
   7  14  -2          2.88         63.23        35.96 o                         
   8  14  -2         48.21         39.10        46.06 o                         
   9  14  -2         43.00         43.13        56.50 o                         
  10  14  -2         16.39         -6.35        53.24 o                         
  11  14  -2         77.81         86.60        61.94 o                         
  -7  15  -2         51.31        117.27        64.11 o                         
  -6  15  -2          8.07         76.65        59.51 o                         
  -5  15  -2         84.70         64.78        62.94 o                         
  -4  15  -2         46.24        156.47        65.45 o                         
  -3  15  -2         11.25         23.99        55.00 o                         
  -2  15  -2         46.18        -46.22        52.24 o                         
  -1  15  -2          2.46          1.84        52.66 o                         
   0  15  -2          1.67          4.43        53.50 o                         
   1  15  -2          4.77         29.42        55.84 o                         
   2  15  -2          2.89        -29.51        53.83 o                         
   3  15  -2          4.03         14.88        53.91 o                         
   4  15  -2          6.91         12.29        56.42 o                         
   5  15  -2         14.25         54.75        56.42 o                         
   6  15  -2          3.23         14.21        57.26 o                         
   7  15  -2         58.48         83.67        61.35 o                         
   8  15  -2         17.28         76.40        57.42 o                         
  -4  16  -2         45.17        126.30        63.36 o                         
  -3  16  -2         55.72         29.00        57.84 o                         
  -2  16  -2        101.01        210.72        69.54 o                         
  -1  16  -2         48.39         70.71        61.94 o                         
   0  16  -2         29.05        106.91        61.10 o                         
   1  16  -2         11.88        -55.33        55.33 o                         
   2  16  -2         30.38        178.46        68.21 o                         
   3  16  -2         70.61         32.77        58.59 o                         
   4  16  -2          6.09         73.72        58.26 o                         
   5  16  -2         59.94        152.29        67.20 o                         
 -19   1  -1         14.35         39.99        44.18 o                         
 -18   1  -1          3.12         14.90        41.38 o                         
 -17   1  -1          3.44        -23.79        36.98 o                         
 -16   1  -1         39.63         91.03        38.91 o                         
 -15   1  -1         46.00         13.10        55.50 o                         
 -14   1  -1         24.89         34.31        32.19 o                         
 -13   1  -1        124.83        129.50        34.40 o                         
 -12   1  -1        126.67        116.64        16.30 o                         
 -11   1  -1        134.80        126.65        13.30 o                         
 -10   1  -1        510.92        493.16        16.92 o                         
  -9   1  -1       1054.50       1074.05        21.35 o                         
  -8   1  -1         39.19         28.90         8.44 o                         
  -7   1  -1          6.78         28.22         8.36 o                         
  -6   1  -1        148.61        141.71         9.16 o                         
  -5   1  -1        298.14        314.02        13.98 o                         
  -4   1  -1        107.27         89.49         7.25 o                         
  -3   1  -1        926.12        844.18        12.97 o                         
  -2   1  -1       1043.70        988.46        13.77 o                         
  -1   1  -1         40.64         22.43         3.88 o                         
   0   1  -1          2.56         -2.09         2.54 o                         
   1   1  -1         23.09          1.74         2.98 o                         
   2   1  -1        516.21        451.07        26.24 o                         
   3   1  -1        312.12        289.88         8.37 o                         
   4   1  -1         34.34         32.11         5.87 o                         
   5   1  -1        278.37        274.73        11.36 o                         
   6   1  -1         24.13         17.72         5.89 o                         
   7   1  -1        167.38        179.94         7.78 o                         
   8   1  -1        221.41        233.99         8.96 o                         
   9   1  -1         11.36         13.58         7.05 o                         
  10   1  -1         40.19         41.37         7.54 o                         
  11   1  -1        333.89        367.33        12.76 o                         
  12   1  -1        423.61        420.13        13.42 o                         
  13   1  -1        168.94        169.45        11.08 o                         
  14   1  -1        106.62        126.21        14.47 o                         
  15   1  -1         75.10         72.40        43.40 o                         
  16   1  -1         24.18        -19.68        28.10 o                         
  17   1  -1         22.26         14.13        43.30 o                         
 -19   2  -1          8.37         47.81        45.37 o                         
 -18   2  -1          1.97        -38.07        38.07 o                         
 -17   2  -1         17.26        -28.20        36.94 o                         
 -16   2  -1          6.69         -8.16        35.67 o                         
 -15   2  -1          5.99        -38.37        38.37 o                         
 -14   2  -1         23.76         -0.46        30.64 o                         
 -13   2  -1         94.31         92.04        34.65 o                         
 -12   2  -1        549.80        509.40        25.19 o                         
 -11   2  -1        103.15         98.59        14.18 o                         
 -10   2  -1         89.27         84.55        11.19 o                         
  -9   2  -1        111.12        131.84        11.01 o                         
  -8   2  -1         19.61         16.44         9.05 o                         
  -7   2  -1       1062.10       1202.80        19.26 o                         
  -6   2  -1       1703.99       1857.15        23.79 o                         
  -5   2  -1         64.65         77.21         8.16 o                         
  -4   2  -1         31.41         21.79         6.92 o                         
  -3   2  -1        448.63        406.09        11.51 o                         
  -2   2  -1         54.72         66.99         5.65 o                         
  -1   2  -1        966.17        884.24        12.21 o                         
   0   2  -1      17935.90      17562.53       188.19 o                         
   1   2  -1       5803.08       5823.69        60.74 o                         
   2   2  -1       8274.06       8097.43        81.81 o                         
   3   2  -1       2160.76       2108.16        25.57 o                         
   4   2  -1         65.71         55.37         7.60 o                         
   5   2  -1        456.44        466.40        13.68 o                         
   6   2  -1         18.69         18.74         8.49 o                         
   7   2  -1          4.38         -6.57         6.57 o                         
   8   2  -1       1437.11       1606.29        29.84 o                         
   9   2  -1        195.77        204.96         9.25 o                         
  10   2  -1        112.75        113.36        13.20 o                         
  11   2  -1        281.56        283.36        13.55 o                         
  12   2  -1        405.72        432.21        17.60 o                         
  13   2  -1          9.03         14.47        12.54 o                         
  14   2  -1        195.96        190.96        21.45 o                         
  15   2  -1          3.87         -6.99        12.99 o                         
  16   2  -1          1.64         15.98        14.36 o                         
  17   2  -1         26.09         46.98        44.55 o                         
 -19   3  -1         13.30        -21.41        43.02 o                         
 -18   3  -1          3.76         -8.28        40.65 o                         
 -17   3  -1         21.09         -2.76        37.60 o                         
 -16   3  -1         19.70         52.26        45.14 o                         
 -15   3  -1        107.96        118.91        38.89 o                         
 -14   3  -1         52.49         93.82        35.36 o                         
 -13   3  -1         99.39         87.59        53.08 o                         
 -12   3  -1        116.62        115.01        21.50 o                         
 -11   3  -1        249.36        244.57        21.15 o                         
 -10   3  -1         10.99         11.83        11.38 o                         
  -9   3  -1        282.64        276.55        11.26 o                         
  -8   3  -1        141.83        166.10        10.22 o                         
  -7   3  -1        259.74        275.54        12.61 o                         
  -6   3  -1       1897.11       1987.97        28.78 o                         
  -5   3  -1       2511.27       2507.33        31.42 o                         
  -4   3  -1        188.98        195.68        12.64 o                         
  -3   3  -1         54.48         49.19         6.23 o                         
  -2   3  -1       3049.96       3028.87        36.34 o                         
  -1   3  -1       1165.22       1106.08        16.76 o                         
   0   3  -1       1277.01       1292.79        16.93 o                         
   1   3  -1        134.86        124.02         7.65 o                         
   2   3  -1       1460.00       1402.89        20.67 o                         
   3   3  -1         68.00         73.49         7.98 o                         
   4   3  -1       1819.23       1862.53        29.70 o                         
   5   3  -1        238.20        232.51        11.22 o                         
   6   3  -1          6.21          0.57         8.60 o                         
   7   3  -1        538.94        499.94        17.42 o                         
   8   3  -1       1014.11       1050.92        21.02 o                         
   9   3  -1        256.34        278.82        16.39 o                         
  10   3  -1         62.02         77.09        10.34 o                         
  11   3  -1        131.18        117.12        17.18 o                         
  12   3  -1         72.72         69.16        15.15 o                         
  13   3  -1        118.88        119.93        16.80 o                         
  14   3  -1        152.24        146.25        16.97 o                         
  15   3  -1         11.59         17.15        14.70 o                         
  16   3  -1         73.87        108.79        31.27 o                         
  17   3  -1         11.86          9.70        43.13 o                         
 -19   4  -1         30.61        -29.08        90.44 o                         
 -18   4  -1         35.37        -11.77        46.85 o                         
 -17   4  -1         11.17        -11.61        39.46 o                         
 -16   4  -1          7.71         63.76        39.13 o                         
 -15   4  -1          6.74        -11.68        35.07 o                         
 -14   4  -1         14.59        -32.15        32.15 o                         
 -13   4  -1         28.90         39.59        57.97 o                         
 -12   4  -1         93.34         78.16        28.24 o                         
 -11   4  -1         66.34         58.38        16.99 o                         
 -10   4  -1         53.87         48.35        12.21 o                         
  -9   4  -1         22.43         35.00        10.68 o                         
  -8   4  -1          8.24          5.38         9.55 o                         
  -7   4  -1         33.99         24.37         9.12 o                         
  -6   4  -1         20.42          9.40         8.68 o                         
  -5   4  -1         77.80         85.26         9.33 o                         
  -4   4  -1        224.22        262.04        10.94 o                         
  -3   4  -1         68.55         60.33         7.53 o                         
  -2   4  -1         61.11         55.20         7.82 o                         
  -1   4  -1         98.52         94.88         7.79 o                         
   0   4  -1        457.44        398.88        13.66 o                         
   1   4  -1        868.55        730.62        14.95 o                         
   2   4  -1        410.74        346.16        11.34 o                         
   3   4  -1        271.03        261.52        12.51 o                         
   4   4  -1        290.02        286.96        12.06 o                         
   5   4  -1        279.03        270.44        12.42 o                         
   6   4  -1        192.88        213.21        17.87 o                         
   7   4  -1        190.16        199.90        10.34 o                         
   8   4  -1        205.49        192.42        18.87 o                         
   9   4  -1         91.78        113.60        14.85 o                         
  10   4  -1        276.70        248.64        19.70 o                         
  11   4  -1        365.09        376.90        21.19 o                         
  12   4  -1        249.51        261.88        19.34 o                         
  13   4  -1         83.86         73.20        16.64 o                         
  14   4  -1        140.23        152.66        20.28 o                         
  15   4  -1         72.05         72.19        17.01 o                         
  16   4  -1          5.22         21.67        16.74 o                         
  17   4  -1         13.74         40.49        17.64 o                         
 -18   5  -1          8.26        -26.96        67.37 o                         
 -17   5  -1         26.63         34.15        50.74 o                         
 -16   5  -1         18.82         17.43        38.89 o                         
 -15   5  -1          9.66         14.53        35.48 o                         
 -14   5  -1          1.67         18.64        34.03 o                         
 -13   5  -1         65.43         98.71        34.97 o                         
 -12   5  -1        166.10        139.64        26.43 o                         
 -11   5  -1          5.62         -2.15        18.70 o                         
 -10   5  -1         15.96          2.67        13.00 o                         
  -9   5  -1         36.36         29.15        13.05 o                         
  -8   5  -1         24.09         21.34        10.45 o                         
  -7   5  -1         64.56         64.36        10.07 o                         
  -6   5  -1          1.79          1.39         7.90 o                         
  -5   5  -1        110.49        117.55         8.61 o                         
  -4   5  -1        302.61        335.32        22.51 o                         
  -3   5  -1        213.92        195.60         9.78 o                         
  -2   5  -1        234.72        263.94        11.58 o                         
  -1   5  -1         31.51         37.93         8.29 o                         
   0   5  -1        703.45        775.62        16.14 o                         
   1   5  -1         86.23        101.72         7.83 o                         
   2   5  -1        397.64        400.18        11.37 o                         
   3   5  -1         66.73         63.81        10.36 o                         
   4   5  -1        157.14        158.54         8.32 o                         
   5   5  -1        130.76        123.65         9.93 o                         
   6   5  -1        159.76        172.45        13.30 o                         
   7   5  -1        124.48        135.54        13.52 o                         
   8   5  -1         11.35         10.66        11.92 o                         
   9   5  -1          5.87          8.52        12.56 o                         
  10   5  -1          0.45        -15.65        15.65 o                         
  11   5  -1         24.31         34.00        15.94 o                         
  12   5  -1         68.00         52.58        18.84 o                         
  13   5  -1          1.67         -8.00        15.99 o                         
  14   5  -1         82.62         68.89        17.89 o                         
  15   5  -1         41.07         25.71        17.46 o                         
  16   5  -1         14.27         36.43        18.21 o                         
  17   5  -1          5.49        -19.40        19.40 o                         
 -18   6  -1         22.40         15.47        43.85 o                         
 -17   6  -1         58.70         26.25        41.69 o                         
 -16   6  -1         45.48         33.71        39.76 o                         
 -15   6  -1         17.08         25.32        36.58 o                         
 -14   6  -1          1.12         20.31        35.66 o                         
 -13   6  -1        226.24        237.41        40.22 o                         
 -12   6  -1        104.86        138.22        34.70 o                         
 -11   6  -1        125.16        181.83        23.45 o                         
 -10   6  -1       2656.98       2708.04        71.58 o                         
  -9   6  -1       2702.67       2744.38        46.60 o                         
  -8   6  -1          7.22        -10.03        10.03 o                         
  -7   6  -1          1.08         -8.79         8.79 o                         
  -6   6  -1         16.46         13.24         8.47 o                         
  -5   6  -1        347.56        327.67        13.33 o                         
  -4   6  -1         36.73         28.79         8.55 o                         
  -3   6  -1       3368.23       3699.08        48.96 o                         
  -2   6  -1       1590.46       1787.30        26.63 o                         
  -1   6  -1        252.37        247.88        11.84 o                         
   0   6  -1        725.13        727.76        15.37 o                         
   1   6  -1       4582.48       5133.64        64.65 o                         
   2   6  -1       1897.72       2021.71        28.00 o                         
   3   6  -1       1034.67       1085.50        18.42 o                         
   4   6  -1       1490.72       1623.98        30.89 o                         
   5   6  -1       1071.33       1147.02        22.53 o                         
   6   6  -1         92.81         92.34        10.72 o                         
   7   6  -1        140.26        143.75        13.89 o                         
   8   6  -1        179.79        192.35        15.67 o                         
   9   6  -1         22.40         39.00        15.79 o                         
  10   6  -1         10.74          3.01        15.90 o                         
  11   6  -1       1315.92       1328.00        37.84 o                         
  12   6  -1        376.06        368.38        29.17 o                         
  13   6  -1        208.16        225.48        24.44 o                         
  14   6  -1         59.95         85.12        18.81 o                         
  15   6  -1         30.30         40.45        30.08 o                         
  16   6  -1         48.63         69.49        20.97 o                         
  17   6  -1         22.46         15.67        23.58 o                         
 -17   7  -1          1.29         41.32        42.39 o                         
 -16   7  -1          9.48        -11.76        39.57 o                         
 -15   7  -1          3.75         14.00        42.13 o                         
 -14   7  -1          5.09          0.16        36.53 o                         
 -13   7  -1         66.43         67.18        37.07 o                         
 -12   7  -1        265.67        159.03        37.55 o                         
 -11   7  -1          1.25         25.65        25.44 o                         
 -10   7  -1          1.95         44.44        19.98 o                         
  -9   7  -1          0.04        -12.05        13.18 o                         
  -8   7  -1         48.48         45.28        12.24 o                         
  -7   7  -1        339.39        356.35        19.37 o                         
  -6   7  -1        212.30        196.71        13.26 o                         
  -5   7  -1         58.15         44.22        11.02 o                         
  -4   7  -1         48.16         41.49         8.89 o                         
  -3   7  -1          4.51          0.54         8.91 o                         
  -2   7  -1          4.75         12.24         9.33 o                         
  -1   7  -1         38.99         50.09        12.24 o                         
   0   7  -1        266.07        321.92        12.98 o                         
   1   7  -1         54.11         75.57         8.93 o                         
   2   7  -1         88.96         95.26         8.92 o                         
   3   7  -1         21.89         43.93         8.10 o                         
   4   7  -1          7.79         21.26         8.14 o                         
   5   7  -1          8.09         12.72         8.16 o                         
   6   7  -1          6.80          7.30         6.95 o                         
   7   7  -1          1.13         -8.82         8.82 o                         
   8   7  -1         83.65         64.17        16.48 o                         
   9   7  -1        181.61        161.14        21.05 o                         
  10   7  -1         46.68         51.84        17.90 o                         
  11   7  -1          1.48        -13.22        17.68 o                         
  12   7  -1         17.70        -18.06        18.06 o                         
  13   7  -1          3.61          0.85        18.33 o                         
  14   7  -1         98.27         64.68        30.33 o                         
  15   7  -1         74.90         87.14        23.01 o                         
  16   7  -1          3.44        -18.17        23.58 o                         
  17   7  -1          2.52         26.16        51.24 o                         
 -17   8  -1         47.67         -2.88        42.18 o                         
 -16   8  -1         22.78         22.38        42.32 o                         
 -15   8  -1         22.02         85.99        42.50 o                         
 -14   8  -1         12.50          6.36        37.61 o                         
 -13   8  -1         20.28          1.19        34.89 o                         
 -12   8  -1         51.64         38.60        38.07 o                         
 -11   8  -1         58.00         52.82        27.58 o                         
 -10   8  -1         27.22         50.17        25.94 o                         
  -9   8  -1         43.17         29.14        20.16 o                         
  -8   8  -1        228.30        214.57        22.93 o                         
  -7   8  -1        203.92        190.88        16.93 o                         
  -6   8  -1        102.16        113.27        14.06 o                         
  -5   8  -1       1216.25       1220.54        27.16 o                         
  -4   8  -1       1107.73       1089.99        31.29 o                         
  -3   8  -1         51.80         46.22        10.91 o                         
  -2   8  -1         14.14          6.88        11.13 o                         
  -1   8  -1         83.00         77.74        11.72 o                         
   0   8  -1        211.69        210.05        11.55 o                         
   1   8  -1        236.55        229.55        11.61 o                         
   2   8  -1        247.21        263.08        13.41 o                         
   3   8  -1        167.26        153.66        10.32 o                         
   4   8  -1        119.36        102.94        10.56 o                         
   5   8  -1         79.37         87.91        10.07 o                         
   6   8  -1        472.66        425.35        27.10 o                         
   7   8  -1       1302.50       1291.62        55.78 o                         
   8   8  -1        630.92        558.95        30.76 o                         
   9   8  -1         88.22        103.47        19.59 o                         
  10   8  -1        385.42        368.05        28.96 o                         
  11   8  -1        268.63        335.08        51.43 o                         
  12   8  -1        160.40        167.90        22.87 o                         
  13   8  -1         61.67         72.53        29.10 o                         
  14   8  -1         98.28         91.82        31.26 o                         
  15   8  -1         46.56         18.97        30.04 o                         
  16   8  -1          6.66        -27.77        27.77 o                         
  17   8  -1         22.12        -27.17        52.33 o                         
 -16   9  -1         16.45        -16.06        64.74 o                         
 -15   9  -1         12.18         30.84        41.79 o                         
 -14   9  -1          2.76         -9.52        61.35 o                         
 -13   9  -1          1.74         12.91        94.24 o                         
 -12   9  -1          1.77        -11.96        34.82 o                         
 -11   9  -1         25.46         18.49        45.22 o                         
 -10   9  -1          8.18         37.45        26.52 o                         
  -9   9  -1         44.72         47.33        31.23 o                         
  -8   9  -1         37.02         45.04        24.08 o                         
  -7   9  -1        163.57        164.43        19.34 o                         
  -6   9  -1       1055.02        976.56        27.69 o                         
  -5   9  -1        109.61        134.37        15.51 o                         
  -4   9  -1        511.33        474.29        18.64 o                         
  -3   9  -1        545.96        512.62        18.81 o                         
  -2   9  -1         81.92         65.48        13.54 o                         
  -1   9  -1         16.11         17.10        11.38 o                         
   0   9  -1         12.08          6.29        11.12 o                         
   1   9  -1          0.92         10.46         9.99 o                         
   2   9  -1          0.25         -8.18         9.88 o                         
   3   9  -1         28.61         31.74        11.39 o                         
   4   9  -1          1.08          5.68         9.85 o                         
   5   9  -1        322.72        346.23        15.06 o                         
   6   9  -1        938.56        907.01        27.37 o                         
   7   9  -1         78.89         76.11        19.35 o                         
   8   9  -1        554.27        522.02        34.36 o                         
   9   9  -1        326.51        309.11        29.10 o                         
  10   9  -1          7.39         28.56        23.96 o                         
  11   9  -1         24.76         41.56        30.17 o                         
  12   9  -1          8.01         33.88        29.86 o                         
  13   9  -1         29.78         36.38        31.67 o                         
  14   9  -1          1.77          2.77        30.54 o                         
  15   9  -1          2.83        -24.59        52.37 o                         
  16   9  -1          2.32        -39.87        51.41 o                         
 -15  10  -1          0.79        -41.05        41.05 o                         
 -14  10  -1         52.40         53.22       122.25 o                         
 -13  10  -1        260.53        272.75        48.32 o                         
 -12  10  -1         26.24         42.55        63.44 o                         
 -11  10  -1         20.52         -1.74        42.92 o                         
 -10  10  -1          9.93          7.95        27.38 o                         
  -9  10  -1          7.67        -33.25        34.38 o                         
  -8  10  -1        120.00        157.60        28.38 o                         
  -7  10  -1          2.35        -11.31        26.35 o                         
  -6  10  -1        311.94        293.71        24.46 o                         
  -5  10  -1        449.42        440.61        25.09 o                         
  -4  10  -1        222.21        228.66        17.18 o                         
  -3  10  -1        268.23        232.84        27.28 o                         
  -2  10  -1        429.03        381.87        20.12 o                         
  -1  10  -1         13.06         20.39        14.37 o                         
   0  10  -1        579.66        598.15        25.02 o                         
   1  10  -1       3021.34       2960.33        48.69 o                         
   2  10  -1         77.99         67.98        13.08 o                         
   3  10  -1         15.73          3.63        11.56 o                         
   4  10  -1        386.59        382.64        36.42 o                         
   5  10  -1        620.46        638.08        40.18 o                         
   6  10  -1         23.77         25.54        12.71 o                         
   7  10  -1        439.76        383.31        53.11 o                         
   8  10  -1         76.06         80.34        24.19 o                         
   9  10  -1         40.13         41.99        24.19 o                         
  10  10  -1         22.13          6.16        24.96 o                         
  11  10  -1        127.50         71.04        32.78 o                         
  12  10  -1         42.37         47.35        31.80 o                         
  13  10  -1         86.32         62.66        33.24 o                         
  14  10  -1         21.03         40.11        38.83 o                         
  15  10  -1         87.43        167.01        60.77 o                         
  16  10  -1          4.95         49.90        57.67 o                         
 -14  11  -1          5.05         -6.25        41.49 o                         
 -13  11  -1          1.90        -42.11        74.94 o                         
 -12  11  -1         86.37        112.52        41.52 o                         
 -11  11  -1         46.97         78.98        47.60 o                         
 -10  11  -1          2.26        -34.98        48.65 o                         
  -9  11  -1         40.05         -4.80        27.07 o                         
  -8  11  -1          3.46         23.19        27.20 o                         
  -7  11  -1         15.98         -2.29        28.97 o                         
  -6  11  -1         36.90         33.71        29.17 o                         
  -5  11  -1        115.93        133.49        22.09 o                         
  -4  11  -1        170.92        152.01        26.76 o                         
  -3  11  -1         23.14         42.70        19.33 o                         
  -2  11  -1          7.23          9.55        18.54 o                         
  -1  11  -1        109.85         78.49        17.29 o                         
   0  11  -1        222.84        214.75        25.50 o                         
   1  11  -1         26.60         15.31        21.26 o                         
   2  11  -1        135.67        123.04        17.74 o                         
   3  11  -1        155.64        163.30        19.42 o                         
   4  11  -1          0.60          7.79        16.33 o                         
   5  11  -1          2.58         11.10        17.53 o                         
   6  11  -1         72.47         61.80        25.25 o                         
   7  11  -1         95.61        105.59        26.12 o                         
   8  11  -1         31.17         25.69        24.79 o                         
   9  11  -1         18.66         27.12        25.56 o                         
  10  11  -1          2.83        -14.03        30.76 o                         
  11  11  -1         20.93         -0.90        31.47 o                         
  12  11  -1         40.40         27.17        31.83 o                         
  13  11  -1          6.03         -6.76        36.11 o                         
  14  11  -1         47.07        -46.47        50.49 o                         
  15  11  -1         17.66         67.54        59.85 o                         
 -13  12  -1          1.79          0.05        43.51 o                         
 -12  12  -1         50.30         -2.35        41.13 o                         
 -11  12  -1         57.49         63.11        52.62 o                         
 -10  12  -1         73.19         91.85        41.34 o                         
  -9  12  -1         13.40         49.14        30.13 o                         
  -8  12  -1          0.13          1.65        28.95 o                         
  -7  12  -1         68.36        108.68        29.26 o                         
  -6  12  -1          7.81          7.27        44.54 o                         
  -5  12  -1         12.20         -4.48        25.79 o                         
  -4  12  -1         77.61         36.15        20.83 o                         
  -3  12  -1         21.20         29.15        20.09 o                         
  -2  12  -1        228.33        225.71        25.79 o                         
  -1  12  -1         53.36         36.93        27.60 o                         
   0  12  -1         46.40         53.31        18.99 o                         
   1  12  -1         12.46         34.09        18.04 o                         
   2  12  -1         11.46          9.98        27.63 o                         
   3  12  -1         11.00        -19.62        19.62 o                         
   4  12  -1        186.36        157.01        20.74 o                         
   5  12  -1         91.32         63.97        14.71 o                         
   6  12  -1         20.39         32.34        25.98 o                         
   7  12  -1         28.88         28.64        25.49 o                         
   8  12  -1          0.34         -5.50        25.94 o                         
   9  12  -1         50.42         72.97        34.86 o                         
  10  12  -1         27.77         58.38        34.57 o                         
  11  12  -1          4.60         50.15        35.75 o                         
  12  12  -1         19.04         29.24        33.71 o                         
  13  12  -1         33.83         41.88        55.33 o                         
  14  12  -1         54.22         14.04        57.84 o                         
 -12  13  -1          6.46        -31.22        40.64 o                         
 -11  13  -1         39.82         23.80        41.93 o                         
 -10  13  -1         43.18         97.07        54.25 o                         
  -9  13  -1          9.38          7.32        30.48 o                         
  -8  13  -1         16.57          3.84        42.75 o                         
  -7  13  -1         24.86         37.48        29.81 o                         
  -6  13  -1          0.55         -5.75        27.53 o                         
  -5  13  -1          2.03         -4.08        27.72 o                         
  -4  13  -1         49.75         84.63        36.32 o                         
  -3  13  -1          9.64         -0.87        20.68 o                         
  -2  13  -1          5.77        -18.80        19.83 o                         
  -1  13  -1          6.89          8.25        19.84 o                         
   0  13  -1         14.93         12.03        25.98 o                         
   1  13  -1          0.89        -17.61        17.86 o                         
   2  13  -1         17.29         23.64        17.24 o                         
   3  13  -1          5.66          5.53        15.29 o                         
   4  13  -1          0.35        -15.77        15.77 o                         
   5  13  -1          2.45         29.36        33.84 o                         
   6  13  -1         42.71          2.03        37.40 o                         
   7  13  -1          0.40        -48.73        48.73 o                         
   8  13  -1         10.80         25.16        54.67 o                         
   9  13  -1          7.56         28.17        54.25 o                         
  10  13  -1          7.78        -19.81        51.66 o                         
  11  13  -1          1.37        123.29        59.10 o                         
  12  13  -1         23.07         43.30        59.01 o                         
 -10  14  -1          4.43        -19.65        41.04 o                         
  -9  14  -1        147.75        180.59        36.55 o                         
  -8  14  -1         18.86         89.86        32.81 o                         
  -7  14  -1         69.78        112.05        32.91 o                         
  -6  14  -1         65.66         39.48        31.16 o                         
  -5  14  -1          1.88          0.76        28.77 o                         
  -4  14  -1         15.38         36.56        28.36 o                         
  -3  14  -1         15.74         19.14        22.31 o                         
  -2  14  -1          0.05         28.32        21.40 o                         
  -1  14  -1         27.35         31.03        20.82 o                         
   0  14  -1        243.87        259.22        29.51 o                         
   1  14  -1        264.67        234.10        25.83 o                         
   2  14  -1         70.51         78.63        18.62 o                         
   3  14  -1         80.86         81.27        17.80 o                         
   4  14  -1          0.67         64.52        38.09 o                         
   5  14  -1         29.74          4.18        52.16 o                         
   6  14  -1          9.05         -5.35        54.50 o                         
   7  14  -1          0.83        -34.94        50.74 o                         
   8  14  -1         75.53        149.12        64.53 o                         
   9  14  -1         32.09         53.24        58.93 o                         
  10  14  -1          8.41        -28.25        53.83 o                         
  11  14  -1        163.82         88.43        61.77 o                         
  -8  15  -1          1.53         10.98        42.47 o                         
  -7  15  -1          0.46        -39.31        39.31 o                         
  -6  15  -1         23.69        -40.02        62.10 o                         
  -5  15  -1         22.89        -13.09        59.14 o                         
  -4  15  -1          5.91         47.66        29.95 o                         
  -3  15  -1          1.53         15.87        22.37 o                         
  -2  15  -1          2.42         19.18        26.01 o                         
  -1  15  -1          1.87          6.54        20.46 o                         
   0  15  -1          3.38         15.89        23.41 o                         
   1  15  -1          0.24         12.73        20.76 o                         
   2  15  -1          7.42          3.16        37.24 o                         
   3  15  -1          6.92         72.64        58.68 o                         
   4  15  -1          0.78        -26.75        51.32 o                         
   5  15  -1          3.22         48.23        58.26 o                         
   6  15  -1          1.94         23.99        58.09 o                         
   7  15  -1          8.68        -54.00        54.00 o                         
   8  15  -1         17.17        -50.90        50.90 o                         
   9  15  -1          1.38         82.83        61.10 o                         
  -5  16  -1         28.55         40.16        44.21 o                         
  -4  16  -1          0.47        -21.37        39.54 o                         
  -3  16  -1         28.30         86.17        44.95 o                         
  -2  16  -1         41.85         86.30        44.23 o                         
  -1  16  -1         16.22         28.09        60.60 o                         
   0  16  -1         23.09         -5.35        56.76 o                         
   1  16  -1         17.70         89.94        65.36 o                         
   2  16  -1         21.31         68.04        61.27 o                         
   3  16  -1         30.58         50.49        63.11 o                         
   4  16  -1         16.37        -45.22        57.34 o                         
   5  16  -1         42.13         94.45        64.19 o                         
   6  16  -1         15.67         24.99        61.60 o                         
 -19   0   0         10.18         76.82        58.84 o                         
 -18   0   0        147.41         47.39        56.84 o                         
 -17   0   0         20.30         -5.10        52.33 o                         
 -16   0   0          0.76         26.83        47.98 o                         
 -15   0   0         70.86         49.32        47.98 o                         
 -14   0   0       1503.31       1435.24        66.56 o                         
 -13   0   0        168.81        178.63        50.86 o                         
 -12   0   0        664.60        592.21        60.01 o                         
 -11   0   0        170.27        187.59        19.08 o                         
 -10   0   0        327.98        333.14        25.34 o                         
  -9   0   0        452.81        453.44        21.24 o                         
  -8   0   0       1307.87       1305.83        42.47 o                         
  -7   0   0       3403.28       3703.48        74.42 o                         
  -6   0   0       1157.41       1347.81        27.97 o                         
  -5   0   0        194.93        185.53        11.50 o                         
  -4   0   0       5428.19       5523.17        75.69 o                         
  -3   0   0         37.23         29.50         7.25 o                         
  -2   0   0        159.36         38.80        32.02 o                         
   2   0   0        159.13         63.83        44.01 o                         
   3   0   0         37.53         17.47         7.06 o                         
   4   0   0       5428.77       5555.53        82.58 o                         
   5   0   0        194.77        176.89        11.29 o                         
   6   0   0       1157.00       1324.56        33.26 o                         
   7   0   0       3403.66       3654.16        84.57 o                         
   8   0   0       1307.64       1413.57        31.04 o                         
   9   0   0        452.90        427.65        17.91 o                         
  10   0   0        327.86        348.06        16.76 o                         
  11   0   0        169.90        182.45        19.83 o                         
  12   0   0        664.63        659.44        35.83 o                         
  13   0   0        169.10        137.96        29.41 o                         
  14   0   0       1503.71       1391.79        44.66 o                         
  15   0   0         70.87         70.51        20.77 o                         
  16   0   0          0.75        -18.53        18.53 o                         
  17   0   0         20.37         41.40        19.99 o                         
  18   0   0        147.63        219.89        29.17 o                         
 -20   1   0          3.21        -39.83        39.83 o                         
 -19   1   0         20.13         33.18        42.34 o                         
 -18   1   0          3.89        -23.02        36.61 o                         
 -17   1   0         19.89          9.63        93.45 o                         
 -16   1   0          1.31        -11.25        34.30 o                         
 -15   1   0         36.29         63.88        39.79 o                         
 -14   1   0        375.60        376.82        33.59 o                         
 -13   1   0        620.00        658.57        37.58 o                         
 -12   1   0         80.90         76.51        16.87 o                         
 -11   1   0        144.33        156.74        17.51 o                         
 -10   1   0        205.62        215.39        20.40 o                         
  -9   1   0         16.39         24.59         7.00 o                         
  -8   1   0         68.66         60.59         7.56 o                         
  -7   1   0        285.09        304.98        11.48 o                         
  -6   1   0         39.48         45.93         7.35 o                         
  -5   1   0         81.58         93.99         9.72 o                         
  -4   1   0        560.90        551.08        10.76 o                         
  -3   1   0         31.75         23.61         4.63 o                         
   0   1   0          0.00         -0.49         1.06 o                         
   3   1   0         31.66         26.32         5.92 o                         
   4   1   0        561.04        552.02        13.41 o                         
   5   1   0         81.69         77.64         7.22 o                         
   6   1   0         39.44         39.85         8.90 o                         
   7   1   0        284.89        306.78        11.99 o                         
   8   1   0         68.72         83.20        10.54 o                         
   9   1   0         16.31         18.78         8.92 o                         
  10   1   0        205.61        216.64        12.45 o                         
  11   1   0        144.41        157.39        11.67 o                         
  12   1   0         80.79         69.68        11.49 o                         
  13   1   0        619.83        595.30        21.03 o                         
  14   1   0        375.34        404.94        18.65 o                         
  15   1   0         36.36         38.84        15.97 o                         
  16   1   0          1.31         -2.00        13.45 o                         
  17   1   0         19.83         10.77        13.58 o                         
  18   1   0          3.90         -7.09        21.93 o                         
 -19   2   0         13.04          2.51        40.80 o                         
 -18   2   0         23.81          3.84        38.86 o                         
 -17   2   0         26.59         -9.37        53.37 o                         
 -16   2   0          5.87          0.45        33.66 o                         
 -15   2   0         21.40         35.41        33.62 o                         
 -14   2   0         73.52         70.21        25.64 o                         
 -13   2   0        293.28        318.31        26.40 o                         
 -12   2   0        177.76        181.20        21.92 o                         
 -11   2   0        248.73        229.01        15.73 o                         
 -10   2   0        356.04        290.92        12.52 o                         
  -9   2   0        272.43        247.71        12.07 o                         
  -8   2   0        174.32        151.37        10.10 o                         
  -7   2   0        640.15        605.95        14.67 o                         
  -6   2   0       3084.67       3284.12        38.43 o                         
  -5   2   0       1638.15       1602.60        23.11 o                         
  -4   2   0        201.52        177.60         8.84 o                         
  -3   2   0        333.23        329.17         8.85 o                         
  -2   2   0       1256.43       1192.71        16.73 o                         
  -1   2   0        551.49        515.34        10.33 o                         
   0   2   0         12.23         -1.43         3.13 o                         
   1   2   0        551.96        503.89        15.40 o                         
   2   2   0       1256.16       1188.17        15.11 o                         
   3   2   0        333.77        338.40        12.89 o                         
   4   2   0        200.97        190.58         8.08 o                         
   5   2   0       1637.84       1597.06        24.04 o                         
   6   2   0       3085.45       3263.88        45.52 o                         
   7   2   0        639.39        652.20        16.89 o                         
   8   2   0        174.48        182.92        11.71 o                         
   9   2   0        272.66        263.87        18.30 o                         
  10   2   0        355.81        330.33        15.16 o                         
  11   2   0        248.52        244.91        14.56 o                         
  12   2   0        177.86        167.12        17.05 o                         
  13   2   0        293.42        284.39        17.20 o                         
  14   2   0         73.23         63.08        14.05 o                         
  15   2   0         21.48         29.74        13.96 o                         
  16   2   0          5.89          5.82        13.56 o                         
  17   2   0         26.47         43.04        13.36 o                         
  18   2   0         23.86         82.60        25.26 o                         
  19   2   0         13.03         11.70        49.82 o                         
 -19   3   0         43.60         13.22        42.22 o                         
 -18   3   0         19.12         15.46        39.63 o                         
 -17   3   0          6.96         -9.35        36.01 o                         
 -16   3   0          6.82        -15.88        33.97 o                         
 -15   3   0          1.67        -21.80        31.05 o                         
 -14   3   0          2.47          9.47        23.67 o                         
 -13   3   0        133.12        131.55        23.44 o                         
 -12   3   0        432.72        461.86        28.20 o                         
 -11   3   0         17.73          0.18        12.27 o                         
 -10   3   0        153.74        165.82        11.65 o                         
  -9   3   0         10.30         -3.78         8.40 o                         
  -8   3   0        521.69        578.05        14.99 o                         
  -7   3   0        107.64        128.27         9.21 o                         
  -6   3   0         59.11         60.68         8.57 o                         
  -5   3   0        515.26        570.04        14.95 o                         
  -4   3   0       2047.22       2114.88        27.79 o                         
  -3   3   0       1315.84       1322.01        17.74 o                         
  -2   3   0         63.98         52.44         6.10 o                         
  -1   3   0       1191.93       1090.73        14.40 o                         
   0   3   0          1.29         -2.40         4.46 o                         
   1   3   0       1191.82       1107.14        15.19 o                         
   2   3   0         63.96         60.19         5.32 o                         
   3   3   0       1315.81       1291.37        19.26 o                         
   4   3   0       2047.20       2091.91        31.08 o                         
   5   3   0        515.13        577.32        14.45 o                         
   6   3   0         59.07         48.22         9.18 o                         
   7   3   0        107.64        145.71        10.53 o                         
   8   3   0        521.70        594.23        16.89 o                         
   9   3   0         10.28         12.82         9.78 o                         
  10   3   0        153.76        163.70        14.89 o                         
  11   3   0         17.70         12.38        13.19 o                         
  12   3   0        432.99        434.38        18.18 o                         
  13   3   0        133.09        161.13        14.83 o                         
  14   3   0          2.47         -2.31        13.09 o                         
  15   3   0          1.63         -8.32        13.32 o                         
  16   3   0          6.88         24.80        13.40 o                         
  17   3   0          6.97        -13.94        13.94 o                         
  18   3   0         19.08         27.69        35.19 o                         
  19   3   0         43.66         79.91        56.25 o                         
 -19   4   0         38.12        -28.59        40.58 o                         
 -18   4   0          5.75         32.54        39.97 o                         
 -17   4   0        140.70        114.19        41.01 o                         
 -16   4   0          1.56        -20.41        35.64 o                         
 -15   4   0         18.93         18.82        34.52 o                         
 -14   4   0         56.29         31.16        34.37 o                         
 -13   4   0         39.82         26.28        24.70 o                         
 -12   4   0         17.62        -12.32        19.11 o                         
 -11   4   0       1052.65       1090.09        52.31 o                         
 -10   4   0       1203.06       1202.91        24.24 o                         
  -9   4   0        370.04        328.32        12.94 o                         
  -8   4   0        711.72        770.44        17.83 o                         
  -7   4   0         30.56         41.58         8.88 o                         
  -6   4   0        510.43        533.98        17.87 o                         
  -5   4   0          3.31          7.78         8.35 o                         
  -4   4   0       2338.54       2532.58        31.52 o                         
  -3   4   0       1953.70       1961.80        25.67 o                         
  -2   4   0        629.35        640.05        13.64 o                         
  -1   4   0        187.11        193.73        11.39 o                         
   0   4   0        420.96        437.30        12.31 o                         
   1   4   0        187.09        199.62         8.71 o                         
   2   4   0        629.39        638.70        12.96 o                         
   3   4   0       1953.79       1973.71        28.07 o                         
   4   4   0       2338.63       2508.72        32.63 o                         
   5   4   0          3.28         15.33         8.03 o                         
   6   4   0        510.63        570.05        15.89 o                         
   7   4   0         30.65         28.61         9.48 o                         
   8   4   0        711.84        780.67        20.89 o                         
   9   4   0        369.84        391.32        14.89 o                         
  10   4   0       1203.62       1191.56        32.40 o                         
  11   4   0       1052.74       1138.25        33.86 o                         
  12   4   0         17.68          7.50        12.44 o                         
  13   4   0         39.84         34.63        13.23 o                         
  14   4   0         56.35         33.37        14.02 o                         
  15   4   0         18.98         14.88        14.68 o                         
  16   4   0          1.53        -10.02        12.84 o                         
  17   4   0        140.60        131.13        49.43 o                         
  18   4   0          5.75         -2.01        48.56 o                         
  19   4   0         38.16         78.99        54.67 o                         
 -19   5   0         29.30        -39.06        39.06 o                         
 -18   5   0         30.25         15.57        41.12 o                         
 -17   5   0         14.72         17.22        40.27 o                         
 -16   5   0          3.74        -41.40        42.80 o                         
 -15   5   0         22.46         42.15        34.05 o                         
 -14   5   0         30.61         -1.74        31.41 o                         
 -13   5   0          5.77        -22.66        22.66 o                         
 -12   5   0          8.71         57.48        22.81 o                         
 -11   5   0         17.05         13.57        16.37 o                         
 -10   5   0         62.51         58.49        12.87 o                         
  -9   5   0         24.51         18.03        10.48 o                         
  -8   5   0         15.25         17.19         9.53 o                         
  -7   5   0        193.66        200.04        11.56 o                         
  -6   5   0        227.31        233.70        11.31 o                         
  -5   5   0         79.70         74.36         8.68 o                         
  -4   5   0         49.67         41.63         9.27 o                         
  -3   5   0          0.54          3.24         7.79 o                         
  -2   5   0         32.71         27.11         7.48 o                         
  -1   5   0        189.65        181.55         9.57 o                         
   0   5   0          0.48          0.89         4.83 o                         
   1   5   0        189.56        175.37         9.24 o                         
   2   5   0         32.69         33.75         9.02 o                         
   3   5   0          0.53         -5.16         7.73 o                         
   4   5   0         49.69         46.16         8.41 o                         
   5   5   0         79.66         82.88         9.06 o                         
   6   5   0        227.16        250.14        12.01 o                         
   7   5   0        193.77        201.37        11.22 o                         
   8   5   0         15.24         29.75         9.69 o                         
   9   5   0         24.52         20.51         9.91 o                         
  10   5   0         62.47         80.04        13.15 o                         
  11   5   0         17.05          4.65        12.69 o                         
  12   5   0          8.70          7.16        20.50 o                         
  13   5   0          5.76         19.29        13.86 o                         
  14   5   0         30.54         33.68        14.86 o                         
  15   5   0         22.44          2.42        16.19 o                         
  16   5   0          3.77        -14.44        14.44 o                         
  17   5   0         14.77         13.06        29.64 o                         
  18   5   0         30.22          0.08        52.99 o                         
  19   5   0         29.27         34.69        57.09 o                         
 -18   6   0          0.64         -8.71        40.70 o                         
 -17   6   0         32.68         25.71        44.01 o                         
 -16   6   0         12.92         50.30        39.04 o                         
 -15   6   0          1.08        -34.81        34.81 o                         
 -14   6   0          8.35          4.11        32.90 o                         
 -13   6   0         11.09        -20.82        23.01 o                         
 -12   6   0          9.68         11.01        31.48 o                         
 -11   6   0         29.84         67.05        23.49 o                         
 -10   6   0         80.74         32.04        16.18 o                         
  -9   6   0         41.25         25.23        11.04 o                         
  -8   6   0        205.12        208.31        12.02 o                         
  -7   6   0         17.89         13.67         8.95 o                         
  -6   6   0        246.48        241.81        12.16 o                         
  -5   6   0         95.65         99.85         9.33 o                         
  -4   6   0          7.21         -1.43         7.87 o                         
  -3   6   0         19.03          2.43         8.46 o                         
  -2   6   0        100.32        118.76         9.16 o                         
  -1   6   0         29.18         10.19         9.07 o                         
   0   6   0        214.32        252.81        12.70 o                         
   1   6   0         29.19         26.51         5.61 o                         
   2   6   0        100.29        119.34         8.84 o                         
   3   6   0         19.06         20.88         7.93 o                         
   4   6   0          7.21         -1.31         8.13 o                         
   5   6   0         95.70         92.31         9.94 o                         
   6   6   0        246.38        261.62        12.21 o                         
   7   6   0         17.87         11.30         9.79 o                         
   8   6   0        205.21        228.38        14.28 o                         
   9   6   0         41.27         41.52        11.85 o                         
  10   6   0         80.73         69.78        13.45 o                         
  11   6   0         29.83         43.57        13.58 o                         
  12   6   0          9.67          7.26        17.07 o                         
  13   6   0         11.10        -16.63        16.63 o                         
  14   6   0          8.35          2.60        15.05 o                         
  15   6   0          1.08         -8.72        14.64 o                         
  16   6   0         12.93         -1.14        32.32 o                         
  17   6   0         32.70         27.16        30.98 o                         
  18   6   0          0.63        -13.71        48.65 o                         
 -18   7   0         81.25         92.61        46.40 o                         
 -17   7   0         30.17         12.14        40.50 o                         
 -16   7   0          1.52        -34.80        34.80 o                         
 -15   7   0         42.95         63.84        54.96 o                         
 -14   7   0         17.62         36.02        35.28 o                         
 -13   7   0         10.98        -31.07        31.48 o                         
 -12   7   0          5.17         11.51        22.75 o                         
 -11   7   0        224.48        209.56        23.22 o                         
 -10   7   0        115.08         91.43        18.25 o                         
  -9   7   0         44.59         52.03        15.33 o                         
  -8   7   0          5.89          8.99        10.74 o                         
  -7   7   0         41.21         31.34        11.01 o                         
  -6   7   0        169.42        176.60        11.35 o                         
  -5   7   0          0.00         -3.50         8.64 o                         
  -4   7   0         13.79         23.40         9.17 o                         
  -3   7   0        240.15        243.86        12.48 o                         
  -2   7   0          4.36         -2.54         8.30 o                         
  -1   7   0        441.02        448.30        16.34 o                         
   0   7   0          0.31         -7.13         7.13 o                         
   1   7   0        441.05        432.11        19.31 o                         
   2   7   0          4.35         11.46         7.81 o                         
   3   7   0        240.14        247.99        12.39 o                         
   4   7   0         13.72         10.51        10.88 o                         
   5   7   0          0.00         -3.11         9.22 o                         
   6   7   0        169.48        175.85        11.96 o                         
   7   7   0         41.17         35.48        10.70 o                         
   8   7   0          5.89          1.57        13.19 o                         
   9   7   0         44.52         50.54        13.50 o                         
  10   7   0        115.00        123.43        14.64 o                         
  11   7   0        224.43        230.30        23.62 o                         
  12   7   0          5.14         -7.73        16.85 o                         
  13   7   0         11.01          5.94        14.13 o                         
  14   7   0         17.57         27.68        16.59 o                         
  15   7   0         42.95         32.05        26.12 o                         
  16   7   0          1.54         30.45        32.49 o                         
  17   7   0         30.08          1.76        55.75 o                         
  18   7   0         81.28        164.25        62.19 o                         
 -17   8   0         11.02        -24.63       105.90 o                         
 -16   8   0          0.48        -35.93        35.93 o                         
 -15   8   0         20.35         22.95        40.29 o                         
 -14   8   0         11.08         46.17        37.29 o                         
 -13   8   0         13.50        -39.57        48.35 o                         
 -12   8   0         17.83         24.04        60.89 o                         
 -11   8   0        531.68        510.56        35.96 o                         
 -10   8   0        543.13        527.37        35.71 o                         
  -9   8   0         29.97         50.44        17.07 o                         
  -8   8   0        128.51        124.96        25.85 o                         
  -7   8   0          6.43        -11.80        11.80 o                         
  -6   8   0         93.57         55.93        11.62 o                         
  -5   8   0         96.54         89.42        10.69 o                         
  -4   8   0        104.18        141.25        12.37 o                         
  -3   8   0       1548.11       1668.70        29.61 o                         
  -2   8   0         20.13         18.03         8.25 o                         
  -1   8   0          4.12          1.60         8.87 o                         
   0   8   0        719.98        675.48        18.59 o                         
   1   8   0          4.18         -7.81         7.81 o                         
   2   8   0         20.14         20.30         8.80 o                         
   3   8   0       1548.11       1657.98        27.19 o                         
   4   8   0        104.20        134.97        11.81 o                         
   5   8   0         96.55         86.96        11.30 o                         
   6   8   0         93.53         85.38        12.50 o                         
   7   8   0          6.43          4.38        11.64 o                         
   8   8   0        128.61         98.67        14.44 o                         
   9   8   0         29.93         10.71        16.06 o                         
  10   8   0        543.42        471.32        23.04 o                         
  11   8   0        531.64        506.53        22.36 o                         
  12   8   0         17.92          8.22        17.31 o                         
  13   8   0         13.55          4.92        13.14 o                         
  14   8   0         11.07        -25.92        25.92 o                         
  15   8   0         20.32          9.71        32.35 o                         
  16   8   0          0.46         -8.60        35.57 o                         
  17   8   0         10.99         11.20        55.33 o                         
 -16   9   0          5.68        -33.86        67.33 o                         
 -15   9   0          0.41          0.52        39.02 o                         
 -14   9   0          6.42         10.03        36.71 o                         
 -13   9   0          2.01        -17.88        36.19 o                         
 -12   9   0          6.86         10.38        34.09 o                         
 -11   9   0         56.29         80.93        35.06 o                         
 -10   9   0        132.72        158.60        28.05 o                         
  -9   9   0         59.29         57.90        28.83 o                         
  -8   9   0        173.72        209.50        23.29 o                         
  -7   9   0        690.06        727.70        32.00 o                         
  -6   9   0        423.07        462.74        44.39 o                         
  -5   9   0          8.58          1.13         7.75 o                         
  -4   9   0         26.38         25.66        10.00 o                         
  -3   9   0        241.91        236.75        25.29 o                         
  -2   9   0         26.77         32.78        10.50 o                         
  -1   9   0         25.99         32.08         9.40 o                         
   0   9   0          0.09         -4.08         7.64 o                         
   1   9   0         26.01         27.63        12.67 o                         
   2   9   0         26.76         36.23        10.10 o                         
   3   9   0        241.95        263.74        13.82 o                         
   4   9   0         26.36         37.42        11.96 o                         
   5   9   0          8.59         -8.55        11.49 o                         
   6   9   0        423.01        446.30        21.05 o                         
   7   9   0        690.27        723.54        25.47 o                         
   8   9   0        173.65        153.23        21.30 o                         
   9   9   0         59.23         57.71        15.63 o                         
  10   9   0        132.79        132.98        17.17 o                         
  11   9   0         56.32         72.50        16.08 o                         
  12   9   0          6.86         -5.89        16.75 o                         
  13   9   0          2.01         -0.06        14.80 o                         
  14   9   0          6.45          7.96        33.27 o                         
  15   9   0          0.42         -6.47        32.57 o                         
  16   9   0          5.68         86.93        59.93 o                         
 -16  10   0         31.32         36.22        43.69 o                         
 -15  10   0         13.53         25.62        41.17 o                         
 -14  10   0         19.49         22.15        43.63 o                         
 -13  10   0         13.93         38.33        38.87 o                         
 -12  10   0         45.13         41.76        36.58 o                         
 -11  10   0         66.93         10.38        34.90 o                         
 -10  10   0         76.04         61.15        72.76 o                         
  -9  10   0         72.30        112.04        34.72 o                         
  -8  10   0         50.34         52.56        36.16 o                         
  -7  10   0         40.98         52.42        21.35 o                         
  -6  10   0         67.66         70.16        21.00 o                         
  -5  10   0         68.42         34.10        19.78 o                         
  -4  10   0        187.07        181.25        19.25 o                         
  -3  10   0        106.85        107.26        17.95 o                         
  -2  10   0         12.58         28.80        14.26 o                         
  -1  10   0          6.12         -6.00        21.04 o                         
   0  10   0         48.59         49.79        13.19 o                         
   1  10   0          6.12         -1.91        11.84 o                         
   2  10   0         12.65         -1.91        11.84 o                         
   3  10   0        106.77        124.43        14.01 o                         
   4  10   0        187.18        191.16        16.40 o                         
   5  10   0         68.40         73.81        16.24 o                         
   6  10   0         67.64         62.62        16.19 o                         
   7  10   0         41.03         44.65        18.14 o                         
   8  10   0         50.20         41.33        15.88 o                         
   9  10   0         72.54         35.26        17.18 o                         
  10  10   0         75.88         50.44        16.24 o                         
  11  10   0         66.92         61.15        16.71 o                         
  12  10   0         45.15         69.79        37.26 o                         
  13  10   0         13.96         39.67        38.45 o                         
  14  10   0         19.46         86.01        55.17 o                         
  15  10   0         13.54         38.00        36.44 o                         
  16  10   0         31.32         26.83        55.25 o                         
 -15  11   0         13.90         27.41        48.86 o                         
 -14  11   0         55.27         43.67        41.73 o                         
 -13  11   0         44.92         45.29        53.41 o                         
 -12  11   0         19.84          3.97        37.99 o                         
 -11  11   0          3.00         -7.57        35.24 o                         
 -10  11   0          5.88         13.75        34.72 o                         
  -9  11   0         17.29         41.79        34.36 o                         
  -8  11   0         22.27          8.21        33.23 o                         
  -7  11   0         63.10         43.79        27.01 o                         
  -6  11   0         35.75         37.06        21.06 o                         
  -5  11   0          4.13        -13.05        19.61 o                         
  -4  11   0         93.09         77.02        21.93 o                         
  -3  11   0        106.43        103.50        21.63 o                         
  -2  11   0        220.03        221.77        23.04 o                         
  -1  11   0         50.44         37.03        16.05 o                         
   0  11   0          0.03         -3.25        14.55 o                         
   1  11   0         50.45         44.54        15.20 o                         
   2  11   0        220.05        171.09        20.89 o                         
   3  11   0        106.43         89.91        19.32 o                         
   4  11   0         93.10         86.12        19.25 o                         
   5  11   0          4.14          5.38        17.95 o                         
   6  11   0         35.71         22.36        18.14 o                         
   7  11   0         62.95         27.11        17.94 o                         
   8  11   0         22.31         75.21        18.58 o                         
   9  11   0         17.26          1.67        17.13 o                         
  10  11   0          5.89        -12.00        15.69 o                         
  11  11   0          2.94         18.40        91.94 o                         
  12  11   0         19.80         43.38        54.58 o                         
  13  11   0         44.93         40.37        55.00 o                         
  14  11   0         55.31         40.37        61.44 o                         
  15  11   0         13.86        -49.82        52.16 o                         
 -14  12   0         59.66        119.44        68.33 o                         
 -13  12   0         13.68         30.86        42.45 o                         
 -12  12   0         49.23        110.69        43.64 o                         
 -11  12   0         73.79         73.68        40.02 o                         
 -10  12   0          2.63         11.71        37.01 o                         
  -9  12   0          6.54         14.69        35.87 o                         
  -8  12   0        261.80        356.99        44.30 o                         
  -7  12   0         78.19         11.93        39.58 o                         
  -6  12   0        129.70        171.24        54.94 o                         
  -5  12   0         20.21         -7.92        25.88 o                         
  -4  12   0         20.12         18.86        42.15 o                         
  -3  12   0         10.09         18.62        26.37 o                         
  -2  12   0         10.30         30.82        26.10 o                         
  -1  12   0        920.34        925.38       127.75 o                         
   0  12   0        971.32       1088.21        38.98 o                         
   1  12   0        920.34        934.51        35.62 o                         
   2  12   0         10.37        -19.82        19.82 o                         
   3  12   0         10.12        -18.50        18.50 o                         
   4  12   0         20.10         -0.25        18.43 o                         
   5  12   0         20.16         46.11        19.39 o                         
   6  12   0        129.66        150.30        21.92 o                         
   7  12   0         78.26         40.87        18.74 o                         
   8  12   0        261.70        258.66        22.15 o                         
   9  12   0          6.63         -2.74        16.29 o                         
  10  12   0          2.64        -10.33        18.31 o                         
  11  12   0         73.81         56.34        57.67 o                         
  12  12   0         49.22          6.69        55.84 o                         
  13  12   0         13.70        -48.81        51.66 o                         
  14  12   0         59.68         82.17        61.44 o                         
 -12  13   0          1.29        -13.40        41.26 o                         
 -11  13   0         44.83         51.42        41.81 o                         
 -10  13   0         48.42         73.87        42.17 o                         
  -9  13   0          1.11         -3.78        55.04 o                         
  -8  13   0         15.07         52.15        71.22 o                         
  -7  13   0          6.57         31.90        36.77 o                         
  -6  13   0          7.42        -13.86        28.47 o                         
  -5  13   0          4.19         19.52        33.11 o                         
  -4  13   0          0.01         37.57        28.82 o                         
  -3  13   0          7.29        -26.04        26.04 o                         
  -2  13   0          3.31        -21.79        25.16 o                         
  -1  13   0         58.63         49.39        27.29 o                         
   0  13   0          1.63        -23.48        26.20 o                         
   1  13   0         58.64        133.20        27.72 o                         
   2  13   0          3.27        -16.45        19.50 o                         
   3  13   0          7.29         15.07        20.00 o                         
   4  13   0          0.02          8.39        23.69 o                         
   5  13   0          4.18          6.09        18.93 o                         
   6  13   0          7.39        -18.27        25.53 o                         
   7  13   0          6.57          4.49        18.45 o                         
   8  13   0         15.06         17.92        19.06 o                         
   9  13   0          1.09         32.32        96.67 o                         
  10  13   0         48.40         12.96        57.51 o                         
  11  13   0         44.83         42.04        58.26 o                         
  12  13   0          1.27        109.00        61.77 o                         
 -11  14   0         33.84        111.61        47.04 o                         
 -10  14   0         42.54         -5.22        40.77 o                         
  -9  14   0         50.50          6.31        40.99 o                         
  -8  14   0         29.48         20.04        39.74 o                         
  -7  14   0         16.26         32.19        39.90 o                         
  -6  14   0         63.27        114.54        43.26 o                         
  -5  14   0          1.29         65.41        31.68 o                         
  -4  14   0          6.11         29.86        28.92 o                         
  -3  14   0         20.95         36.03        28.90 o                         
  -2  14   0         20.34         -3.00        31.03 o                         
  -1  14   0          0.48         18.12        27.41 o                         
   0  14   0          6.06         -0.21        26.46 o                         
   1  14   0          0.48         28.63        27.61 o                         
   2  14   0         20.36         39.28        27.00 o                         
   3  14   0         20.94         26.66        21.24 o                         
   4  14   0          6.10          2.51        20.64 o                         
   5  14   0          1.28         12.44        20.21 o                         
   6  14   0         63.25         89.84        41.03 o                         
   7  14   0         16.25         -1.35        22.60 o                         
   8  14   0         29.50          6.35        56.50 o                         
   9  14   0         50.52         67.04        58.26 o                         
  10  14   0         42.51        -53.08        53.08 o                         
  11  14   0         33.82         60.52        63.78 o                         
  -9  15   0         18.60         20.23        42.03 o                         
  -8  15   0         52.12        -17.45        39.67 o                         
  -7  15   0         79.36         86.81        44.41 o                         
  -6  15   0          2.76         13.31        73.81 o                         
  -5  15   0         51.83         45.09        43.55 o                         
  -4  15   0         25.53         75.21        32.26 o                         
  -3  15   0          6.38        -13.24        29.19 o                         
  -2  15   0          3.64         32.89        43.37 o                         
  -1  15   0          5.15         36.54        29.78 o                         
   0  15   0          1.31        -42.87        42.87 o                         
   1  15   0          5.14         19.66        28.20 o                         
   2  15   0          3.60        -26.42        26.42 o                         
   3  15   0          6.37        -14.27        43.16 o                         
   4  15   0         25.54         32.44        39.48 o                         
   5  15   0         51.84         77.21        47.52 o                         
   6  15   0          2.79        -10.70        56.25 o                         
   7  15   0         79.33        163.49        66.53 o                         
   8  15   0         52.11        -18.31        57.76 o                         
   9  15   0         18.56         90.61        65.53 o                         
  -6  16   0         51.07         71.75        48.90 o                         
  -5  16   0          6.36         70.29        54.83 o                         
  -4  16   0        131.73        238.48        50.94 o                         
  -3  16   0        109.18        137.42        57.05 o                         
  -2  16   0          1.54        -26.81        81.29 o                         
  -1  16   0         11.45         21.61        40.31 o                         
   0  16   0         85.39        210.73        47.27 o                         
   1  16   0         11.44        -37.77        37.77 o                         
   2  16   0          1.55         -0.75        54.25 o                         
   3  16   0        109.17        125.59        69.50 o                         
   4  16   0        131.76         53.24        62.86 o                         
   5  16   0          6.36          6.52        59.26 o                         
   6  16   0         51.10        119.36        68.96 o                         
 -20   1   1          0.44         64.57        42.45 o                         
 -19   1   1         18.96         49.71        40.50 o                         
 -18   1   1         21.75        -15.20        63.36 o                         
 -17   1   1         22.27         50.28        37.91 o                         
 -16   1   1         24.22         51.86        35.09 o                         
 -15   1   1         75.05         72.69        23.21 o                         
 -14   1   1        106.66        102.50        22.93 o                         
 -13   1   1        169.13        178.10        22.44 o                         
 -12   1   1        423.63        433.26        26.04 o                         
 -11   1   1        333.99        352.02        14.88 o                         
 -10   1   1         40.13         45.57         9.19 o                         
  -9   1   1         11.38         20.99         8.14 o                         
  -8   1   1        221.42        227.77        11.87 o                         
  -7   1   1        167.54        170.60         9.42 o                         
  -6   1   1         24.12         22.74         6.86 o                         
  -5   1   1        278.36        268.06         9.08 o                         
  -4   1   1         34.32         32.78         5.09 o                         
  -3   1   1        312.28        290.73         7.27 o                         
  -2   1   1        516.47        506.48         7.81 o                         
  -1   1   1         23.06         19.61         3.20 o                         
   0   1   1          2.57          3.74         2.85 o                         
   1   1   1         40.72         43.50         3.94 o                         
   2   1   1       1043.85        987.82        13.45 o                         
   3   1   1        926.04        839.79        13.99 o                         
   4   1   1        107.27        108.16         8.09 o                         
   5   1   1        298.12        297.25         9.82 o                         
   6   1   1        148.62        153.28         9.10 o                         
   7   1   1          6.78         19.93         8.95 o                         
   8   1   1         39.19         46.56         9.89 o                         
   9   1   1       1054.47       1083.40        21.69 o                         
  10   1   1        510.99        504.14        18.77 o                         
  11   1   1        134.65        112.14        14.37 o                         
  12   1   1        126.67        122.68        16.45 o                         
  13   1   1        124.80        158.11        16.44 o                         
  14   1   1         24.88         27.37        16.86 o                         
  15   1   1         46.00         34.27        23.28 o                         
  16   1   1         39.68         20.06        21.33 o                         
  17   1   1          3.42         -5.63        23.55 o                         
  18   1   1          3.13        -20.47        23.02 o                         
  19   1   1         14.31         13.47        37.35 o                         
 -20   2   1          4.70         57.05        44.52 o                         
 -19   2   1         20.07         -2.24        41.56 o                         
 -18   2   1         27.27         39.52        72.68 o                         
 -17   2   1         26.24          0.22        35.55 o                         
 -16   2   1          1.68        -25.51        25.51 o                         
 -15   2   1          3.90        -11.05        21.46 o                         
 -14   2   1        195.82        207.09        25.44 o                         
 -13   2   1          9.04        -18.88        29.24 o                         
 -12   2   1        405.31        436.76        27.81 o                         
 -11   2   1        281.76        281.57        16.51 o                         
 -10   2   1        112.66        121.89        10.76 o                         
  -9   2   1        195.68        189.26        10.37 o                         
  -8   2   1       1437.08       1588.82        26.22 o                         
  -7   2   1          4.44         11.48         7.92 o                         
  -6   2   1         18.81         12.83         7.77 o                         
  -5   2   1        456.60        435.93        10.54 o                         
  -4   2   1         65.76         58.01         5.78 o                         
  -3   2   1       2159.72       2121.96        21.40 o                         
  -2   2   1       8274.69       7965.18        76.04 o                         
  -1   2   1       5801.83       5777.20        57.99 o                         
   0   2   1      17936.08      17477.85       170.54 o                         
   1   2   1        965.41        902.85        12.65 o                         
   2   2   1         54.78         53.89         6.54 o                         
   3   2   1        448.72        433.83        10.53 o                         
   4   2   1         31.42         12.07         6.07 o                         
   5   2   1         64.72         77.91         8.82 o                         
   6   2   1       1704.00       1820.40        26.89 o                         
   7   2   1       1062.19       1191.65        27.04 o                         
   8   2   1         19.57         -0.42         9.56 o                         
   9   2   1        110.99        141.86        28.93 o                         
  10   2   1         89.36         74.01        11.47 o                         
  11   2   1        103.16         91.04        14.17 o                         
  12   2   1        549.84        556.52        21.53 o                         
  13   2   1         94.30         74.83        25.77 o                         
  14   2   1         23.75          7.54        16.85 o                         
  15   2   1          5.92        -11.99        19.69 o                         
  16   2   1          6.73         26.97        25.86 o                         
  17   2   1         17.23          7.60        21.93 o                         
  18   2   1          1.99          7.98        32.62 o                         
  19   2   1          8.43        108.61        39.56 o                         
 -19   3   1          8.26        -14.05        39.73 o                         
 -18   3   1         11.60         11.64        39.02 o                         
 -17   3   1         11.88          2.53        37.21 o                         
 -16   3   1         73.76         64.94        38.41 o                         
 -15   3   1         11.64        -22.01        29.15 o                         
 -14   3   1        152.22        129.16        23.32 o                         
 -13   3   1        119.11         82.12        21.39 o                         
 -12   3   1         72.71         85.36        19.59 o                         
 -11   3   1        131.15        131.93        13.09 o                         
 -10   3   1         62.07         58.24        10.57 o                         
  -9   3   1        256.41        267.17        13.05 o                         
  -8   3   1       1014.29       1053.09        20.84 o                         
  -7   3   1        538.96        497.02        13.99 o                         
  -6   3   1          6.33          5.35         7.47 o                         
  -5   3   1        238.31        242.35        13.47 o                         
  -4   3   1       1818.47       1832.21        22.48 o                         
  -3   3   1         68.15         61.15         5.60 o                         
  -2   3   1       1459.46       1379.20        16.19 o                         
  -1   3   1        134.85        138.85         5.97 o                         
   0   3   1       1276.55       1240.19        16.29 o                         
   1   3   1       1165.00       1138.61        16.36 o                         
   2   3   1       3049.54       3020.73        34.49 o                         
   3   3   1         54.49         47.67         7.61 o                         
   4   3   1        189.11        182.17        11.28 o                         
   5   3   1       2511.20       2485.56        32.97 o                         
   6   3   1       1896.99       2002.88        30.50 o                         
   7   3   1        259.77        278.79        12.36 o                         
   8   3   1        141.92        153.20        11.99 o                         
   9   3   1        282.62        260.25        23.49 o                         
  10   3   1         10.98          2.28         8.63 o                         
  11   3   1        249.24        246.46        23.01 o                         
  12   3   1        116.62         77.74        14.85 o                         
  13   3   1         99.37         97.20        17.82 o                         
  14   3   1         52.53         56.84        19.97 o                         
  15   3   1        107.96        140.39        22.78 o                         
  16   3   1         19.70         16.11        20.95 o                         
  17   3   1         21.13         -9.71        21.30 o                         
  18   3   1          3.78        -10.78        27.34 o                         
  19   3   1         13.29        -18.42        36.13 o                         
 -19   4   1          5.66        -19.96        41.50 o                         
 -18   4   1         10.39         25.81        39.45 o                         
 -17   4   1         13.74         57.19        37.34 o                         
 -16   4   1          5.21         20.94        34.77 o                         
 -15   4   1         72.21         71.01        28.55 o                         
 -14   4   1        140.16        123.55        23.26 o                         
 -13   4   1         83.75         97.58        25.24 o                         
 -12   4   1        249.54        179.97        21.93 o                         
 -11   4   1        365.57        294.64        23.38 o                         
 -10   4   1        276.27        257.07        15.18 o                         
  -9   4   1         91.89         76.08        11.78 o                         
  -8   4   1        205.56        183.00        11.52 o                         
  -7   4   1        190.04        223.77        13.92 o                         
  -6   4   1        192.95        219.61        10.05 o                         
  -5   4   1        279.06        282.01        10.04 o                         
  -4   4   1        290.22        309.94        11.92 o                         
  -3   4   1        271.04        255.84         9.85 o                         
  -2   4   1        410.03        343.94         9.17 o                         
  -1   4   1        870.02        715.72        14.08 o                         
   0   4   1        457.05        399.53        10.51 o                         
   1   4   1         98.39         81.36         7.11 o                         
   2   4   1         61.16         59.33         8.28 o                         
   3   4   1         68.64         74.24         8.47 o                         
   4   4   1        224.23        270.64        11.69 o                         
   5   4   1         77.79         87.22         9.73 o                         
   6   4   1         20.42         -4.13         8.92 o                         
   7   4   1         33.95         26.32         9.65 o                         
   8   4   1          8.32          3.18         9.92 o                         
   9   4   1         22.35          2.92         8.74 o                         
  10   4   1         53.81         65.29        13.87 o                         
  11   4   1         66.33         57.62        14.63 o                         
  12   4   1         93.46         77.09        25.75 o                         
  13   4   1         28.77         31.09        16.96 o                         
  14   4   1         14.60         25.38        20.11 o                         
  15   4   1          6.74          2.83        17.50 o                         
  16   4   1          7.72         -3.21        20.92 o                         
  17   4   1         11.13        -21.01        21.01 o                         
  18   4   1         35.39         51.98        22.46 o                         
  19   4   1         30.65        -36.11        48.98 o                         
 -19   5   1          8.54         -3.59        65.03 o                         
 -18   5   1         16.35        -29.69        56.17 o                         
 -17   5   1          5.51        -10.32        37.06 o                         
 -16   5   1         14.31        -33.85        33.85 o                         
 -15   5   1         41.01         54.96        28.28 o                         
 -14   5   1         82.66         85.41        26.28 o                         
 -13   5   1          1.70          6.94        20.14 o                         
 -12   5   1         68.04         68.87        20.67 o                         
 -11   5   1         24.34          9.86        18.23 o                         
 -10   5   1          0.48         -8.53         8.53 o                         
  -9   5   1          5.84         -7.84         9.77 o                         
  -8   5   1         11.43         12.24         8.77 o                         
  -7   5   1        124.52        122.07        10.90 o                         
  -6   5   1        159.60        171.45        10.23 o                         
  -5   5   1        130.87        127.44         9.50 o                         
  -4   5   1        157.49        159.53         9.26 o                         
  -3   5   1         66.78         77.24         8.27 o                         
  -2   5   1        397.82        402.44        11.18 o                         
  -1   5   1         86.23         87.17         8.01 o                         
   0   5   1        703.52        740.10        14.94 o                         
   1   5   1         31.75         41.59         8.07 o                         
   2   5   1        234.95        239.53         9.39 o                         
   3   5   1        213.92        231.71         9.95 o                         
   4   5   1        302.50        332.96        14.39 o                         
   5   5   1        110.52        125.40        10.41 o                         
   6   5   1          1.78          0.03         9.20 o                         
   7   5   1         64.56         57.70        10.20 o                         
   8   5   1         24.09         29.60         9.41 o                         
   9   5   1         36.33         24.01         9.03 o                         
  10   5   1         15.95         29.47        13.93 o                         
  11   5   1          5.60        -12.70        15.26 o                         
  12   5   1        166.12        154.78        19.15 o                         
  13   5   1         65.45         72.06        19.88 o                         
  14   5   1          1.66         12.04        19.90 o                         
  15   5   1          9.62         25.33        17.94 o                         
  16   5   1         18.82         10.08        18.24 o                         
  17   5   1         26.56         60.29        22.50 o                         
  18   5   1          8.24        -29.56        35.98 o                         
 -18   6   1          3.02          2.12        39.72 o                         
 -17   6   1         22.57         67.95        41.08 o                         
 -16   6   1         48.68         27.65        36.19 o                         
 -15   6   1         30.25        -28.16        28.49 o                         
 -14   6   1         59.88         42.32        26.67 o                         
 -13   6   1        208.01        192.97        28.22 o                         
 -12   6   1        375.73        345.49        26.89 o                         
 -11   6   1       1315.67       1337.04        40.15 o                         
 -10   6   1         10.56          7.89        16.02 o                         
  -9   6   1         22.30          6.65        10.73 o                         
  -8   6   1        179.77        175.25        12.20 o                         
  -7   6   1        140.13        147.71        10.92 o                         
  -6   6   1         92.81         73.64         9.13 o                         
  -5   6   1       1071.35       1207.42        20.59 o                         
  -4   6   1       1490.22       1634.61        23.19 o                         
  -3   6   1       1035.21       1034.70        17.87 o                         
  -2   6   1       1897.48       1959.18        27.01 o                         
  -1   6   1       4582.70       5084.69        60.70 o                         
   0   6   1        725.08        727.01        15.66 o                         
   1   6   1        252.73        261.98        10.64 o                         
   2   6   1       1590.33       1837.41        24.61 o                         
   3   6   1       3368.06       3660.55        49.23 o                         
   4   6   1         36.88         31.33         8.03 o                         
   5   6   1        347.54        342.40        12.99 o                         
   6   6   1         16.45         11.16         9.33 o                         
   7   6   1          1.07         -8.63         9.46 o                         
   8   6   1          7.31         13.56         9.02 o                         
   9   6   1       2702.58       2873.11        55.01 o                         
  10   6   1       2657.41       2627.42        52.71 o                         
  11   6   1        125.11        161.08        18.72 o                         
  12   6   1        105.10         80.23        18.17 o                         
  13   6   1        226.12        196.57        25.32 o                         
  14   6   1          1.11         -5.75        19.69 o                         
  15   6   1         17.02         46.82        25.15 o                         
  16   6   1         45.46         34.61        44.70 o                         
  17   6   1         58.71         12.11        24.27 o                         
  18   6   1         22.42         77.07        61.44 o                         
 -18   7   1          6.77         16.82        66.41 o                         
 -17   7   1          2.51        -38.92        38.92 o                         
 -16   7   1          3.43        -26.80        37.33 o                         
 -15   7   1         74.83         60.71        38.09 o                         
 -14   7   1         98.35         70.94        50.04 o                         
 -13   7   1          3.60         22.49        25.28 o                         
 -12   7   1         17.67         15.94        28.34 o                         
 -11   7   1          1.49         12.02        17.19 o                         
 -10   7   1         46.61         56.29        19.95 o                         
  -9   7   1        181.73        162.76        17.39 o                         
  -8   7   1         83.79         83.03        11.87 o                         
  -7   7   1          1.12         -9.85         9.85 o                         
  -6   7   1          6.69          3.75         9.75 o                         
  -5   7   1          8.05          0.30         8.70 o                         
  -4   7   1          7.86         -7.19         8.15 o                         
  -3   7   1         21.88         28.36         8.63 o                         
  -2   7   1         88.99        109.99         9.40 o                         
  -1   7   1         54.14         57.62        11.01 o                         
   0   7   1        266.10        302.86        12.20 o                         
   1   7   1         39.06         51.24         8.59 o                         
   2   7   1          4.80          9.45         7.88 o                         
   3   7   1          4.49         -1.21         7.95 o                         
   4   7   1         48.16         32.21         9.47 o                         
   5   7   1         58.17         47.11         9.95 o                         
   6   7   1        212.25        191.85        13.63 o                         
   7   7   1        339.39        316.07        17.33 o                         
   8   7   1         48.46         39.92        13.60 o                         
   9   7   1          0.03        -17.96        17.96 o                         
  10   7   1          1.97         -5.08        15.60 o                         
  11   7   1          1.24         11.76        16.94 o                         
  12   7   1        265.62        241.73        23.29 o                         
  13   7   1         66.45         10.18        27.19 o                         
  14   7   1          5.11         -2.23        20.38 o                         
  15   7   1          3.75         39.41        28.57 o                         
  16   7   1          9.45         -1.63        23.94 o                         
  17   7   1          1.28        -11.32        37.18 o                         
 -17   8   1         22.12         65.65        42.74 o                         
 -16   8   1          6.63        -13.21        38.26 o                         
 -15   8   1         46.72         30.87        37.75 o                         
 -14   8   1         98.17         95.51        37.69 o                         
 -13   8   1         61.59         62.99        28.19 o                         
 -12   8   1        160.61        163.16        34.06 o                         
 -11   8   1        268.72        291.75        26.71 o                         
 -10   8   1        385.42        388.29        28.42 o                         
  -9   8   1         87.93         79.31        18.16 o                         
  -8   8   1        631.16        584.53        39.47 o                         
  -7   8   1       1302.59       1319.62        32.91 o                         
  -6   8   1        472.50        475.91        22.61 o                         
  -5   8   1         79.77         73.41        10.54 o                         
  -4   8   1        119.05        138.54        11.72 o                         
  -3   8   1        167.45        156.71        12.18 o                         
  -2   8   1        246.67        237.42        12.42 o                         
  -1   8   1        237.36        228.84        12.36 o                         
   0   8   1        211.35        235.22        12.21 o                         
   1   8   1         83.05         80.54         9.63 o                         
   2   8   1         14.04         14.28         8.55 o                         
   3   8   1         51.96         59.01         9.88 o                         
   4   8   1       1107.67       1064.61        22.38 o                         
   5   8   1       1216.30       1227.51        27.71 o                         
   6   8   1        102.15        128.26        13.65 o                         
   7   8   1        203.92        206.98        19.36 o                         
   8   8   1        228.33        242.65        19.05 o                         
   9   8   1         43.12         23.89        15.90 o                         
  10   8   1         27.16         12.70        19.22 o                         
  11   8   1         57.96         56.88        20.91 o                         
  12   8   1         51.78         64.65        21.44 o                         
  13   8   1         20.15         12.15        23.52 o                         
  14   8   1         12.53          8.72        21.06 o                         
  15   8   1         22.01         48.66        26.32 o                         
  16   8   1         22.73         22.90        56.00 o                         
  17   8   1         47.77        -28.84        53.08 o                         
 -17   9   1          9.46          6.29        42.30 o                         
 -16   9   1          2.33          2.71        44.01 o                         
 -15   9   1          2.85        -22.56        55.13 o                         
 -14   9   1          1.80          9.79        36.49 o                         
 -13   9   1         29.84         14.57        36.62 o                         
 -12   9   1          8.05        -20.29        24.97 o                         
 -11   9   1         24.76         18.45        36.17 o                         
 -10   9   1          7.45          2.39        22.93 o                         
  -9   9   1        326.41        323.28        26.34 o                         
  -8   9   1        554.12        516.84        29.14 o                         
  -7   9   1         78.84         55.07        16.45 o                         
  -6   9   1        938.61        924.64        43.45 o                         
  -5   9   1        322.91        345.55        26.15 o                         
  -4   9   1          1.06          8.47        14.61 o                         
  -3   9   1         28.61         27.12        10.94 o                         
  -2   9   1          0.24          0.29        10.41 o                         
  -1   9   1          0.92         -7.38        10.33 o                         
   0   9   1         12.08          5.15         9.65 o                         
   1   9   1         16.13         12.44         9.48 o                         
   2   9   1         81.91         87.18        11.35 o                         
   3   9   1        546.03        518.91        18.97 o                         
   4   9   1        511.32        468.06        20.10 o                         
   5   9   1        109.57        117.52        15.21 o                         
   6   9   1       1054.99        935.30        31.16 o                         
   7   9   1        163.57        147.95        20.62 o                         
   8   9   1         37.05         33.79        19.40 o                         
   9   9   1         44.73         43.13        21.73 o                         
  10   9   1          8.16         -2.16        19.52 o                         
  11   9   1         25.43         14.22        20.48 o                         
  12   9   1          1.72          5.89        20.86 o                         
  13   9   1          1.75          0.83        20.83 o                         
  14   9   1          2.75        -14.53        20.49 o                         
  15   9   1         12.21         17.96        25.29 o                         
  16   9   1         16.46         11.53        56.92 o                         
 -16  10   1          4.95        -40.84        40.84 o                         
 -15  10   1         87.36        104.32        64.74 o                         
 -14  10   1         20.98        -17.39        37.70 o                         
 -13  10   1         86.40         54.85        38.41 o                         
 -12  10   1         42.30         34.10        35.62 o                         
 -11  10   1        127.58        138.75        29.08 o                         
 -10  10   1         22.10         19.82        26.25 o                         
  -9  10   1         40.17          9.21        23.77 o                         
  -8  10   1         76.12         64.88        25.41 o                         
  -7  10   1        439.80        399.46        67.34 o                         
  -6  10   1         23.83         -2.49        23.36 o                         
  -5  10   1        620.33        619.69        29.97 o                         
  -4  10   1        386.53        362.65        26.76 o                         
  -3  10   1         15.70        -14.67        18.52 o                         
  -2  10   1         77.94        102.35        17.73 o                         
  -1  10   1       3020.97       2831.69        57.23 o                         
   0  10   1        579.57        683.46        24.01 o                         
   1  10   1         13.10         25.05        13.90 o                         
   2  10   1        429.02        395.38        19.33 o                         
   3  10   1        268.24        263.67        27.05 o                         
   4  10   1        222.13        243.15        21.37 o                         
   5  10   1        449.37        426.34        26.78 o                         
   6  10   1        311.92        274.53        31.28 o                         
   7  10   1          2.35         -6.80        19.30 o                         
   8  10   1        119.98        108.44        22.78 o                         
   9  10   1          7.65         17.36        19.99 o                         
  10  10   1          9.89        -19.85        19.85 o                         
  11  10   1         20.52          2.98        20.74 o                         
  12  10   1         26.25         19.33        21.38 o                         
  13  10   1        260.61        255.76        25.43 o                         
  14  10   1         52.41         84.66        29.77 o                         
  15  10   1          0.78        -17.05        58.01 o                         
 -15  11   1         17.69         40.82        44.29 o                         
 -14  11   1         47.05         39.18        58.34 o                         
 -13  11   1          6.04         -2.63        39.40 o                         
 -12  11   1         40.38         50.32        42.29 o                         
 -11  11   1         20.91         -0.08        35.36 o                         
 -10  11   1          2.87         67.22        36.94 o                         
  -9  11   1         18.64         40.32        26.94 o                         
  -8  11   1         31.20         50.40        29.14 o                         
  -7  11   1         95.54         86.08        26.34 o                         
  -6  11   1         72.49         67.56        25.90 o                         
  -5  11   1          2.59        -21.56        21.56 o                         
  -4  11   1          0.62         28.96        20.38 o                         
  -3  11   1        155.58        162.35        22.68 o                         
  -2  11   1        135.75         97.24        22.25 o                         
  -1  11   1         26.59          3.84        31.99 o                         
   0  11   1        222.89        170.43        22.92 o                         
   1  11   1        109.86         96.19        20.89 o                         
   2  11   1          7.20         -3.14        19.41 o                         
   3  11   1         23.16         47.99        21.81 o                         
   4  11   1        170.97        221.13        47.43 o                         
   5  11   1        115.95        140.84        26.09 o                         
   6  11   1         36.91         40.55        28.25 o                         
   7  11   1         16.00         24.46        24.60 o                         
   8  11   1          3.47        -21.25        24.72 o                         
   9  11   1         40.09         19.70        25.59 o                         
  10  11   1          2.27          3.46        26.44 o                         
  11  11   1         46.97         -7.74        27.03 o                         
  12  11   1         86.34        120.50        35.90 o                         
  13  11   1          1.92         17.35        24.91 o                         
  14  11   1          5.03        -37.45        58.59 o                         
 -14  12   1         54.18         81.24        45.84 o                         
 -13  12   1         33.86         12.98        40.57 o                         
 -12  12   1         19.02        -11.99        39.22 o                         
 -11  12   1          4.63         52.17        40.23 o                         
 -10  12   1         27.76         -7.44        36.65 o                         
  -9  12   1         50.40         56.16        53.20 o                         
  -8  12   1          0.34        -32.58        32.58 o                         
  -7  12   1         28.85         53.89        34.77 o                         
  -6  12   1         20.39         -5.75        25.26 o                         
  -5  12   1         91.43         94.12        27.61 o                         
  -4  12   1        186.34        163.63        41.13 o                         
  -3  12   1         11.01         13.94        21.93 o                         
  -2  12   1         11.47        -23.96        23.96 o                         
  -1  12   1         12.48         31.61        22.98 o                         
   0  12   1         46.35         64.22        22.40 o                         
   1  12   1         53.39         50.52        25.68 o                         
   2  12   1        228.24        268.24        57.69 o                         
   3  12   1         21.18         14.60        24.34 o                         
   4  12   1         77.64         59.43        35.30 o                         
   5  12   1         12.18         26.93        28.39 o                         
   6  12   1          7.81        -20.02        25.46 o                         
   7  12   1         68.36         41.63        26.60 o                         
   8  12   1          0.13          7.53        25.49 o                         
   9  12   1         13.38         41.80        27.11 o                         
  10  12   1         73.19         66.80        54.55 o                         
  11  12   1         57.45         57.67        43.64 o                         
  12  12   1         50.33         27.53        55.35 o                         
  13  12   1          1.79         10.78        58.34 o                         
 -12  13   1         23.10         72.03        43.92 o                         
 -11  13   1          1.37         -2.05        38.91 o                         
 -10  13   1          7.79         -0.74        38.19 o                         
  -9  13   1          7.57         16.20        37.70 o                         
  -8  13   1         10.77          6.77        36.96 o                         
  -7  13   1          0.41        -26.30        36.36 o                         
  -6  13   1         42.74         45.65        48.27 o                         
  -5  13   1          2.46        -14.96        36.57 o                         
  -4  13   1          0.35        -19.31        49.11 o                         
  -3  13   1          5.65        -25.72        32.77 o                         
  -2  13   1         17.33         -7.09        26.01 o                         
  -1  13   1          0.90         32.36        27.35 o                         
   0  13   1         14.93         43.86        27.18 o                         
   1  13   1          6.91        -19.21        25.26 o                         
   2  13   1          5.77         10.82        26.34 o                         
   3  13   1          9.65         -1.91        25.70 o                         
   4  13   1         49.71         39.71        26.96 o                         
   5  13   1          2.04        -25.13        25.13 o                         
   6  13   1          0.56         24.07        27.81 o                         
   7  13   1         24.86         39.96        28.26 o                         
   8  13   1         16.57         13.38        28.34 o                         
   9  13   1          9.37         -3.26        28.57 o                         
  10  13   1         43.15         44.60        66.74 o                         
  11  13   1         39.89        123.32        84.92 o                         
  12  13   1          6.46         58.26        59.76 o                         
 -11  14   1        163.71        162.39        77.57 o                         
 -10  14   1          8.42        -12.99        78.15 o                         
  -9  14   1         32.14         20.07        40.91 o                         
  -8  14   1         75.54        124.20        43.15 o                         
  -7  14   1          0.82         -7.77        39.09 o                         
  -6  14   1          9.08         48.47        62.86 o                         
  -5  14   1         29.75         43.93        39.09 o                         
  -4  14   1          0.66         14.11        35.55 o                         
  -3  14   1         80.64         29.20        36.85 o                         
  -2  14   1         70.60         52.86        54.79 o                         
  -1  14   1        264.57        251.22        43.34 o                         
   0  14   1        243.94        263.30        34.97 o                         
   1  14   1         27.42         15.41        35.75 o                         
   2  14   1          0.06        -17.57        27.64 o                         
   3  14   1         15.75         -3.43        27.73 o                         
   4  14   1         15.39         43.21        29.36 o                         
   5  14   1          1.89         14.74        28.20 o                         
   6  14   1         65.68        173.26        43.31 o                         
   7  14   1         69.76         88.24        29.71 o                         
   8  14   1         18.84          6.20        40.90 o                         
   9  14   1        147.81        192.83        46.36 o                         
  10  14   1          4.45        -39.16        39.16 o                         
  -9  15   1          1.39         44.07        42.69 o                         
  -8  15   1         17.19         45.64        43.00 o                         
  -7  15   1          8.70         -8.06        40.18 o                         
  -6  15   1          1.93         27.82        42.12 o                         
  -5  15   1          3.21        -25.25        37.78 o                         
  -4  15   1          0.75        -39.91        39.91 o                         
  -3  15   1          6.94         30.38        46.18 o                         
  -2  15   1          7.45        -16.15        38.15 o                         
  -1  15   1          0.24        -50.43        50.95 o                         
   0  15   1          3.38         35.31        31.00 o                         
   1  15   1          1.86          5.71        56.79 o                         
   2  15   1          2.38        -19.67        29.54 o                         
   3  15   1          1.53          5.70        29.88 o                         
   4  15   1          5.91        -12.00        35.89 o                         
   5  15   1         22.88         10.31        29.69 o                         
   6  15   1         23.67         13.89        40.90 o                         
   7  15   1          0.46         -5.06        41.23 o                         
   8  15   1          1.52         26.99        41.99 o                         
  -6  16   1         15.67         -6.45        42.73 o                         
  -5  16   1         42.09         43.00        44.41 o                         
  -4  16   1         16.42         32.59        66.12 o                         
  -3  16   1         30.56         24.11        42.20 o                         
  -2  16   1         21.31         73.94        47.56 o                         
  -1  16   1         17.70         34.15        68.12 o                         
   0  16   1         23.12        -39.57        39.57 o                         
   1  16   1         16.19         31.24        31.24 o                         
   2  16   1         41.87         27.49        41.45 o                         
   3  16   1         28.30         58.11        43.02 o                         
   4  16   1          0.47        -22.78        44.26 o                         
   5  16   1         28.55         55.20        44.95 o                         
 -20   0   2        128.46        182.47        68.79 o                         
 -19   0   2         67.52         47.73        55.92 o                         
 -18   0   2         18.54        -13.21        52.24 o                         
 -17   0   2        101.84         98.58        38.28 o                         
 -16   0   2        105.20         71.57        34.00 o                         
 -15   0   2        315.71        276.31        43.92 o                         
 -14   0   2       1044.07       1134.35        80.41 o                         
 -13   0   2        257.72        236.76        72.22 o                         
 -12   0   2        209.75        200.48        30.02 o                         
 -11   0   2        919.94       1021.62        33.00 o                         
 -10   0   2        152.83        160.69        16.40 o                         
  -9   0   2        370.21        345.76        18.10 o                         
  -8   0   2        149.59        167.14        13.94 o                         
  -7   0   2        364.82        376.75        15.88 o                         
  -6   0   2       1007.27       1028.80        24.11 o                         
  -5   0   2        348.71        346.38        15.27 o                         
  -4   0   2         67.86         72.23         7.87 o                         
  -3   0   2      19944.66      19622.32       433.53 o                         
  -2   0   2      87740.00      83469.09      1857.20 o                         
  -1   0   2       3541.95       3534.98        71.06 o                         
   0   0   2        544.94        528.36        13.27 o                         
   1   0   2       1204.62       1175.20        18.20 o                         
   2   0   2       2914.45       2943.57        42.65 o                         
   3   0   2         81.73         88.74         9.25 o                         
   4   0   2        373.03        442.54        16.60 o                         
   5   0   2       2714.88       3016.53        57.18 o                         
   6   0   2       4100.61       4366.09        79.84 o                         
   7   0   2        228.84        192.36        14.50 o                         
   8   0   2        298.31        318.49        23.60 o                         
   9   0   2        630.51        707.82        27.44 o                         
  10   0   2         43.40         33.11        16.47 o                         
  11   0   2        160.04        156.59        20.11 o                         
  12   0   2       3432.41       3216.44        98.56 o                         
  13   0   2          6.03        -38.45        38.45 o                         
  14   0   2          3.81         47.73        44.97 o                         
  15   0   2         97.01         91.97        32.97 o                         
  16   0   2         59.92         52.90        32.79 o                         
  17   0   2         24.57        -23.15        47.81 o                         
  18   0   2        110.08        154.97        60.18 o                         
  19   0   2        437.21        527.68        80.74 o                         
 -20   1   2          4.02        -31.29        40.85 o                         
 -19   1   2         25.84         29.63        38.85 o                         
 -18   1   2          0.25         -9.32        36.43 o                         
 -17   1   2         43.08         17.90        28.38 o                         
 -16   1   2        279.21        252.02        29.08 o                         
 -15   1   2        190.81        178.61        25.45 o                         
 -14   1   2         24.72         27.39        19.76 o                         
 -13   1   2        276.40        269.45        23.94 o                         
 -12   1   2         32.37          3.37        16.93 o                         
 -11   1   2         62.60         60.68        11.77 o                         
 -10   1   2          5.94         -1.27         9.70 o                         
  -9   1   2        165.84        161.22        11.45 o                         
  -8   1   2         49.73         57.34         9.34 o                         
  -7   1   2         35.22         30.59         7.70 o                         
  -6   1   2        163.52        170.47         7.91 o                         
  -5   1   2         25.83         22.21         6.01 o                         
  -4   1   2       1613.28       1600.58        22.80 o                         
  -3   1   2        436.38        437.43        10.30 o                         
  -2   1   2       2543.07       2473.57        39.39 o                         
  -1   1   2       6051.86       6106.60        76.42 o                         
   0   1   2       1480.23       1462.64        17.23 o                         
   1   1   2        475.87        461.64         8.55 o                         
   2   1   2        489.18        485.20         9.27 o                         
   3   1   2         72.19         72.21         7.24 o                         
   4   1   2        236.83        251.00         8.66 o                         
   5   1   2        460.55        491.77        12.10 o                         
   6   1   2        130.87        145.33         8.11 o                         
   7   1   2         13.56         16.27         8.31 o                         
   8   1   2        295.54        303.25        12.71 o                         
   9   1   2          3.60         -7.85        10.22 o                         
  10   1   2        452.33        437.47        17.02 o                         
  11   1   2        951.82        892.54        29.42 o                         
  12   1   2        229.20        235.64        37.77 o                         
  13   1   2          1.71          7.06        19.36 o                         
  14   1   2         11.07         20.99        29.00 o                         
  15   1   2         31.15         61.61        26.67 o                         
  16   1   2          6.33        -25.32        25.32 o                         
  17   1   2         34.25         56.66        30.17 o                         
  18   1   2          4.06        -17.41        30.61 o                         
  19   1   2          2.10        -37.29        37.29 o                         
 -20   2   2          7.81          3.74        45.93 o                         
 -19   2   2          9.95        -38.59        38.59 o                         
 -18   2   2         11.64         12.23        84.84 o                         
 -17   2   2          0.83        -23.50        27.45 o                         
 -16   2   2         75.31         62.46        27.05 o                         
 -15   2   2        208.31        232.99        25.70 o                         
 -14   2   2         29.86         44.00        25.57 o                         
 -13   2   2        172.81        160.12        21.61 o                         
 -12   2   2        426.92        419.89        44.97 o                         
 -11   2   2        303.50        251.15        14.33 o                         
 -10   2   2        300.06        301.26        14.63 o                         
  -9   2   2        704.16        727.95        18.93 o                         
  -8   2   2       1496.76       1481.71        25.90 o                         
  -7   2   2        247.48        237.55        10.24 o                         
  -6   2   2        214.64        226.86         9.53 o                         
  -5   2   2        924.83        842.58        13.56 o                         
  -4   2   2        648.96        545.81        10.30 o                         
  -3   2   2       1947.32       1558.93        18.09 o                         
  -2   2   2       4555.54       3602.50        41.58 o                         
  -1   2   2       5213.51       4332.07        46.72 o                         
   0   2   2       1556.19       1276.44        15.42 o                         
   1   2   2        975.93        840.87        11.33 o                         
   2   2   2        912.55        833.80        12.11 o                         
   3   2   2       2030.85       2065.39        23.68 o                         
   4   2   2       1608.68       1677.43        32.04 o                         
   5   2   2        244.62        260.41        11.03 o                         
   6   2   2        516.02        558.03        14.94 o                         
   7   2   2        156.47        148.61        11.52 o                         
   8   2   2         48.77         52.84        10.32 o                         
   9   2   2        118.90        130.00        12.98 o                         
  10   2   2        316.98        352.65        23.21 o                         
  11   2   2        146.29        164.47        24.77 o                         
  12   2   2          2.95         47.92        18.87 o                         
  13   2   2          0.95        -16.52        18.98 o                         
  14   2   2          0.72         -7.86        24.23 o                         
  15   2   2         11.35         35.38        31.82 o                         
  16   2   2          7.03        -25.71        26.11 o                         
  17   2   2         28.62         47.39        34.05 o                         
  18   2   2        134.84        163.59        32.73 o                         
  19   2   2         18.03         51.01        41.52 o                         
 -19   3   2         11.67          9.14        46.43 o                         
 -18   3   2          5.04        -26.14        36.03 o                         
 -17   3   2          1.56        -26.94        26.94 o                         
 -16   3   2         24.97         37.44        28.09 o                         
 -15   3   2        114.02         81.78        23.08 o                         
 -14   3   2        125.63        137.90        23.09 o                         
 -13   3   2          2.02        -11.95        18.84 o                         
 -12   3   2         52.85         74.96        19.53 o                         
 -11   3   2         35.76         37.83        13.85 o                         
 -10   3   2        299.97        323.62        16.79 o                         
  -9   3   2         12.46         13.19        11.35 o                         
  -8   3   2        247.99        258.30        13.77 o                         
  -7   3   2        637.94        684.65        16.29 o                         
  -6   3   2        828.95        863.59        17.09 o                         
  -5   3   2        150.35        134.95         7.94 o                         
  -4   3   2        130.38        130.00         8.25 o                         
  -3   3   2        216.07        206.91         7.16 o                         
  -2   3   2        369.34        357.76         8.47 o                         
  -1   3   2        691.87        657.40        12.27 o                         
   0   3   2        182.74        162.30         5.88 o                         
   1   3   2       1207.45       1222.76        16.36 o                         
   2   3   2       1185.56       1272.85        18.31 o                         
   3   3   2         40.26         52.22         8.04 o                         
   4   3   2         74.46         78.44         9.50 o                         
   5   3   2        345.78        416.46        12.73 o                         
   6   3   2        314.07        356.17        13.74 o                         
   7   3   2         70.65         85.07         9.75 o                         
   8   3   2        186.84        217.59        13.11 o                         
   9   3   2        162.40        130.93        14.64 o                         
  10   3   2        582.25        574.64        20.09 o                         
  11   3   2         29.95         63.03        21.55 o                         
  12   3   2         21.13         14.85        24.84 o                         
  13   3   2          1.68         31.96        25.43 o                         
  14   3   2          6.04         29.25        25.85 o                         
  15   3   2         13.07        -10.88        26.60 o                         
  16   3   2         62.69         59.62        55.42 o                         
  17   3   2         87.00        132.88        31.43 o                         
  18   3   2         24.40         51.29        40.22 o                         
 -19   4   2         24.70         44.93        43.09 o                         
 -18   4   2         23.49        -47.10        47.10 o                         
 -17   4   2          2.56        -27.96        27.96 o                         
 -16   4   2         49.83         52.30        27.91 o                         
 -15   4   2        120.05        134.01        25.20 o                         
 -14   4   2         34.45         50.04        21.29 o                         
 -13   4   2         53.80         18.44        19.84 o                         
 -12   4   2        320.35        274.66        23.24 o                         
 -11   4   2        230.22        272.40        19.65 o                         
 -10   4   2        356.53        416.73        18.93 o                         
  -9   4   2        419.73        465.12        38.75 o                         
  -8   4   2          8.52         10.53         9.87 o                         
  -7   4   2        101.97        106.78        11.78 o                         
  -6   4   2        883.08        959.49        18.22 o                         
  -5   4   2        438.11        486.86        11.53 o                         
  -4   4   2        294.95        307.08         9.14 o                         
  -3   4   2         14.29         17.18         6.06 o                         
  -2   4   2       1669.12       1716.01        21.44 o                         
  -1   4   2        434.57        457.84        11.78 o                         
   0   4   2         57.89         54.06         6.76 o                         
   1   4   2       1103.08       1123.95        17.45 o                         
   2   4   2       1467.88       1618.22        23.82 o                         
   3   4   2        642.05        764.72        17.52 o                         
   4   4   2        715.26        751.16        16.40 o                         
   5   4   2         44.15         42.02         9.14 o                         
   6   4   2        789.10        853.39        19.74 o                         
   7   4   2         41.06         27.70        11.28 o                         
   8   4   2       1088.09       1150.42        28.38 o                         
   9   4   2       2338.26       2436.54        44.26 o                         
  10   4   2        227.65        219.11        18.95 o                         
  11   4   2          0.21         10.06        20.90 o                         
  12   4   2         99.24         76.00        44.68 o                         
  13   4   2         24.04         27.55        24.57 o                         
  14   4   2         30.11         -1.36        30.24 o                         
  15   4   2        220.75        288.71        34.37 o                         
  16   4   2          2.89        -25.70        33.08 o                         
  17   4   2        136.77        171.86        32.08 o                         
  18   4   2         14.63         11.83        39.71 o                         
 -19   5   2          5.79        -13.38        40.74 o                         
 -18   5   2          0.26         36.03        39.61 o                         
 -17   5   2         19.27        -24.17        36.95 o                         
 -16   5   2         18.41         -8.41        26.87 o                         
 -15   5   2          3.82         19.73        31.72 o                         
 -14   5   2          1.09        -20.64        20.64 o                         
 -13   5   2         42.98         26.68        19.89 o                         
 -12   5   2         24.44         55.18        19.94 o                         
 -11   5   2          4.55        -16.69        16.69 o                         
 -10   5   2         30.18         17.86        16.81 o                         
  -9   5   2         67.58         78.12        12.08 o                         
  -8   5   2         94.23         95.63        11.30 o                         
  -7   5   2         24.89         26.18         9.76 o                         
  -6   5   2          1.87          0.60         8.26 o                         
  -5   5   2         26.04         25.58         7.72 o                         
  -4   5   2         80.17         79.95         7.59 o                         
  -3   5   2        214.31        201.26         8.69 o                         
  -2   5   2         31.34         22.18         7.12 o                         
  -1   5   2         60.07         58.96         7.22 o                         
   0   5   2         30.23         22.77         7.15 o                         
   1   5   2         20.21         40.94         8.01 o                         
   2   5   2         96.80         90.21         9.81 o                         
   3   5   2        144.04        153.15         9.80 o                         
   4   5   2        307.75        330.00        12.24 o                         
   5   5   2        169.83        166.65        10.88 o                         
   6   5   2          0.07          6.18         8.99 o                         
   7   5   2         21.59          6.62         9.87 o                         
   8   5   2         39.22         38.61        11.62 o                         
   9   5   2          3.94          9.24        13.53 o                         
  10   5   2         10.40         18.18        15.84 o                         
  11   5   2          3.16         15.74        25.03 o                         
  12   5   2         57.96         33.67        25.31 o                         
  13   5   2         10.48          9.12        25.65 o                         
  14   5   2         10.04         16.97        32.70 o                         
  15   5   2         18.56         15.60        27.66 o                         
  16   5   2         24.64         55.28        37.87 o                         
  17   5   2          0.22        -13.23        27.70 o                         
  18   5   2         15.36         84.66        40.25 o                         
 -18   6   2          4.29         14.66        40.76 o                         
 -17   6   2          0.57         13.19        38.11 o                         
 -16   6   2          6.90         -9.31        35.28 o                         
 -15   6   2          1.37        -21.57        38.02 o                         
 -14   6   2          4.21         -2.12        21.60 o                         
 -13   6   2         29.75         61.07        19.71 o                         
 -12   6   2         39.43         45.52        18.78 o                         
 -11   6   2          8.82         -1.32        19.62 o                         
 -10   6   2        110.89        108.10        17.56 o                         
  -9   6   2         13.55          5.42        13.54 o                         
  -8   6   2        235.77        273.52        14.55 o                         
  -7   6   2         25.39         33.22         9.89 o                         
  -6   6   2          8.01         10.96         8.97 o                         
  -5   6   2          0.98         -3.86         8.07 o                         
  -4   6   2         61.70         60.50         8.46 o                         
  -3   6   2        106.42        108.38         8.97 o                         
  -2   6   2        121.50        127.92        10.27 o                         
  -1   6   2         39.24         30.81         8.34 o                         
   0   6   2         64.93         68.12         9.00 o                         
   1   6   2         43.93         55.41         8.22 o                         
   2   6   2          0.85         -7.86         7.86 o                         
   3   6   2        140.60        133.32        10.38 o                         
   4   6   2         71.08         62.19         9.89 o                         
   5   6   2        138.64        154.79        11.93 o                         
   6   6   2         94.27         67.41        14.87 o                         
   7   6   2        168.11        176.44        13.40 o                         
   8   6   2         86.50         94.13        15.20 o                         
   9   6   2          9.57         33.16        23.88 o                         
  10   6   2          7.06         15.57        23.11 o                         
  11   6   2         31.95         61.41        24.65 o                         
  12   6   2          5.29         10.37        25.92 o                         
  13   6   2          0.41         -3.43        26.69 o                         
  14   6   2         24.37         59.40        34.61 o                         
  15   6   2          8.62         12.69        27.71 o                         
  16   6   2         27.19         13.56        30.08 o                         
  17   6   2        142.64        140.80        43.59 o                         
 -18   7   2          0.43        -26.24        53.16 o                         
 -17   7   2         15.49         46.71        62.40 o                         
 -16   7   2          7.81        -24.09        34.63 o                         
 -15   7   2         10.75         18.80        27.02 o                         
 -14   7   2         17.53         19.29        25.29 o                         
 -13   7   2        177.66        204.44        25.90 o                         
 -12   7   2          5.34         -7.48        17.83 o                         
 -11   7   2         94.66         68.81        20.43 o                         
 -10   7   2          6.01         -2.70        16.41 o                         
  -9   7   2         98.17        123.24        17.88 o                         
  -8   7   2         47.53         38.53        12.92 o                         
  -7   7   2         19.36         21.98        10.60 o                         
  -6   7   2          5.68         20.09        10.66 o                         
  -5   7   2         50.35         47.56        10.08 o                         
  -4   7   2        194.99        232.53        12.99 o                         
  -3   7   2        375.38        416.77        13.74 o                         
  -2   7   2         26.25         13.97         9.07 o                         
  -1   7   2        172.96        183.12        10.80 o                         
   0   7   2        162.51        158.89        10.54 o                         
   1   7   2        434.97        450.43        13.49 o                         
   2   7   2          5.70          6.95         9.80 o                         
   3   7   2          8.07          7.93        10.03 o                         
   4   7   2        164.67        162.41        11.62 o                         
   5   7   2          3.56          8.27         9.98 o                         
   6   7   2         25.35         16.63         8.15 o                         
   7   7   2          3.39         -2.87        13.46 o                         
   8   7   2        263.48        250.73        23.82 o                         
   9   7   2        114.79        108.75        25.63 o                         
  10   7   2          2.51         -6.25        23.17 o                         
  11   7   2          5.64        -14.16        25.66 o                         
  12   7   2         55.38         85.52        27.95 o                         
  13   7   2         53.72         80.99        47.97 o                         
  14   7   2          0.98        -27.91        27.91 o                         
  15   7   2         51.32         72.34        36.23 o                         
  16   7   2         46.03         29.91        30.35 o                         
  17   7   2          7.64        -37.16        37.16 o                         
 -17   8   2         19.10         41.27        39.93 o                         
 -16   8   2         19.11         23.75        39.16 o                         
 -15   8   2         19.67         53.07        29.53 o                         
 -14   8   2         52.86         68.75        28.30 o                         
 -13   8   2         42.22          3.81        39.47 o                         
 -12   8   2        231.08        203.04        29.00 o                         
 -11   8   2         49.76         49.57        22.47 o                         
 -10   8   2        134.52        149.83        20.43 o                         
  -9   8   2         15.12         -8.72        16.46 o                         
  -8   8   2        193.94        171.64        21.27 o                         
  -7   8   2         32.81         49.62        15.35 o                         
  -6   8   2         15.45          8.83        10.29 o                         
  -5   8   2        668.50        728.93        20.77 o                         
  -4   8   2         85.74         85.00        10.51 o                         
  -3   8   2          6.12          3.71         9.67 o                         
  -2   8   2        729.72        738.66        18.70 o                         
  -1   8   2         57.55         46.95        10.12 o                         
   0   8   2        266.78        292.19        13.11 o                         
   1   8   2        895.60        917.07        25.64 o                         
   2   8   2        342.40        417.10        15.84 o                         
   3   8   2         44.46         20.88        10.52 o                         
   4   8   2         22.64         32.27        11.06 o                         
   5   8   2         11.52         -2.91        11.12 o                         
   6   8   2         91.85         70.76        16.94 o                         
   7   8   2          6.56        -14.72        23.42 o                         
   8   8   2        313.79        296.59        34.22 o                         
   9   8   2       1234.30       1280.82        59.15 o                         
  10   8   2         30.56         44.11        30.33 o                         
  11   8   2          1.12         21.46        26.82 o                         
  12   8   2         10.12         40.89        33.67 o                         
  13   8   2          4.85         -2.43        28.08 o                         
  14   8   2          3.05         44.01        29.93 o                         
  15   8   2          6.32         -4.25        46.43 o                         
  16   8   2         64.27        130.14        63.61 o                         
 -16   9   2          1.75         -7.66        37.10 o                         
 -15   9   2          2.16        -36.32        36.32 o                         
 -14   9   2          6.43          4.46        29.38 o                         
 -13   9   2         32.10         63.80        27.96 o                         
 -12   9   2         52.73         48.50        26.83 o                         
 -11   9   2         41.03         35.44        24.92 o                         
 -10   9   2        104.14        101.77        23.35 o                         
  -9   9   2        211.29        224.53        25.37 o                         
  -8   9   2         48.58         42.32        17.94 o                         
  -7   9   2         16.81         18.36        22.09 o                         
  -6   9   2          2.54        -18.08        18.08 o                         
  -5   9   2         81.06         89.28        17.44 o                         
  -4   9   2          0.73         12.99        14.14 o                         
  -3   9   2         30.36         33.87        13.12 o                         
  -2   9   2          6.50          7.45        11.18 o                         
  -1   9   2         15.87         20.06        11.34 o                         
   0   9   2        114.96        119.76        12.98 o                         
   1   9   2        230.73        250.15        17.97 o                         
   2   9   2         38.82         33.82         9.82 o                         
   3   9   2        154.35        142.96        16.26 o                         
   4   9   2        899.91        919.67        34.84 o                         
   5   9   2        717.76        711.03        31.25 o                         
   6   9   2        138.86        146.48        27.93 o                         
   7   9   2         78.68         45.85        20.42 o                         
   8   9   2        174.94        151.80        27.91 o                         
   9   9   2         15.44        -16.97        25.77 o                         
  10   9   2         26.40         28.69        26.11 o                         
  11   9   2          0.41         37.91        39.41 o                         
  12   9   2          8.70         -7.96        28.62 o                         
  13   9   2         12.77         -7.39        37.52 o                         
  14   9   2         11.33        -13.59        48.44 o                         
  15   9   2          2.09         29.25        43.65 o                         
  16   9   2         27.67         76.23        67.96 o                         
 -16  10   2          8.10         24.55        39.77 o                         
 -15  10   2          6.09         12.13        43.51 o                         
 -14  10   2         31.91         44.25        39.04 o                         
 -13  10   2         37.46         52.13        28.40 o                         
 -12  10   2         70.85         49.25        32.06 o                         
 -11  10   2        150.14        195.93        31.04 o                         
 -10  10   2         30.87          7.99        24.88 o                         
  -9  10   2        109.23        148.56        27.18 o                         
  -8  10   2         97.69         73.64        28.05 o                         
  -7  10   2         76.66         33.43        22.63 o                         
  -6  10   2        129.24        137.96        25.53 o                         
  -5  10   2         53.71         35.84        29.47 o                         
  -4  10   2         70.52         77.22        20.54 o                         
  -3  10   2        168.47        176.09        19.47 o                         
  -2  10   2        249.57        235.36        27.11 o                         
  -1  10   2        176.06        179.86        19.93 o                         
   0  10   2         79.85         72.46        15.59 o                         
   1  10   2        143.96         93.48        31.56 o                         
   2  10   2        150.92        177.70        21.76 o                         
   3  10   2         30.57         52.51        19.45 o                         
   4  10   2         34.41         29.53        19.42 o                         
   5  10   2         26.07         28.72        20.24 o                         
   6  10   2         21.34         39.70        25.98 o                         
   7  10   2          6.41          9.24        24.35 o                         
   8  10   2         12.12         35.34        26.63 o                         
   9  10   2         27.59         45.38        39.87 o                         
  10  10   2          5.07         -4.06        33.07 o                         
  11  10   2          1.20         11.84        29.24 o                         
  12  10   2         17.89         51.26        30.09 o                         
  13  10   2         13.72        -28.25        30.27 o                         
  14  10   2         11.56        -37.62        37.62 o                         
  15  10   2          8.54        -41.53        41.53 o                         
 -15  11   2          4.64         15.58        55.88 o                         
 -14  11   2          4.83          4.07        38.74 o                         
 -13  11   2          9.05        -10.74        52.28 o                         
 -12  11   2          5.98        -34.76        34.76 o                         
 -11  11   2         12.23          5.40        27.73 o                         
 -10  11   2          4.57        -11.08        35.12 o                         
  -9  11   2         55.74         37.82        32.30 o                         
  -8  11   2          8.66         24.27        44.94 o                         
  -7  11   2         11.63         33.03        24.79 o                         
  -6  11   2         68.90         85.22        25.18 o                         
  -5  11   2        125.62        103.19        26.58 o                         
  -4  11   2         74.68         43.56        24.69 o                         
  -3  11   2          5.26          0.50        22.54 o                         
  -2  11   2         29.31         27.25        35.54 o                         
  -1  11   2        118.62         90.31        25.58 o                         
   0  11   2        233.03        199.46        23.80 o                         
   1  11   2         77.23         53.21        25.24 o                         
   2  11   2         43.53         50.63        20.65 o                         
   3  11   2          6.49         11.79        19.79 o                         
   4  11   2         63.83         91.39        22.56 o                         
   5  11   2         63.78         98.35        26.87 o                         
   6  11   2         22.23         10.49        25.76 o                         
   7  11   2         13.18        -14.03        26.21 o                         
   8  11   2          8.35        -21.80        28.03 o                         
   9  11   2          4.69         31.07        28.47 o                         
  10  11   2         49.07         82.90        29.67 o                         
  11  11   2         61.68         72.70        31.87 o                         
  12  11   2         26.94         26.80        30.57 o                         
  13  11   2          2.04         10.93        69.88 o                         
  14  11   2         14.37         10.94        43.56 o                         
 -14  12   2          2.78        -41.54        41.54 o                         
 -13  12   2        164.25        217.43       130.90 o                         
 -12  12   2        146.80        171.35        43.21 o                         
 -11  12   2        129.48        186.02        74.73 o                         
 -10  12   2         21.44         16.37        36.44 o                         
  -9  12   2         13.62         10.94        27.36 o                         
  -8  12   2         76.33         71.21        29.40 o                         
  -7  12   2          4.65        -26.04        26.04 o                         
  -6  12   2          3.88        -23.95        23.95 o                         
  -5  12   2         25.28         53.48        26.09 o                         
  -4  12   2        149.83        177.74        35.00 o                         
  -3  12   2        193.87        169.10        30.16 o                         
  -2  12   2        334.26        406.72        34.47 o                         
  -1  12   2        605.97        675.54        42.22 o                         
   0  12   2         59.17         99.13        27.27 o                         
   1  12   2         51.54         47.28        26.21 o                         
   2  12   2          4.54        -23.72        24.38 o                         
   3  12   2         26.58         19.80        32.49 o                         
   4  12   2         41.17         68.88        27.30 o                         
   5  12   2         65.48         61.83        35.24 o                         
   6  12   2        300.06        289.36        33.84 o                         
   7  12   2         37.78         15.66        28.13 o                         
   8  12   2         36.31         67.03        30.45 o                         
   9  12   2         40.62         25.27        30.27 o                         
  10  12   2         65.52         44.08        30.70 o                         
  11  12   2         41.03         88.72        33.34 o                         
  12  12   2         98.80        213.97        48.67 o                         
  13  12   2        112.18        208.74        51.45 o                         
 -12  13   2         25.50         22.00        71.59 o                         
 -11  13   2         11.15         11.19        39.65 o                         
 -10  13   2          1.49         29.02        38.37 o                         
  -9  13   2          6.48        -34.63        34.63 o                         
  -8  13   2          6.56         16.22        37.74 o                         
  -7  13   2          1.24        -40.79        40.79 o                         
  -6  13   2          1.01        -10.28        26.76 o                         
  -5  13   2          0.33        -25.58        26.66 o                         
  -4  13   2         33.03         50.08        29.01 o                         
  -3  13   2         29.33          9.31        28.55 o                         
  -2  13   2          2.27        -25.95        25.95 o                         
  -1  13   2         27.55         67.17        27.63 o                         
   0  13   2          4.32        -32.56        32.56 o                         
   1  13   2         11.91         25.14        34.35 o                         
   2  13   2          1.77         -6.43        34.91 o                         
   3  13   2          0.90          4.35        35.16 o                         
   4  13   2          3.52         61.68        36.81 o                         
   5  13   2          0.45        -32.23        34.90 o                         
   6  13   2         31.22         -0.63        35.84 o                         
   7  13   2          4.53        -10.87        29.42 o                         
   8  13   2         50.90         22.37        30.53 o                         
   9  13   2         16.48         37.05        30.96 o                         
  10  13   2         15.76          3.02        30.66 o                         
  11  13   2          0.63        -13.63        42.13 o                         
 -11  14   2         77.80        123.77        76.23 o                         
 -10  14   2         16.38         15.98        81.00 o                         
  -9  14   2         43.01         39.89        89.65 o                         
  -8  14   2         48.25         50.22        40.46 o                         
  -7  14   2          2.87        -18.12        36.19 o                         
  -6  14   2         26.54         43.02        55.33 o                         
  -5  14   2         36.55        -23.59        36.27 o                         
  -4  14   2         57.17        134.03        40.42 o                         
  -3  14   2         59.09         53.31        38.58 o                         
  -2  14   2        121.43        130.57        40.22 o                         
  -1  14   2        110.17          6.37        37.67 o                         
   0  14   2         99.72        108.68        39.71 o                         
   1  14   2         37.45         -8.44        36.66 o                         
   2  14   2         25.61         41.67        37.73 o                         
   3  14   2         11.51         -0.98        55.13 o                         
   4  14   2         56.48         65.92        46.64 o                         
   5  14   2          9.10        -14.81        43.51 o                         
   6  14   2         51.35         69.23        41.37 o                         
   7  14   2         25.55          7.45        29.91 o                         
   8  14   2          9.39         28.56        37.07 o                         
   9  14   2         28.84         55.92        47.52 o                         
  10  14   2          0.26        -10.82        42.97 o                         
  -8  15   2         17.31         68.80        44.32 o                         
  -7  15   2         58.48        148.17        46.13 o                         
  -6  15   2          3.22          5.76        72.72 o                         
  -5  15   2         14.27         14.51        39.54 o                         
  -4  15   2          6.93        -12.62        52.03 o                         
  -3  15   2          4.05         -7.18        38.67 o                         
  -2  15   2          2.88          7.13        38.55 o                         
  -1  15   2          4.76         23.81        39.22 o                         
   0  15   2          1.68        -11.65        38.40 o                         
   1  15   2          2.46         15.60        40.94 o                         
   2  15   2         46.16         40.28        48.15 o                         
   3  15   2         11.29         49.29        42.34 o                         
   4  15   2         46.26         46.43        43.72 o                         
   5  15   2         84.71         31.14        47.06 o                         
   6  15   2          8.06         30.67        43.33 o                         
   7  15   2         51.30        -10.45        41.18 o                         
  -5  16   2         59.91         32.51        44.63 o                         
  -4  16   2          6.07         34.56        41.79 o                         
  -3  16   2         70.62        116.39        47.21 o                         
  -2  16   2         30.45         12.35        41.30 o                         
  -1  16   2         11.87        -10.30        40.92 o                         
   0  16   2         29.06         -0.03        40.92 o                         
   1  16   2         48.35         76.47        43.99 o                         
   2  16   2        101.01        153.17        47.51 o                         
   3  16   2         55.72         99.41        46.54 o                         
   4  16   2         45.14         78.86        44.20 o                         
 -19   1   3          8.96         21.09        39.63 o                         
 -18   1   3         10.65        -29.96        29.96 o                         
 -17   1   3         33.04         -5.30        25.57 o                         
 -16   1   3         46.38         36.76        24.07 o                         
 -15   1   3        112.31         93.42        22.86 o                         
 -14   1   3        109.58        103.78        21.99 o                         
 -13   1   3         24.12          7.34        17.81 o                         
 -12   1   3         55.56         43.49        15.97 o                         
 -11   1   3          8.74         -7.85        12.25 o                         
 -10   1   3        110.12         88.54        13.75 o                         
  -9   1   3         45.09         26.71        11.39 o                         
  -8   1   3          3.55          4.40         8.36 o                         
  -7   1   3         68.04         68.15         9.00 o                         
  -6   1   3         39.18         33.21         7.05 o                         
  -5   1   3        496.75        484.27        11.13 o                         
  -4   1   3        495.98        530.60        12.64 o                         
  -3   1   3         75.47         81.80         7.53 o                         
  -2   1   3         60.97         55.02         7.32 o                         
  -1   1   3        820.58        841.86        15.32 o                         
   0   1   3       1236.21       1180.54        17.14 o                         
   1   1   3        465.99        454.85        12.25 o                         
   2   1   3         51.88         57.61         6.71 o                         
   3   1   3        248.78        282.10         9.09 o                         
   4   1   3         42.98         31.48         7.79 o                         
   5   1   3         11.78         14.30         7.96 o                         
   6   1   3        223.30        206.81        10.54 o                         
   7   1   3        974.48        973.80        20.33 o                         
   8   1   3        198.44        238.82        13.73 o                         
   9   1   3         24.98         19.86        11.51 o                         
  10   1   3         88.71         75.57        15.36 o                         
  11   1   3         92.14         79.79        25.93 o                         
  12   1   3         10.80         29.69        30.62 o                         
  13   1   3         48.08         78.95        62.36 o                         
  14   1   3         16.59        -10.87        43.63 o                         
  15   1   3          2.51        -13.31        34.42 o                         
  16   1   3          4.48          2.66        35.56 o                         
  17   1   3          6.93        -20.39        38.41 o                         
  18   1   3         12.30        -37.32        37.32 o                         
 -19   2   3         43.11        -40.82        58.43 o                         
 -18   2   3          5.89        -28.18        28.18 o                         
 -17   2   3          4.92        -23.49        23.49 o                         
 -16   2   3         25.13         36.63        22.99 o                         
 -15   2   3         12.26         -9.42        21.10 o                         
 -14   2   3        375.62        363.98        26.96 o                         
 -13   2   3        363.53        343.99        31.13 o                         
 -12   2   3        416.55        417.62        22.19 o                         
 -11   2   3        121.19        109.79        15.92 o                         
 -10   2   3        317.81        365.03        23.89 o                         
  -9   2   3          4.97          5.75        11.45 o                         
  -8   2   3         44.72         34.03         9.55 o                         
  -7   2   3        289.05        313.73        11.29 o                         
  -6   2   3        165.36        183.61         8.25 o                         
  -5   2   3       1428.64       1506.86        22.00 o                         
  -4   2   3        369.32        351.41        11.18 o                         
  -3   2   3        467.47        442.21        11.65 o                         
  -2   2   3       5162.98       5155.76        65.64 o                         
  -1   2   3        256.64        266.58         7.49 o                         
   0   2   3         49.85         62.48         5.56 o                         
   1   2   3        767.59        797.32        13.13 o                         
   2   2   3         59.81         75.55         6.91 o                         
   3   2   3         67.34         57.20         7.29 o                         
   4   2   3        225.04        241.36        10.09 o                         
   5   2   3       1187.06       1312.89        21.02 o                         
   6   2   3        152.91        178.90         9.40 o                         
   7   2   3        203.10        225.33        10.83 o                         
   8   2   3         72.59         50.47        10.42 o                         
   9   2   3        543.64        528.29        21.06 o                         
  10   2   3        437.07        460.88        49.28 o                         
  11   2   3        113.48         77.33        24.50 o                         
  12   2   3        101.76         98.81        32.83 o                         
  13   2   3          0.57        -40.95        59.43 o                         
  14   2   3          4.41         49.11        34.79 o                         
  15   2   3         10.93        -14.74        35.17 o                         
  16   2   3          0.63         52.77        39.29 o                         
  17   2   3          3.01        -31.91        36.30 o                         
  18   2   3        322.09        430.66        55.48 o                         
 -19   3   3          0.82        -37.03        37.03 o                         
 -18   3   3         26.81        -26.54        26.54 o                         
 -17   3   3          0.40        -15.82        24.34 o                         
 -16   3   3        106.52        106.98        25.36 o                         
 -15   3   3         23.90         11.58        21.31 o                         
 -14   3   3         67.71         65.03        20.98 o                         
 -13   3   3         48.85         52.03        19.68 o                         
 -12   3   3         20.72         11.41        16.01 o                         
 -11   3   3        139.06        111.08        16.10 o                         
 -10   3   3        153.15        131.87        19.29 o                         
  -9   3   3         33.19         21.84        12.06 o                         
  -8   3   3         18.93         15.23         9.46 o                         
  -7   3   3        132.03        146.08        10.23 o                         
  -6   3   3        196.12        211.70         9.07 o                         
  -5   3   3         61.67         70.12         6.58 o                         
  -4   3   3        221.70        227.35         9.10 o                         
  -3   3   3        129.79        135.91         7.95 o                         
  -2   3   3        100.24        102.45         6.25 o                         
  -1   3   3        936.97        923.72        13.75 o                         
   0   3   3        718.65        690.48        12.17 o                         
   1   3   3         42.72         60.03         7.67 o                         
   2   3   3        562.56        552.49        12.60 o                         
   3   3   3       1966.77       2021.04        26.55 o                         
   4   3   3       1109.06       1155.52        19.40 o                         
   5   3   3        177.89        187.12        13.17 o                         
   6   3   3        157.48        181.36        11.40 o                         
   7   3   3        164.03        177.08        11.73 o                         
   8   3   3         25.11         14.47         9.96 o                         
   9   3   3        245.61        192.99        18.04 o                         
  10   3   3         13.66         -5.19        18.66 o                         
  11   3   3        160.30        185.23        48.81 o                         
  12   3   3          0.82         20.28        30.37 o                         
  13   3   3        227.57        166.86        38.22 o                         
  14   3   3          5.02         -9.51        37.36 o                         
  15   3   3         17.75         35.08        36.35 o                         
  16   3   3         16.57         17.68        45.35 o                         
  17   3   3         24.98        -27.73        36.72 o                         
  18   3   3          5.80        -28.83        39.66 o                         
 -19   4   3          8.84         27.98        76.40 o                         
 -18   4   3          2.71         -7.45        29.64 o                         
 -17   4   3         46.17        110.21        41.15 o                         
 -16   4   3         25.53         -2.55        26.37 o                         
 -15   4   3         23.20        -11.60        23.74 o                         
 -14   4   3         15.41         -4.45        20.22 o                         
 -13   4   3         84.39         72.04        20.71 o                         
 -12   4   3        112.96        118.31        25.70 o                         
 -11   4   3         20.08         18.07        15.48 o                         
 -10   4   3        171.71        163.31        16.16 o                         
  -9   4   3        142.69        122.05        12.92 o                         
  -8   4   3         79.55         61.53        10.20 o                         
  -7   4   3         63.14         55.35         8.83 o                         
  -6   4   3        194.07        202.06         9.68 o                         
  -5   4   3        423.54        449.43        18.65 o                         
  -4   4   3        290.14        274.75        10.38 o                         
  -3   4   3       1104.12        925.69        16.23 o                         
  -2   4   3       1249.03       1071.33        18.08 o                         
  -1   4   3        643.59        597.57        14.00 o                         
   0   4   3        433.44        446.46        18.92 o                         
   1   4   3        470.71        459.42        11.76 o                         
   2   4   3        361.38        350.89        12.03 o                         
   3   4   3         21.42         22.82         8.58 o                         
   4   4   3        105.81         92.09         9.40 o                         
   5   4   3         93.87         60.28         9.09 o                         
   6   4   3         94.44         80.12         9.99 o                         
   7   4   3        228.41        204.48        12.87 o                         
   8   4   3        309.03        298.12        18.30 o                         
   9   4   3        163.76        142.99        20.80 o                         
  10   4   3         79.80         76.21        23.93 o                         
  11   4   3         25.24         23.97        30.64 o                         
  12   4   3         30.08         22.45        31.95 o                         
  13   4   3         14.62         31.09        52.24 o                         
  14   4   3          3.48         34.72        34.90 o                         
  15   4   3         13.78        -27.43        47.18 o                         
  16   4   3         10.15        -11.45        36.08 o                         
  17   4   3          1.29         24.47        61.60 o                         
 -18   5   3          9.18         73.17        31.33 o                         
 -17   5   3         19.66         11.34        28.74 o                         
 -16   5   3         36.28         91.74        28.93 o                         
 -15   5   3         14.33         12.86        22.36 o                         
 -14   5   3         86.14         71.35        22.87 o                         
 -13   5   3          1.47          8.03        19.81 o                         
 -12   5   3         34.15         49.14        18.12 o                         
 -11   5   3          1.87         10.09        14.60 o                         
 -10   5   3         14.66          6.48        15.73 o                         
  -9   5   3         10.35          9.55        12.21 o                         
  -8   5   3         53.32         32.41        11.47 o                         
  -7   5   3         67.43         61.47         9.47 o                         
  -6   5   3         51.06         47.18         8.69 o                         
  -5   5   3        152.40        174.61        12.34 o                         
  -4   5   3        116.76        112.50        10.25 o                         
  -3   5   3        398.87        420.16        11.59 o                         
  -2   5   3        570.99        584.58        13.47 o                         
  -1   5   3        145.67        153.47         9.60 o                         
   0   5   3        292.00        302.23        12.35 o                         
   1   5   3        108.59        101.29         8.46 o                         
   2   5   3         92.73         89.43         9.59 o                         
   3   5   3         70.13         75.46         9.95 o                         
   4   5   3         10.00         11.26         9.68 o                         
   5   5   3         48.74         30.43         9.33 o                         
   6   5   3         29.05         40.04        10.52 o                         
   7   5   3         58.86         60.75        14.49 o                         
   8   5   3          0.12         17.53        20.10 o                         
   9   5   3         55.99         41.51        19.82 o                         
  10   5   3        210.78        195.75        33.49 o                         
  11   5   3         25.61          0.20        32.03 o                         
  12   5   3          1.44        -32.14        32.14 o                         
  13   5   3         27.20         43.23        37.15 o                         
  14   5   3         33.62         69.21        55.08 o                         
  15   5   3         21.24         -3.98        37.67 o                         
  16   5   3          1.87          2.55        38.03 o                         
  17   5   3          1.65        -36.68        36.68 o                         
 -18   6   3         41.17         20.03        39.08 o                         
 -17   6   3         18.79        -11.74        28.80 o                         
 -16   6   3         39.41         81.11        29.42 o                         
 -15   6   3        388.72        450.59        36.43 o                         
 -14   6   3         24.67         34.69        20.53 o                         
 -13   6   3        167.32        157.24        22.18 o                         
 -12   6   3         17.75         -5.61        17.62 o                         
 -11   6   3        120.15        146.73        19.56 o                         
 -10   6   3        413.37        454.95        21.52 o                         
  -9   6   3         78.31         93.64        15.08 o                         
  -8   6   3         32.59         43.14        13.60 o                         
  -7   6   3         55.76         40.23        11.16 o                         
  -6   6   3        144.09        150.47        11.97 o                         
  -5   6   3        362.92        381.58        21.50 o                         
  -4   6   3       2456.19       2653.84        36.28 o                         
  -3   6   3        325.03        301.89        11.26 o                         
  -2   6   3        782.63        780.21        16.68 o                         
  -1   6   3        422.47        460.19        15.31 o                         
   0   6   3        193.93        180.58        11.23 o                         
   1   6   3       1339.39       1463.62        23.71 o                         
   2   6   3        112.03        114.15        12.01 o                         
   3   6   3        180.65        173.17        14.37 o                         
   4   6   3         17.16          6.40         9.89 o                         
   5   6   3         16.93         13.45        10.22 o                         
   6   6   3        255.35        258.99        14.69 o                         
   7   6   3        841.38        872.38        40.55 o                         
   8   6   3       2323.62       2384.80        56.95 o                         
   9   6   3        798.07        809.19        64.49 o                         
  10   6   3        247.45        280.84        38.28 o                         
  11   6   3        206.68        242.05        78.95 o                         
  12   6   3          7.57         10.13        35.61 o                         
  13   6   3          0.87         14.51        34.62 o                         
  14   6   3         51.45         21.98        52.16 o                         
  15   6   3        118.65         38.45        58.18 o                         
  16   6   3         57.62         89.75       102.69 o                         
  17   6   3         43.49         97.78        43.76 o                         
 -18   7   3          1.25          9.13        39.84 o                         
 -17   7   3         39.12          3.53        43.12 o                         
 -16   7   3         17.68         34.39        29.53 o                         
 -15   7   3         16.31         22.10        26.77 o                         
 -14   7   3         52.95         41.36        23.83 o                         
 -13   7   3          1.07        -19.36        19.36 o                         
 -12   7   3         15.73         22.34        18.99 o                         
 -11   7   3         96.87        108.68        20.10 o                         
 -10   7   3         19.40         10.97        17.15 o                         
  -9   7   3         58.25         46.68        15.39 o                         
  -8   7   3         37.40         40.71        14.93 o                         
  -7   7   3          4.80         13.69        13.56 o                         
  -6   7   3          3.55         -2.79        11.04 o                         
  -5   7   3         28.49         10.55         9.93 o                         
  -4   7   3         42.59         27.25         9.94 o                         
  -3   7   3        262.10        265.13        12.79 o                         
  -2   7   3        256.64        288.09        13.29 o                         
  -1   7   3         58.40         51.14        10.55 o                         
   0   7   3          9.08          6.68         9.11 o                         
   1   7   3         44.81         43.73         9.36 o                         
   2   7   3         60.45         53.18        10.07 o                         
   3   7   3        204.00        213.89        15.55 o                         
   4   7   3        374.94        353.50        16.85 o                         
   5   7   3        226.05        244.09        19.14 o                         
   6   7   3          8.22         11.78        17.75 o                         
   7   7   3          0.68         -8.52        18.50 o                         
   8   7   3          5.29        -15.24        21.69 o                         
   9   7   3         28.76         49.27        32.88 o                         
  10   7   3        277.59        383.53        62.90 o                         
  11   7   3          8.24         40.74        35.19 o                         
  12   7   3         26.53         17.53        36.31 o                         
  13   7   3          0.59        -35.39        35.39 o                         
  14   7   3         13.41          2.49        79.28 o                         
  15   7   3          0.53         12.79        55.00 o                         
  16   7   3         57.61         16.08        39.30 o                         
 -17   8   3         14.30        -37.64        37.64 o                         
 -16   8   3         19.99        -27.08        27.08 o                         
 -15   8   3          3.71        -24.27        44.04 o                         
 -14   8   3         18.01          2.64        26.61 o                         
 -13   8   3         68.66         89.93        24.58 o                         
 -12   8   3        112.91        133.94        21.84 o                         
 -11   8   3        241.17        236.44        23.43 o                         
 -10   8   3        579.03        582.50        28.00 o                         
  -9   8   3        613.57        619.81        27.71 o                         
  -8   8   3         33.04          6.34        16.54 o                         
  -7   8   3         71.11         90.44        15.90 o                         
  -6   8   3        119.06        103.03        15.79 o                         
  -5   8   3        107.16        113.36        15.65 o                         
  -4   8   3        312.00        290.81        15.42 o                         
  -3   8   3        493.04        474.72        17.96 o                         
  -2   8   3        647.87        547.47        17.78 o                         
  -1   8   3        207.66        207.62        14.63 o                         
   0   8   3        151.92        149.68        13.59 o                         
   1   8   3        268.66        218.99        13.53 o                         
   2   8   3       1022.90       1049.61        24.26 o                         
   3   8   3        304.68        350.59        17.60 o                         
   4   8   3        127.79        100.96        16.95 o                         
   5   8   3        518.02        498.45        33.15 o                         
   6   8   3        239.02        257.55        28.11 o                         
   7   8   3        106.04        131.56        34.09 o                         
   8   8   3        191.16        143.17        34.66 o                         
   9   8   3        145.30        156.19        39.08 o                         
  10   8   3         51.35         59.83        35.21 o                         
  11   8   3         21.40         73.76        41.92 o                         
  12   8   3         17.13         37.13        36.57 o                         
  13   8   3         13.35        -32.05        38.65 o                         
  14   8   3         38.02         54.49        43.06 o                         
  15   8   3          3.34          8.90        42.30 o                         
  16   8   3         79.22         41.21        62.86 o                         
 -16   9   3          0.10         20.53        39.57 o                         
 -15   9   3         14.99         25.46        29.04 o                         
 -14   9   3          2.44         -4.86        26.65 o                         
 -13   9   3          6.43         50.65        27.22 o                         
 -12   9   3         55.26         84.77        26.60 o                         
 -11   9   3        214.34        192.59        25.95 o                         
 -10   9   3         84.79         92.27        20.70 o                         
  -9   9   3        398.53        396.42        31.79 o                         
  -8   9   3        645.07        628.81        28.56 o                         
  -7   9   3         49.14         47.39        18.50 o                         
  -6   9   3         59.11         37.67        17.98 o                         
  -5   9   3          7.06        -17.81        17.81 o                         
  -4   9   3         26.82         10.24        15.79 o                         
  -3   9   3          3.41          3.45        21.01 o                         
  -2   9   3          6.11         -0.02        15.02 o                         
  -1   9   3          4.96        -10.63        14.97 o                         
   0   9   3        138.57        163.04        16.87 o                         
   1   9   3        421.90        439.49        23.44 o                         
   2   9   3         26.28         15.66        15.98 o                         
   3   9   3        668.82        581.31        26.63 o                         
   4   9   3        764.84        760.61        34.25 o                         
   5   9   3          9.95          4.83        21.70 o                         
   6   9   3        145.06        178.37        26.48 o                         
   7   9   3         23.24        -12.57        26.60 o                         
   8   9   3         15.86         67.98        33.13 o                         
   9   9   3         14.66         44.14        37.86 o                         
  10   9   3          6.76          1.97        42.63 o                         
  11   9   3          0.61          8.33        36.81 o                         
  12   9   3          4.83        -36.77        46.35 o                         
  13   9   3          4.59         -7.19        40.63 o                         
  14   9   3          2.49         -7.03        41.58 o                         
  15   9   3        126.58        105.53        51.70 o                         
 -15  10   3         84.07         14.18        40.26 o                         
 -14  10   3         83.80        112.47        32.57 o                         
 -13  10   3        251.26        296.14        34.99 o                         
 -12  10   3         51.21         63.19        27.13 o                         
 -11  10   3         84.87        139.38        28.85 o                         
 -10  10   3         14.29        -13.28        21.93 o                         
  -9  10   3        122.96         90.32        23.58 o                         
  -8  10   3        282.72        258.44        37.70 o                         
  -7  10   3        359.44        415.97        35.36 o                         
  -6  10   3        230.67        227.20        24.48 o                         
  -5  10   3        162.17        139.19        22.57 o                         
  -4  10   3        147.96        170.39        23.06 o                         
  -3  10   3        864.68        849.93        38.58 o                         
  -2  10   3        513.76        474.95        28.73 o                         
  -1  10   3          9.72         12.61        18.91 o                         
   0  10   3        372.11        384.44        29.25 o                         
   1  10   3         27.95         21.06        19.32 o                         
   2  10   3        402.38        391.90        30.72 o                         
   3  10   3        239.38        249.00        28.11 o                         
   4  10   3        388.69        312.86        30.45 o                         
   5  10   3          4.93        -16.69        30.66 o                         
   6  10   3         44.54         33.61        24.47 o                         
   7  10   3          2.07         19.95        32.69 o                         
   8  10   3         11.15         43.64        35.18 o                         
   9  10   3         23.29          7.37        35.50 o                         
  10  10   3          3.26         35.32        38.66 o                         
  11  10   3        236.60        301.34        49.76 o                         
  12  10   3        100.69        166.09        46.94 o                         
  13  10   3         41.55         54.53        81.83 o                         
  14  10   3        197.16        204.00        64.36 o                         
 -14  11   3         41.46         26.66        39.52 o                         
 -13  11   3          4.02        -27.15        27.15 o                         
 -12  11   3          3.67          3.87        27.37 o                         
 -11  11   3         17.96         14.37        26.48 o                         
 -10  11   3         14.55         15.29        26.68 o                         
  -9  11   3         32.37         27.93        25.41 o                         
  -8  11   3          9.47          7.12        31.07 o                         
  -7  11   3         11.24         20.34        24.68 o                         
  -6  11   3          0.50        -15.12        34.87 o                         
  -5  11   3         93.62        103.04        25.98 o                         
  -4  11   3         24.67         33.03        24.29 o                         
  -3  11   3        140.15        150.58        26.82 o                         
  -2  11   3        173.15        208.82        28.14 o                         
  -1  11   3          9.53         40.59        23.21 o                         
   0  11   3         12.43         -3.13        22.80 o                         
   1  11   3         67.17         75.78        25.16 o                         
   2  11   3        167.40        155.94        27.89 o                         
   3  11   3         45.21         57.40        24.73 o                         
   4  11   3         30.05          0.76        24.90 o                         
   5  11   3         11.38        -17.13        24.42 o                         
   6  11   3          2.75        -26.83        31.64 o                         
   7  11   3         16.29          4.02        33.25 o                         
   8  11   3         36.30         62.14        63.82 o                         
   9  11   3        103.65        141.03        79.91 o                         
  10  11   3         56.25         89.02        40.13 o                         
  11  11   3          9.53         31.10        68.75 o                         
  12  11   3          3.71         12.44        47.56 o                         
  13  11   3          3.33        -41.33        41.67 o                         
 -13  12   3         10.46         20.57        40.40 o                         
 -12  12   3         46.33         34.57        30.37 o                         
 -11  12   3          8.19         63.53        29.49 o                         
 -10  12   3          1.99          0.38        29.21 o                         
  -9  12   3         29.87         41.16        28.06 o                         
  -8  12   3          1.53         -9.81        26.57 o                         
  -7  12   3        102.02        129.41        29.49 o                         
  -6  12   3         59.37         70.76        31.42 o                         
  -5  12   3          1.87          2.47        28.73 o                         
  -4  12   3          5.24        -23.23        23.23 o                         
  -3  12   3          5.77          5.83        27.95 o                         
  -2  12   3         58.66         51.08        26.66 o                         
  -1  12   3         82.40         95.40        26.70 o                         
   0  12   3        102.95        132.79        27.44 o                         
   1  12   3          3.61        -21.70        31.00 o                         
   2  12   3         87.98         87.82        28.01 o                         
   3  12   3          6.65        -18.41        27.79 o                         
   4  12   3         20.39         41.01        59.93 o                         
   5  12   3         20.66         22.34        33.93 o                         
   6  12   3         15.16         27.45        37.10 o                         
   7  12   3         67.91         21.70        37.28 o                         
   8  12   3        101.14        126.43        44.30 o                         
   9  12   3         65.88         78.48        43.06 o                         
  10  12   3         12.88         18.15        40.14 o                         
  11  12   3          6.21         30.06        44.47 o                         
  12  12   3          2.71        -23.60        43.27 o                         
 -12  13   3          1.58          3.12        40.60 o                         
 -11  13   3          0.73        -37.39        37.39 o                         
 -10  13   3         20.71         32.50        37.34 o                         
  -9  13   3          2.57        -27.87        27.87 o                         
  -8  13   3         19.61         14.20        28.24 o                         
  -7  13   3          2.32         -9.33        27.69 o                         
  -6  13   3         12.42         30.15        28.17 o                         
  -5  13   3          1.32         -5.95        27.65 o                         
  -4  13   3         10.92         31.76        27.69 o                         
  -3  13   3          6.46         47.37        27.41 o                         
  -2  13   3         11.87         37.89        28.04 o                         
  -1  13   3          9.24         35.92        28.11 o                         
   0  13   3         21.88         -2.43        35.46 o                         
   1  13   3         22.95         39.39        28.41 o                         
   2  13   3         26.83        110.74        38.99 o                         
   3  13   3          2.71        -19.48        35.84 o                         
   4  13   3          2.44        -21.06        36.55 o                         
   5  13   3         51.61         17.77        37.56 o                         
   6  13   3         13.93        -28.37        39.24 o                         
   7  13   3         26.49         26.17        38.94 o                         
   8  13   3         39.16         34.07        41.06 o                         
   9  13   3         23.83         18.16        52.70 o                         
  10  13   3          1.26        -22.26        41.01 o                         
 -10  14   3         34.59         -9.49        39.98 o                         
  -9  14   3          1.81        -31.30        39.26 o                         
  -8  14   3          2.00        -20.58        37.76 o                         
  -7  14   3         27.40         58.83        39.59 o                         
  -6  14   3          7.15        -22.53        35.76 o                         
  -5  14   3         67.51         61.39        39.28 o                         
  -4  14   3         12.27          2.14        37.02 o                         
  -3  14   3         69.08        138.76        40.70 o                         
  -2  14   3        189.83        171.16        41.48 o                         
  -1  14   3          7.57        -16.38        35.40 o                         
   0  14   3          4.07        -21.89        36.43 o                         
   1  14   3         13.06        -18.32        62.52 o                         
   2  14   3         23.56        -19.93        36.66 o                         
   3  14   3          3.73         40.00        39.15 o                         
   4  14   3          7.39         43.96        39.46 o                         
   5  14   3         51.65         40.28        57.93 o                         
   6  14   3         58.73         62.97        62.61 o                         
   7  14   3        118.79        120.21        61.19 o                         
   8  14   3         16.59         95.91        44.72 o                         
   9  14   3         35.02         94.26        45.14 o                         
  -7  15   3          3.10        -37.47        37.47 o                         
  -6  15   3          1.27          3.22        37.88 o                         
  -5  15   3          8.06         -7.56        38.18 o                         
  -4  15   3         16.42         42.24        40.28 o                         
  -3  15   3          0.71         42.26        40.44 o                         
  -2  15   3          1.45         14.15        39.65 o                         
  -1  15   3          0.80         29.11        40.53 o                         
   0  15   3          8.75         17.21        39.02 o                         
   1  15   3          0.68         49.51        45.14 o                         
   2  15   3         14.99         40.53        52.24 o                         
   3  15   3         17.95         38.77        45.35 o                         
   4  15   3         19.07         -0.15        42.17 o                         
   5  15   3          3.50         -7.88        61.39 o                         
   6  15   3          0.62         25.93        71.09 o                         
  -3  16   3         21.73         54.73        43.42 o                         
  -2  16   3         51.20         93.73        45.07 o                         
  -1  16   3         37.92         24.60        43.41 o                         
   0  16   3         38.32        122.67        46.20 o                         
   1  16   3         19.65         -0.81        77.65 o                         
   2  16   3         10.99         53.97        46.35 o                         
 -19   0   4          9.96        -10.49        74.02 o                         
 -18   0   4         14.86         87.41        59.81 o                         
 -17   0   4        294.72        242.51        41.40 o                         
 -16   0   4        374.83        425.81        99.30 o                         
 -15   0   4        448.64        478.39        49.78 o                         
 -14   0   4        281.51        274.90        34.95 o                         
 -13   0   4        800.17        822.25        46.39 o                         
 -12   0   4        565.64        633.01        41.12 o                         
 -11   0   4         18.15         37.05        18.04 o                         
 -10   0   4         17.52         33.16        19.97 o                         
  -9   0   4        227.07        279.69        51.74 o                         
  -8   0   4         28.01         35.58        12.46 o                         
  -7   0   4        438.04        466.20        18.89 o                         
  -6   0   4        334.59        322.91        12.61 o                         
  -5   0   4      12219.70      12140.50       268.33 o                         
  -4   0   4       3885.98       3721.79        76.71 o                         
  -3   0   4       1315.31       1370.05        35.74 o                         
  -2   0   4       1545.38       1642.71        42.09 o                         
  -1   0   4       2454.35       2564.58        41.56 o                         
   0   0   4        171.74        149.16         9.92 o                         
   1   0   4         58.17         59.47         9.79 o                         
   2   0   4         42.93         42.39        11.34 o                         
   3   0   4        115.51        121.40        13.21 o                         
   4   0   4       1243.50       1158.93        30.76 o                         
   5   0   4        453.99        423.51        23.70 o                         
   6   0   4        124.01        149.73        16.65 o                         
   7   0   4         73.76         83.21        14.70 o                         
   8   0   4         21.03          3.48        16.38 o                         
   9   0   4       1662.19       1655.15        65.07 o                         
  10   0   4       2354.81       2357.29        82.27 o                         
  11   0   4         57.65        113.93        46.31 o                         
  12   0   4         21.96        116.52        49.23 o                         
  13   0   4        115.24         53.91        51.15 o                         
  14   0   4         15.55         62.94        51.91 o                         
  15   0   4         71.81        -47.98        47.98 o                         
  16   0   4         26.27        -17.64        55.33 o                         
  17   0   4        299.67        481.79        83.67 o                         
 -19   1   4         29.58          9.31        31.39 o                         
 -18   1   4        133.38         85.79        27.19 o                         
 -17   1   4          8.75         15.91        24.30 o                         
 -16   1   4        135.50        126.92        25.18 o                         
 -15   1   4        122.02        137.71        23.95 o                         
 -14   1   4          4.00         10.38        19.67 o                         
 -13   1   4         34.60         -8.48        17.64 o                         
 -12   1   4         16.51          7.86        13.72 o                         
 -11   1   4         35.56         26.02        14.93 o                         
 -10   1   4         54.25         60.79        13.17 o                         
  -9   1   4         14.18         31.47        14.59 o                         
  -8   1   4         65.45         69.23         9.36 o                         
  -7   1   4         17.74         14.00         6.96 o                         
  -6   1   4        415.20        422.97         9.62 o                         
  -5   1   4         51.89         47.90         5.96 o                         
  -4   1   4       2580.87       2582.80        42.49 o                         
  -3   1   4       1783.79       1827.87        30.29 o                         
  -2   1   4          7.91          6.06         5.83 o                         
  -1   1   4        357.85        372.28        15.25 o                         
   0   1   4         33.81         29.96         6.51 o                         
   1   1   4         66.62         66.64         7.69 o                         
   2   1   4        421.44        454.53        11.82 o                         
   3   1   4        185.30        219.57        10.26 o                         
   4   1   4         92.11         94.54         9.83 o                         
   5   1   4         61.53         71.69        10.36 o                         
   6   1   4        230.43        233.08        13.21 o                         
   7   1   4         75.74         79.30        10.69 o                         
   8   1   4        881.76        874.26        32.48 o                         
   9   1   4        537.75        517.79        28.83 o                         
  10   1   4         19.06         21.72        20.44 o                         
  11   1   4         27.85         51.28        30.51 o                         
  12   1   4          5.15         12.98        35.32 o                         
  13   1   4         43.47         98.12        35.77 o                         
  14   1   4          1.42         -8.59        46.52 o                         
  15   1   4         31.94          8.55        39.05 o                         
  16   1   4         12.68        -29.27        37.80 o                         
  17   1   4          2.34         22.84        42.06 o                         
 -19   2   4          3.62        -27.17        30.28 o                         
 -18   2   4         48.44          8.67        25.77 o                         
 -17   2   4         21.66        -16.54        33.36 o                         
 -16   2   4         18.13          3.75        22.80 o                         
 -15   2   4         56.65         90.96        22.68 o                         
 -14   2   4         19.82        -12.82        19.25 o                         
 -13   2   4          7.76        -17.34        17.34 o                         
 -12   2   4        144.72        144.22        17.19 o                         
 -11   2   4        308.27        331.74        19.02 o                         
 -10   2   4        186.05        219.18        15.46 o                         
  -9   2   4         19.08         43.57        11.62 o                         
  -8   2   4         20.74         19.45         8.12 o                         
  -7   2   4        153.28        161.09         8.81 o                         
  -6   2   4         53.84         58.27         6.29 o                         
  -5   2   4        132.81        130.65         7.23 o                         
  -4   2   4        436.33        378.62        14.63 o                         
  -3   2   4       1167.65       1058.96        23.36 o                         
  -2   2   4        315.92        273.78         8.58 o                         
  -1   2   4        554.18        514.62        10.95 o                         
   0   2   4        472.57        452.50        10.81 o                         
   1   2   4        759.63        725.67        13.36 o                         
   2   2   4         68.21         73.98         8.69 o                         
   3   2   4        463.03        464.94        15.01 o                         
   4   2   4        571.93        566.69        15.88 o                         
   5   2   4        370.71        344.04        13.11 o                         
   6   2   4        298.47        295.81        15.42 o                         
   7   2   4        780.05        685.47        23.00 o                         
   8   2   4        530.07        554.30        28.64 o                         
   9   2   4        154.93        148.45        24.11 o                         
  10   2   4         67.93         62.32        24.07 o                         
  11   2   4         54.54         46.82        37.99 o                         
  12   2   4         16.33          4.74        31.14 o                         
  13   2   4          7.12        -32.39        33.74 o                         
  14   2   4         13.63         -2.82        34.94 o                         
  15   2   4         90.34         71.58        72.18 o                         
  16   2   4         87.49        134.77        44.96 o                         
  17   2   4         10.73        -19.94        41.61 o                         
 -19   3   4          7.19         30.63        32.85 o                         
 -18   3   4         22.58          1.15        25.89 o                         
 -17   3   4         50.60         14.00        24.99 o                         
 -16   3   4         17.72         22.89        23.74 o                         
 -15   3   4          9.48         -8.41        20.93 o                         
 -14   3   4         29.81        -13.51        19.61 o                         
 -13   3   4         29.89         23.98        18.94 o                         
 -12   3   4        123.86        136.35        17.44 o                         
 -11   3   4         11.53         -8.21        13.84 o                         
 -10   3   4        294.47        311.67        17.90 o                         
  -9   3   4        225.25        221.76        14.27 o                         
  -8   3   4         48.15         40.20         9.30 o                         
  -7   3   4         45.51         44.89         7.77 o                         
  -6   3   4         21.93         20.87         6.21 o                         
  -5   3   4         13.14          3.92         7.05 o                         
  -4   3   4        257.05        255.11         9.70 o                         
  -3   3   4        150.36        154.31        11.38 o                         
  -2   3   4        186.52        196.35         9.17 o                         
  -1   3   4        232.92        246.95         9.33 o                         
   0   3   4        210.82        233.21         8.76 o                         
   1   3   4         85.08         94.10         8.28 o                         
   2   3   4        256.41        279.97        10.81 o                         
   3   3   4        300.09        312.49        13.50 o                         
   4   3   4         11.88         15.50         8.70 o                         
   5   3   4        221.99        241.76        12.94 o                         
   6   3   4         11.98          2.03        10.23 o                         
   7   3   4        207.43        205.49        14.32 o                         
   8   3   4        248.02        247.54        23.39 o                         
   9   3   4         15.03          6.39        23.41 o                         
  10   3   4         15.15         -1.73        29.45 o                         
  11   3   4          6.79         56.59        46.56 o                         
  12   3   4         18.55         22.12        42.92 o                         
  13   3   4         56.67        109.44        57.17 o                         
  14   3   4        103.87        125.33        40.12 o                         
  15   3   4         74.18        121.41        41.75 o                         
  16   3   4          0.87        -27.79        38.38 o                         
  17   3   4         20.99         27.16        47.69 o                         
 -18   4   4         14.50        -13.25        29.46 o                         
 -17   4   4         87.72         57.80        26.22 o                         
 -16   4   4         47.08         36.39        24.04 o                         
 -15   4   4         16.34          0.29        22.68 o                         
 -14   4   4         29.32         -7.88        23.67 o                         
 -13   4   4         66.38         53.97        20.38 o                         
 -12   4   4         48.81         63.97        16.32 o                         
 -11   4   4        314.55        312.64        18.65 o                         
 -10   4   4        113.05        121.57        14.56 o                         
  -9   4   4         60.93         67.39        19.22 o                         
  -8   4   4        189.06        196.11        12.58 o                         
  -7   4   4         26.74         43.44         8.67 o                         
  -6   4   4         39.01         41.78         7.88 o                         
  -5   4   4         41.88         40.89         7.18 o                         
  -4   4   4       1350.08       1297.56        20.69 o                         
  -3   4   4       1371.37       1350.60        27.02 o                         
  -2   4   4        821.27        816.19        17.48 o                         
  -1   4   4         13.45         -0.63         8.70 o                         
   0   4   4        113.40        127.61         9.13 o                         
   1   4   4        794.05        852.87        18.08 o                         
   2   4   4        131.49        162.63        15.92 o                         
   3   4   4         18.42         27.75        11.33 o                         
   4   4   4        721.30        790.93        19.67 o                         
   5   4   4        231.25        267.36        13.64 o                         
   6   4   4        108.65        119.60        13.83 o                         
   7   4   4       1265.08       1230.58        46.54 o                         
   8   4   4        240.82        274.15        32.19 o                         
   9   4   4         25.90         12.21        23.42 o                         
  10   4   4        172.07        191.92        37.15 o                         
  11   4   4          6.27         21.50        32.21 o                         
  12   4   4         53.52         47.48        50.07 o                         
  13   4   4        147.35        166.77        75.19 o                         
  14   4   4          9.24        -37.62        45.39 o                         
  15   4   4        134.79        104.56        43.08 o                         
  16   4   4          0.63          3.87        48.23 o                         
  17   4   4          9.34          0.51        41.73 o                         
 -18   5   4          8.82         -8.17        30.43 o                         
 -17   5   4          2.77         -6.20        28.26 o                         
 -16   5   4          1.82         -9.64        23.10 o                         
 -15   5   4         25.39          7.88        22.25 o                         
 -14   5   4          2.21        -25.95        25.95 o                         
 -13   5   4         10.22         -2.15        18.12 o                         
 -12   5   4          9.75         27.87        17.82 o                         
 -11   5   4         22.34         23.54        14.52 o                         
 -10   5   4         32.64         38.71        14.21 o                         
  -9   5   4          5.25         -9.77        12.54 o                         
  -8   5   4          9.02          2.16        10.96 o                         
  -7   5   4         14.31          9.19        10.22 o                         
  -6   5   4         36.58         31.39         9.09 o                         
  -5   5   4         39.76         42.15         8.57 o                         
  -4   5   4         78.20         89.51         8.95 o                         
  -3   5   4         13.98         13.06         7.55 o                         
  -2   5   4         88.40         86.14         9.28 o                         
  -1   5   4          0.01          7.10         8.63 o                         
   0   5   4         44.71         47.75         9.12 o                         
   1   5   4        164.67        174.30        11.31 o                         
   2   5   4        119.27        132.98        12.93 o                         
   3   5   4         32.68          1.63        12.64 o                         
   4   5   4          4.94         -3.20        11.16 o                         
   5   5   4          7.71         -6.02        12.51 o                         
   6   5   4          0.71         10.28        14.63 o                         
   7   5   4         23.26         11.77        22.51 o                         
   8   5   4          3.19         -4.78        23.76 o                         
   9   5   4         10.24          6.69        29.45 o                         
  10   5   4         38.08         37.13        31.76 o                         
  11   5   4          0.24         29.84        33.99 o                         
  12   5   4         24.54         33.95        37.16 o                         
  13   5   4          4.93         20.06        52.33 o                         
  14   5   4          2.53         45.36        38.34 o                         
  15   5   4         22.40         30.79        41.54 o                         
  16   5   4         42.55         14.56        42.14 o                         
 -18   6   4          3.94         -2.77        30.11 o
[truncated: 142,480 more chars]
